# Supplementary material for: Robust but independent sex differences in human brain function, structure, and behavior
Source: Nat Commun. 2026 May 21;17:6694. doi: 10.1038/s41467-026-73262-2 (PMC13385741; doi:10.1038/s41467-026-73262-2)
Supplement: Supplementary file 3 — Supplementary Dataset 1 [file 41467_2026_73262_MOESM3_ESM.xlsx]

## Sheet: S1MeanActivationPerTask
Supplementary Data 1: Regional distribution of main effects in individual fMRI tasks.
T and FDR values of average activation across participants in the main contrast per task are shown for 360 HCP-MMP regions and 7 fMRI tasks. Statistical significance was determined by FDR<0.05.
The HCP parcellation is charaterized by columns of 'Area Description' and 'Other names' reproduced from Supplementary Table 1 of Glasser et. al, 2016.
			Emotion			Gambling			Language			Motor			Relational			Social			Working Memory
HCP-MMP	Area Description	Other Names	t	Cohen's d	FDR	t	Cohen's d	FDR	t	Cohen's d	FDR	t	Cohen's d	FDR	t	Cohen's d	FDR	t	Cohen's d	FDR	t	Cohen's d	FDR
L_V1	Primary Visual Cortex	17, hOC1, OC, BA17	56.3083	1.80054	2.16579e-307	68.1045	2.17774	0	-24.3657	-0.779128	1.57442e-102	-24.4404	-0.781518	1.09852e-102	8.50808	0.272058	1.05242e-16	4.00228	0.127979	8.01729e-05	11.2207	0.358797	2.18006e-27
L_MST	Medial Superior Temporal Area	MSTv, hOC5, hOC5v	-10.7007	-0.34217	4.36953e-25	48.6502	1.55566	1.33889e-262	22.2675	0.712036	6.83489e-89	27.5917	0.882284	1.18032e-123	-24.1229	-0.771367	7.41109e-100	-4.42914	-0.141628	1.28054e-05	-11.6659	-0.373035	2.40875e-29
L_V6	Sixth Visual Area	112	13.0879	0.418504	7.75328e-36	1.40541	0.0449402	0.163857	-12.9717	-0.414788	1.77905e-35	-15.396	-0.492311	1.16884e-47	-15.1725	-0.485162	2.47431e-46	-27.4541	-0.877885	8.70829e-123	0.299525	0.00957775	0.775372
L_V2	Second Visual Area	18, hOC2, OB, BA18	46.6373	1.4913	1.59384e-249	60.6154	1.93827	0	-12.274	-0.39248	3.49761e-32	-9.31059	-0.29772	1.4319e-19	11.1932	0.35792	3.85748e-27	-24.4497	-0.781815	8.88814e-103	8.32205	0.26611	3.83717e-16
L_V3	Third Visual Area	V3d, V3v, VP, hOC3d, hOC3v	45.752	1.46299	5.56782e-244	61.0282	1.95147	0	-1.15888	-0.0370569	0.253117	-27.91	-0.892465	8.63739e-126	18.6875	0.597559	4.75216e-66	-11.7491	-0.375695	1.16976e-29	8.3959	0.268471	2.14755e-16
L_V4	Fourth Visual Area	V4d, V4v, hV4, hOC4v, hOC4lp, LO1	31.0703	0.993519	4.7353e-147	82.0251	2.62287	0	13.9398	0.445746	2.92058e-40	-24.1862	-0.77339	5.01562e-101	12.2796	0.392658	5.47182e-32	20.0844	0.642229	7.20369e-75	-2.53131	-0.0809422	0.0126052
L_V8	Eighth Visual Area	VO1	46.5398	1.48818	6.25088e-249	87.102	2.78522	0	7.90323	0.252717	8.67634e-15	-10.8796	-0.347891	8.21297e-26	17.0325	0.54464	1.61183e-56	11.7499	0.37572	1.16581e-29	6.70224	0.214314	4.32968e-11
L_4	Primary Motor Cortex	BA4, 4a, 4p, M1, PMC, F1	10.2411	0.327475	3.30335e-23	-18.219	-0.582578	6.66744e-64	3.61461	0.115582	0.000340768	42.8266	1.36944	2.24107e-225	-14.8805	-0.475826	8.55887e-45	-9.73819	-0.311393	2.99089e-21	-18.5285	-0.592476	1.48775e-65
L_3b	Primary Sensory Cortex	S1, 3	2.88741	0.0923291	0.00448019	-10.6613	-0.340912	4.24383e-25	5.1278	0.163969	3.9387e-07	20.645	0.660155	2.51791e-78	-18.4087	-0.588646	1.95074e-64	-16.4509	-0.52604	1.72616e-53	-18.2169	-0.582511	1.04211e-63
L_FEF	Frontal Eye Fields		14.14	0.452148	4.80313e-41	65.1329	2.08272	0	-52.7801	-1.68772	1.31582e-287	60.3035	1.92829	0	-12.4516	-0.398158	8.81376e-33	-10.0532	-0.321466	1.74896e-22	27.4791	0.878684	6.77658e-123
L_PEF	Premotor Eye Field	6v2	12.1743	0.389291	1.59508e-31	76.4925	2.44596	0	-57.1909	-1.82876	2.89620901230761e-313	47.2821	1.51191	1.88604e-253	-9.72504	-0.310973	3.81934e-21	3.46135	0.110682	0.00064289	23.1218	0.739354	3.74094e-94
L_55b	Area 55b		9.59474	0.306806	1.13975e-20	31.3442	1.00228	1.73755e-149	-7.05014	-0.225439	3.97243e-12	49.3216	1.57713	4.97696e-266	11.4735	0.366883	2.35825e-28	13.5863	0.434442	2.37931e-38	29.6086	0.946779	3.52682e-137
L_V3A	Area V3A	V3D, hOC4d	-3.16205	-0.101111	0.00186334	36.8493	1.17831	1.43703e-186	-4.141	-0.132414	4.11089e-05	-5.18065	-0.165659	3.50279e-07	8.88561	0.28413	4.93683e-18	-44.0762	-1.4094	2.84408e-233	-1.24237	-0.0397265	0.224371
L_RSC	RetroSplenial Complex	29,30	-10.9034	-0.348651	6.14229e-26	-18.6649	-0.596838	1.49283e-66	-29.275	-0.93611	2.30524e-135	-15.4181	-0.493015	8.94679e-48	-9.08717	-0.290576	9.20638e-19	-19.7845	-0.632637	4.97243e-73	-3.0998	-0.0991208	0.00225502
L_POS2	Parieto-Occipital Sulcus Area 2		-12.0395	-0.384979	6.46876e-31	-16.1407	-0.516124	5.55315e-52	-55.2702	-1.76735	3.22408e-302	-26.7632	-0.855792	4.08562e-118	9.62461	0.307761	9.12771e-21	-29.879	-0.955424	4.0479e-139	14.526	0.46449	3.46373e-43
L_V7	Seventh Visual Area	IPS0	-11.5024	-0.367806	1.65069e-28	38.4081	1.22816	5.86552e-197	1.85363	0.0592725	0.0663036	-4.61584	-0.147598	5.5461e-06	-5.26003	-0.168197	2.28364e-07	-18.5261	-0.592399	1.85782e-65	-5.4734	-0.17502	6.75698e-08
L_IPS1	IntraParietal Sulcus Area 1		-17.4085	-0.556663	7.80237e-59	44.8543	1.43428	7.59132e-239	-17.6937	-0.565781	9.17183e-61	-6.72861	-0.215157	4.17916e-11	-2.59927	-0.0831154	0.0108724	2.99079	0.0956349	0.00320892	-0.437145	-0.0139783	0.673325
L_FFC	Fusiform Face Complex	FFA, FG2	95.8344	3.06444	0	86.2033	2.75648	0	29.1659	0.932622	1.24853e-134	0.445683	0.0142514	0.668932	-13.498	-0.43162	8.75621e-38	51.0777	1.63329	1.23905e-276	-1.49701	-0.0478692	0.143058
L_V3B	Area V3B	V3C	4.0259	0.128734	7.26538e-05	54.3926	1.73928	4.87232e-297	3.56072	0.113859	0.000414125	-5.80803	-0.18572	1.16965e-08	-0.388498	-0.0124228	0.711568	8.33065	0.266385	3.99879e-16	-12.638	-0.40412	8.30004e-34
L_LO1	Area Lateral Occipital 1	LO2, hOC4la	6.02073	0.192522	3.26065e-09	67.3979	2.15515	0	19.6265	0.627585	2.58082e-72	-3.45026	-0.110327	0.000684812	8.70434	0.278334	2.16388e-17	8.0714	0.258095	2.98325e-15	-9.97082	-0.318832	3.31845e-22
L_LO2	Area Lateral Occipital 2	LO1, hOC4la	42.6379	1.36341	4.44809e-224	74.6949	2.38848	0	24.5486	0.784979	1.00483e-103	-19.6918	-0.629674	1.87741e-72	-0.983218	-0.0314398	0.341888	19.2212	0.614627	1.30846e-69	-11.4574	-0.366366	2.02301e-28
L_PIT	Posterior InferoTemporal complex	phPITv, phPITd, OFA, hOC4la	62.385	1.99485	0	69.7559	2.23055	0	14.5901	0.466539	1.33089e-43	-25.4646	-0.814268	1.90085e-109	-3.86169	-0.123483	0.000144985	25.4561	0.813997	1.93879e-109	-1.69188	-0.0541005	0.0971969
L_MT	Middle Temporal Area	hOC5, hOC5d	23.3138	0.745493	3.24847e-95	31.6261	1.01129	2.12435e-151	24.2298	0.774783	1.20323e-101	15.717	0.502575	2.17593e-49	-12.703	-0.406196	5.88876e-34	-16.6829	-0.533461	8.60197e-55	-13.0741	-0.418065	6.79171e-36
L_A1	Primary Auditory Cortex	Core, R1, TC, TE1.0, TE1.1, 41	13.1648	0.420965	3.33035e-36	-1.56353	-0.0499961	0.12233	31.8781	1.01935	5.37347e-153	3.63721	0.116305	0.000343442	-9.25566	-0.295963	2.22407e-19	0.515162	0.0164731	0.615099	-7.8366	-0.250587	1.57744e-14
L_PSL	PeriSylvian Language Area		-8.48157	-0.271211	1.24616e-16	22.2568	0.711695	6.82943e-89	-5.66397	-0.181114	2.20152e-08	38.0993	1.21828	2.18358e-194	3.26768	0.104489	0.00131155	15.501	0.495666	2.74568e-48	15.3279	0.490133	2.02988e-47
L_SFL	Superior Frontal Language Area		0.348	0.0111278	0.738167	3.64397	0.116521	0.000302782	6.25594	0.200043	6.78781e-10	18.7483	0.599505	9.55522e-67	26.3412	0.842298	2.9231e-114	5.64759	0.18059	2.73244e-08	30.4148	0.972558	1.40695e-142
L_PCV	PreCuneus Visual Area	PrCu	9.76424	0.312226	2.52284e-21	-2.24878	-0.0719081	0.0259752	-2.01082	-0.0642988	0.0462908	-12.5726	-0.402026	2.17838e-33	-14.8791	-0.475781	8.63065e-45	5.21113	0.166634	2.90245e-07	23.6604	0.756575	1.20443e-97
L_STV	Superior Temporal Visual Area		18.5105	0.591899	2.82389e-65	6.99467	0.223665	5.56115e-12	21.7269	0.694749	1.92579e-85	7.0568	0.225651	4.7994e-12	-18.4314	-0.589371	1.52866e-64	36.0873	1.15395	5.35704e-181	5.29184	0.169214	1.79421e-07
L_7Pm	Medial Area 7P	7P	-9.4842	-0.303271	2.9938e-20	17.8774	0.571657	6.79807e-62	-64.4107	-2.05963	0	-17.2766	-0.552444	3.96657e-58	1.93643	0.0619203	0.0591856	8.9656	0.286688	2.36849e-18	51.6732	1.65233	9.53491e-280
L_7m	Area 7m		16.598	0.530747	3.19178e-54	-33.2142	-1.06207	3.81352e-162	42.2021	1.34948	7.91129e-222	-7.6995	-0.246203	5.20316e-14	3.46589	0.110827	0.000653059	13.5365	0.432848	4.19227e-38	17.4084	0.556659	5.24001e-59
L_POS1	Parieto-Occipital Sulcus Area 1	"Retrosplenial Cortex"	-12.1609	-0.388864	1.8275e-31	-57.6602	-1.84377	7.23271280867269e-316	-3.66619	-0.117232	0.000280492	-8.74816	-0.279735	1.55974e-17	-21.5257	-0.688315	2.33591e-83	9.89862	0.316523	7.05921e-22	-36.4102	-1.16427	5.78041e-183
L_23d	Area 23d		-15.3338	-0.490322	2.71798e-47	-22.3376	-0.714278	2.08376e-89	-11.7431	-0.375504	9.11969e-30	-5.02896	-0.160808	7.51464e-07	-8.88658	-0.284161	4.91975e-18	-15.6351	-0.499956	5.14766e-49	-7.63162	-0.244032	7.1463e-14
L_v23ab	Area ventral 23 a+b	23a, 23b, v23	3.12139	0.099811	0.0021176	-55.1263	-1.76274	2.64766e-301	33.9051	1.08417	1.01643e-166	-3.93267	-0.125753	0.000107928	-17.4004	-0.556403	1.29315e-58	0.817024	0.0261255	0.428394	-31.1603	-0.996398	1.33585e-147
L_d23ab	Area dorsal 23 a+b	23a, 23b, d23	1.54782	0.0494939	0.129165	-41.6882	-1.33304	1.63142e-218	14.0634	0.449697	6.89033e-41	-12.8316	-0.410311	1.27797e-34	-8.8938	-0.284392	4.65406e-18	-7.66773	-0.245187	6.02687e-14	-17.7565	-0.567792	5.17638e-61
L_31pv	Area 31p ventral	31, 31d, 31v	-1.79373	-0.0573572	0.078861	-50.7943	-1.62422	1.08857e-275	45.0941	1.44195	2.25708e-240	-5.75748	-0.184104	1.55229e-08	-5.40756	-0.172915	1.04409e-07	0.559079	0.0178774	0.587663	-21.2084	-0.678169	5.93956e-82
L_5m	Area 5m		13.1145	0.419356	5.82444e-36	-21.2773	-0.680372	1.1836e-82	11.8387	0.378561	3.38758e-30	27.8255	0.889761	3.16747e-125	-13.1177	-0.419458	6.28223e-36	-4.74996	-0.151887	2.8839e-06	-24.7633	-0.791844	7.27242e-105
L_5mv	Area 5m ventral	5ci	-5.66007	-0.180989	2.58359e-08	-28.2985	-0.904887	7.38563e-129	-1.79608	-0.0574323	0.0750847	1.43798	0.0459815	0.161529	-15.5444	-0.497055	2.60175e-48	-19.3521	-0.618813	2.12782e-70	-13.7807	-0.440659	2.2127e-39
L_23c	Area 23c		-9.21808	-0.294762	2.92016e-19	-28.2818	-0.904351	9.53413e-129	-17.4098	-0.556705	4.00592e-59	3.17164	0.101418	0.00180934	-19.2386	-0.615182	2.46371e-69	-1.14161	-0.0365045	0.26341	-11.5857	-0.37047	5.47431e-29
L_5L	Area 5L		7.26289	0.232242	1.10039e-12	-34.1139	-1.09084	3.22959e-168	8.81074	0.281736	6.86611e-18	30.7634	0.983706	4.54566e-145	-9.24921	-0.295757	2.33997e-19	-28.3882	-0.907753	4.46154e-129	-14.9054	-0.476622	3.619e-45
L_24dd	Dorsal Area 24d	24d	-1.07827	-0.0344793	0.291713	-17.4582	-0.558253	1.87249e-59	13.3145	0.425751	3.87236e-37	18.732	0.598984	1.18687e-66	-18.4239	-0.58913	1.63824e-64	-19.4624	-0.62234	4.55782e-71	-17.5056	-0.559768	1.45639e-59
L_24dv	Ventral Area 24d	24d	-0.319635	-0.0102208	0.757732	-29.5531	-0.945004	2.39155e-137	20.8458	0.666576	7.14659e-80	28.2979	0.904866	2.1008e-128	-16.3283	-0.522123	1.40098e-52	-16.7685	-0.536196	2.83643e-55	-22.9042	-0.732396	9.3877e-93
L_7AL	Lateral Area 7A		-16.4382	-0.525634	2.47348e-53	-35.5033	-1.13527	1.45556e-177	5.64657	0.180558	2.42078e-08	12.2161	0.390628	1.00965e-31	-13.6577	-0.436725	1.45206e-38	-40.9222	-1.30855	5.99454e-213	-9.41851	-0.301171	4.43739e-20
L_SCEF	Supplementary and Cingulate Eye Field	SEF, CEF, 6, SMA, SMAr	-0.348544	-0.0111452	0.738167	67.8788	2.17053	0	-69.4844	-2.22187	0	80.2623	2.56651	0	-1.02363	-0.0327322	0.322381	-16.4388	-0.525655	2.00393e-53	27.9621	0.894129	3.84593e-126
L_6ma	Area 6m anterior	SMAr, 6, SMA	-12.5745	-0.40209	2.18251e-33	30.9208	0.988737	1.27805e-146	-62.0474	-1.98406	0	37.3512	1.19436	1.88587e-189	0.630605	0.0201645	0.543545	-4.11648	-0.131631	5.00624e-05	34.4099	1.10031	1.38841e-169
L_7Am	Medial Area 7A		-19.7915	-0.632862	5.18388e-73	-4.70607	-0.150483	3.17137e-06	-35.5374	-1.13636	9.96927e-178	-11.1538	-0.356661	5.55883e-27	-11.0638	-0.353782	1.37559e-26	-10.1917	-0.325896	4.87717e-23	24.648	0.788156	4.07772e-104
L_7PL	Lateral Area 7P		-20.3225	-0.649842	2.86625e-76	37.6236	1.20307	9.74178e-192	-64.3941	-2.0591	0	-6.48291	-0.2073	2.02056e-10	-8.43987	-0.269877	1.80819e-16	-4.89131	-0.156407	1.46353e-06	38.8049	1.24084	7.61756e-199
L_7PC	Area 7PC		-25.4194	-0.812822	4.96115e-109	10.2683	0.328343	1.75428e-23	-13.0616	-0.417663	6.57626e-36	22.3637	0.715112	3.39473e-89	-18.4295	-0.589309	1.54286e-64	-28.9952	-0.927163	3.76652e-133	5.93426	0.189757	4.99734e-09
L_LIPv	Area Lateral IntraParietal ventral	hIP3	-1.96614	-0.0628702	0.0540713	71.4439	2.28452	0	-27.2401	-0.871042	1.22683e-121	30.4149	0.972562	1.04099e-142	-13.8104	-0.441607	2.49965e-39	-18.0693	-0.577792	9.20762e-63	13.5172	0.432231	4.54811e-38
L_VIP	Ventral IntraParietal Complex		-17.9822	-0.575009	3.74825e-62	24.3647	0.779097	1.37389e-102	-22.1221	-0.707387	5.80522e-88	4.88507	0.156207	1.5254e-06	-5.75898	-0.184152	1.4939e-08	-38.4273	-1.22877	1.47293e-196	18.9985	0.607505	2.32452e-68
L_MIP	Medial IntraParietal Area		-11.3718	-0.363629	6.15924e-28	61.1977	1.95689	0	-68.0926	-2.17736	0	-2.94256	-0.0940927	0.00378399	-0.266293	-0.0085151	0.801198	11.0504	0.353353	1.3464e-26	24.6926	0.789581	2.11416e-104
L_1	Area 1		2.93359	0.0938058	0.00388187	3.23815	0.103545	0.00132849	5.38869	0.172311	9.97826e-08	13.1369	0.420072	4.31512e-36	-19.5011	-0.623578	6.58359e-71	-13.9443	-0.44589	3.79514e-40	-14.5206	-0.464317	3.67858e-43
L_2	Area 2		-13.3677	-0.427453	3.38132e-37	-1.91151	-0.0611232	0.0586769	-0.123386	-0.00394546	0.904339	23.341	0.746362	1.63284e-95	-18.0384	-0.576804	2.77974e-62	-16.6427	-0.532175	1.44259e-54	-9.11726	-0.291538	5.85669e-19
L_3a	Area 3a		8.23911	0.263458	8.34089e-16	-20.3813	-0.651722	4.90608e-77	4.48723	0.143486	8.88812e-06	22.2705	0.712131	1.33601e-88	-17.2977	-0.55312	5.00465e-58	-10.7826	-0.344789	1.81139e-25	-20.1485	-0.644278	2.28983e-75
L_6d	Dorsal area 6	6, 6aα	-11.7856	-0.376861	9.13746e-30	16.071	0.513895	1.3475e-51	-8.87931	-0.283929	3.91525e-18	43.8435	1.40196	6.94546e-232	-18.218	-0.582547	2.52638e-63	-27.1641	-0.868612	7.62153e-121	-2.65649	-0.0849451	0.00883449
L_6mp	Area 6mp	SMAc, 6, SMA	-3.47516	-0.111123	0.000622965	-13.6227	-0.435607	1.05084e-38	5.1247	0.16387	3.98998e-07	46.2859	1.48006	2.84623e-247	-13.1062	-0.419091	7.09586e-36	-35.3799	-1.13132	3.02911e-176	-9.1719	-0.293285	3.69044e-19
L_6v	Ventral Area 6	6, 6v1	-13.9754	-0.446883	3.25929e-40	36.7573	1.17537	5.85526e-186	-31.3251	-1.00166	3.02293e-149	71.831	2.2969	0	-18.1597	-0.580684	5.42201e-63	-22.0169	-0.704024	5.42394e-87	0.484205	0.0154832	0.64263
L_p24pr	Area Posterior 24 prime	p24'	1.15406	0.0369029	0.259571	-26.9673	-0.862319	6.58755e-120	15.116	0.483355	2.25597e-46	13.5397	0.432951	4.66481e-38	-13.9491	-0.446044	5.116e-40	-0.809117	-0.0258727	0.43184	-16.653	-0.532503	1.04725e-54
L_33pr	Area 33 prime	33', 16	9.03768	0.288993	1.33738e-18	0.498534	0.0159414	0.623415	-26.3664	-0.843104	8.72351e-116	2.28134	0.0729491	0.0251149	-8.5254	-0.272612	9.19753e-17	2.80664	0.0897463	0.00565557	0.481246	0.0153886	0.642951
L_a24pr	Anterior 24 prime	a24'	-11.7197	-0.374754	1.79935e-29	-14.186	-0.453618	1.49293e-41	-23.978	-0.766731	5.3905e-100	19.0611	0.609508	1.265e-68	-13.2899	-0.424965	9.21439e-37	-12.7645	-0.408165	2.37298e-34	-11.8334	-0.378391	4.31649e-30
L_p32pr	Area p32 prime	32'	-10.1585	-0.324834	7.02088e-23	31.9837	1.02272	8.00463e-154	-53.0987	-1.69791	1.70293e-289	44.4005	1.41977	2.02158e-235	-1.71482	-0.0548338	0.0945776	-12.1577	-0.38876	1.62718e-31	12.5967	0.402798	1.29723e-33
L_a24	Area a24	24, s24	-15.7665	-0.504157	1.26484e-49	-39.5776	-1.26555	1.09211e-204	19.8388	0.634375	1.29259e-73	-13.5635	-0.433713	3.57101e-38	-13.0893	-0.418549	8.52004e-36	-9.0252	-0.288594	1.44115e-18	-20.4131	-0.652739	5.27235e-77
L_d32	Area dorsal 32	32	-6.22436	-0.199033	9.6626e-10	1.00086	0.0320039	0.323432	-25.7726	-0.824117	7.90225e-112	8.50478	0.271953	1.10522e-16	4.50366	0.144011	9.42201e-06	-11.1899	-0.357813	3.39413e-27	11.1429	0.356311	4.7006e-27
L_8BM	Area 8BM	8B	18.4467	0.58986	6.71605e-65	27.9805	0.894719	1.01856e-126	-30.9476	-0.989595	1.0923e-146	11.7584	0.375991	1.21861e-29	27.6152	0.883038	1.11291e-122	5.34699	0.170978	1.41672e-07	37.2726	1.19185	9.96689e-189
L_p32	Area p32	32ac, 32	-18.844	-0.602565	2.88261e-67	-46.8944	-1.49952	1.06833e-251	2.21238	0.0707441	0.0282705	-9.31305	-0.297799	1.40858e-19	-20.5172	-0.656068	4.18422e-77	-15.9095	-0.508731	1.63175e-50	-24.3577	-0.778874	3.29474e-102
L_10r	Area 10r		8.65422	0.276731	3.11789e-17	-53.7391	-1.71839	3.07609e-293	47.8627	1.53048	9.17847e-258	-6.7965	-0.217328	2.72508e-11	-17.936	-0.57353	1.06666e-61	2.30504	0.0737071	0.0231757	-30.7217	-0.982372	1.18467e-144
L_47m	Area 47m		31.102	0.994533	2.94873e-147	-46.1069	-1.47434	9.11041e-247	51.9173	1.66013	1.80998e-282	4.43675	0.141872	1.25392e-05	-15.1395	-0.484109	3.67911e-46	26.3227	0.841706	3.28084e-115	-28.4116	-0.908503	3.74632e-129
L_8Av	Area 8Av		6.70981	0.214556	4.58175e-11	-17.537	-0.560772	6.56046e-60	29.6947	0.94953	3.34949e-138	6.20779	0.198503	1.10679e-09	23.2492	0.743426	2.91301e-94	11.754	0.375853	1.12229e-29	18.102	0.578838	4.88896e-63
L_8Ad	Area 8Ad		-1.73739	-0.0555558	0.0882723	-54.9819	-1.75813	1.80418e-300	4.23364	0.135377	2.76173e-05	-1.51398	-0.0484119	0.140302	-6.62642	-0.21189	7.73874e-11	10.9933	0.351526	2.35687e-26	7.91581	0.25312	8.75743e-15
L_9m	Area 9 Middle	9	8.94794	0.286124	2.81836e-18	-31.104	-0.994595	7.35955e-148	54.6591	1.74781	1.11397e-298	17.2724	0.552311	4.15973e-58	-10.8431	-0.346724	1.17965e-25	20.4359	0.653468	4.8142e-77	-29.5543	-0.945043	8.0767e-137
L_8BL	Area 8B Lateral	8B	6.59773	0.210972	9.42329e-11	-18.1987	-0.581931	8.74991e-64	55.0469	1.76021	6.24248e-301	18.4085	0.58864	9.94063e-65	13.1188	0.419495	6.2456e-36	8.46129	0.270562	1.42328e-16	-18.9385	-0.605586	5.31759e-68
L_9p	Area 9 Posterior	9	-1.22091	-0.0390405	0.232759	-32.3375	-1.03404	3.24126e-156	31.8623	1.01884	6.82093e-153	13.0869	0.418472	7.51829e-36	-0.910438	-0.0291126	0.376409	3.00953	0.0962341	0.00302864	-17.377	-0.555654	7.87328e-59
L_10d	Area 10d	10, Fp1, Fp2	1.6339	0.0522463	0.108958	-44.3621	-1.41854	1.0056e-235	25.4712	0.814481	7.91639e-110	-0.516134	-0.0165041	0.619648	-11.7337	-0.375203	1.6578e-29	-2.79353	-0.0893273	0.0058699	-20.4424	-0.653677	3.51168e-77
L_8C	Area 8C	8Av	17.4917	0.559322	2.61729e-59	17.109	0.547087	1.90306e-57	-14.8661	-0.475366	4.76446e-45	1.43629	0.0459276	0.161561	23.2737	0.74421	2.12341e-94	6.39174	0.204385	3.38127e-10	38.8904	1.24358	2.28303e-199
L_44	Area 44	44d, 44v	10.6697	0.341178	5.83464e-25	12.986	0.415246	1.41344e-35	10.9399	0.349818	2.98353e-26	20.0068	0.639747	2.21485e-74	27.3746	0.875344	3.88421e-121	18.7788	0.60048	5.82476e-67	25.7542	0.82353	2.09522e-111
L_45	Area 45	45a, 45p	21.3026	0.681181	2.2688e-82	-24.9079	-0.796467	3.56093e-106	66.0698	2.11268	0	10.6231	0.33969	9.56109e-25	18.719	0.598569	3.12992e-66	33.8795	1.08335	3.98692e-166	-8.5063	-0.272001	8.92908e-17
L_47l	Area 47l (47 lateral)		20.1423	0.644081	3.68523e-75	-18.5721	-0.593871	5.34112e-66	68.6737	2.19594	0	13.4677	0.43065	1.04954e-37	12.7303	0.407071	4.38915e-34	29.9508	0.957722	1.33715e-139	-21.0391	-0.672757	6.84167e-81
L_a47r	Area anterior 47r	47r	17.2765	0.552442	4.44141e-58	0.928245	0.029682	0.357482	15.9063	0.508626	1.1994e-50	14.0505	0.449287	1.28088e-40	21.6153	0.691182	6.71566e-84	-0.67835	-0.0216912	0.511931	5.77756	0.184746	1.23857e-08
L_6r	Rostral Area 6		-16.0906	-0.51452	2.10015e-51	48.1938	1.54107	8.81207e-260	-65.9137	-2.10769	0	49.8474	1.59394	3.20228e-269	1.8736	0.0599112	0.0678834	6.92052	0.221294	1.11354e-11	22.5704	0.721722	1.25457e-90
L_IFJa	Area IFJa		39.2158	1.25398	9.75553e-202	28.2757	0.904157	1.04226e-128	-3.05696	-0.0977509	0.00239657	10.672	0.341251	6.00796e-25	3.64409	0.116525	0.000336715	37.8503	1.21032	9.9819e-193	19.0719	0.609851	8.42159e-69
L_IFJp	Area IFJp		24.9223	0.796928	9.15369e-106	58.5646	1.87269	5.80033068217623e-321	-69.6872	-2.22835	0	6.27256	0.200574	7.46124e-10	8.00792	0.256065	5.12128e-15	28.4438	0.909532	1.92707e-129	26.2521	0.839448	1.02378e-114
L_IFSp	Area IFSp		48.8401	1.56173	4.02852e-263	12.1147	0.387385	1.80243e-31	20.2757	0.648344	2.58007e-76	-3.16156	-0.101096	0.00186646	7.13286	0.228084	2.73177e-12	39.6751	1.26867	8.96011e-205	14.3538	0.458983	2.67632e-42
L_IFSa	Area IFSa		19.6971	0.629844	1.95054e-72	-2.54551	-0.0813966	0.0117152	-24.4054	-0.780398	8.71491e-103	8.81454	0.281858	9.06716e-18	-1.20207	-0.0384381	0.243133	26.2544	0.839523	9.28658e-115	-2.25811	-0.0722066	0.026275
L_p9-46v	Area posterior 9-46v	9-46v	11.2547	0.359887	1.98181e-27	45.2	1.44534	4.84873e-241	-78.1304	-2.49834	0	8.58894	0.274644	5.66074e-17	19.6991	0.629909	4.30749e-72	-4.1216	-0.131794	4.9144e-05	47.0115	1.50326	1.754e-251
L_46	Area 46		-17.4321	-0.557416	5.74888e-59	7.44459	0.238052	2.42073e-13	-56.2163	-1.7976	1.08377e-307	27.4067	0.876368	2.02529e-122	-9.12617	-0.291823	6.64156e-19	-7.48253	-0.239265	2.28254e-13	17.4373	0.557582	3.58671e-59
L_a9-46v	Area anterior 9-46v	9-46v	-2.76612	-0.0884506	0.00646193	26.6121	0.850961	1.57735e-117	-58.9523	-1.88509	0	7.78173	0.248832	2.84115e-14	16.0452	0.513067	4.94725e-51	-21.8231	-0.697826	9.32108e-86	38.8717	1.24298	2.88168e-199
L_9-46d	Area 9-46d		-14.2489	-0.455629	1.33499e-41	21.561	0.689444	1.88526e-84	-62.5225	-1.99925	0	9.41514	0.301063	5.9179e-20	6.88875	0.220278	1.41061e-11	-10.8877	-0.348149	6.62183e-26	29.9814	0.958698	1.15432e-139
L_9a	Area 9 anterior	9	-0.0820475	-0.00262359	0.939847	-23.4442	-0.749663	1.48433e-96	32.7803	1.0482	4.11314e-159	13.9141	0.444923	6.25201e-40	1.92171	0.0614494	0.0610371	8.2591	0.264097	6.98745e-16	-11.7156	-0.374624	1.45418e-29
L_10v	Area 10v	10, Fp2	20.5799	0.658072	7.44462e-78	-34.7029	-1.10968	3.47979e-172	56.8356	1.8174	3.02606471522458e-311	-10.9029	-0.348635	6.5751e-26	-6.70884	-0.214525	4.59321e-11	18.9394	0.605616	6.48513e-68	-20.5354	-0.656651	9.30343e-78
L_a10p	Area anterior 10p	10p, 10, Fp1	-2.28467	-0.0730558	0.024897	14.5558	0.465443	1.84517e-43	-15.4196	-0.493063	5.35093e-48	-4.95279	-0.158373	1.09608e-06	11.0755	0.354154	1.23251e-26	-11.4525	-0.366211	2.43674e-28	24.8202	0.793663	3.16042e-105
L_10pp	Polar 10p	10p, 10, Fp1	5.54644	0.177356	4.82516e-08	5.47125	0.174951	6.30968e-08	8.22412	0.262978	7.4954e-16	3.00567	0.0961109	0.00309604	3.68822	0.117936	0.000284989	1.62285	0.051893	0.111445	0.58561	0.0187257	0.574224
L_11l	Area 11l	Fo3	-2.97626	-0.0951704	0.00339529	9.24859	0.295737	1.6268e-19	-34.3404	-1.09808	1.16176e-169	0.575597	0.0184056	0.579508	-2.5918	-0.0828765	0.0110744	-14.5684	-0.465845	2.39745e-43	13.8376	0.442478	1.14838e-39
L_13l	Area 13l	Fo3	15.4358	0.493584	7.75818e-48	-13.9396	-0.445739	2.67302e-40	11.1961	0.358011	2.36137e-27	-4.5325	-0.144933	8.13177e-06	-0.937158	-0.029967	0.364079	3.018	0.0965051	0.00295523	-3.55816	-0.113777	0.000451637
L_OFC	Orbital Frontal Complex	11m, 13b, 13m, 14r, Fo1	13.0872	0.418481	7.768e-36	10.4791	0.335083	2.41948e-24	3.22034	0.102975	0.00138818	-2.33697	-0.0747279	0.0218247	-0.244457	-0.00781686	0.815995	-4.83333	-0.154553	1.94145e-06	2.86968	0.0917621	0.00469285
L_47s	Area 47s		18.8849	0.603874	1.65013e-67	-4.64189	-0.148431	4.27963e-06	34.7772	1.11205	1.30679e-172	9.22362	0.294939	3.01427e-19	-0.732406	-0.0234198	0.4801	20.3708	0.651387	1.2131e-76	-15.8825	-0.507867	1.99571e-50
L_LIPd	Area Lateral IntraParietal dorsal		20.0518	0.641184	1.32632e-74	96.5927	3.0887	0	-88.2154	-2.82082	0	6.11995	0.195695	1.86109e-09	-4.08611	-0.13066	5.8317e-05	12.2668	0.392247	5.13583e-32	35.1172	1.12293	2.46086e-174
L_6a	Area 6 anterior	6, 6aβ	-14.3523	-0.458936	3.93343e-42	41.2872	1.32022	6.64671e-216	-64.3587	-2.05796	0	32.3358	1.03399	1.01742e-155	-8.71926	-0.278811	1.93247e-17	-20.7925	-0.66487	2.88799e-79	41.1786	1.31675	2.60521e-214
L_i6-8	Inferior 6-8 Transitional Area	FC(B)	7.73689	0.247399	3.70591e-14	6.80674	0.217656	1.95128e-11	-48.8141	-1.5609	1.2223e-263	-6.53245	-0.208885	1.47896e-10	15.6778	0.501322	5.1276e-49	5.77947	0.184807	1.29965e-08	48.701	1.55729	6.17334e-262
L_s6-8	Superior 6-8 Transitional Area	FC(B)	-0.992927	-0.0317503	0.330163	-9.47553	-0.302994	2.28777e-20	-41.4608	-1.32577	5.27238e-217	8.64878	0.276558	3.49926e-17	11.9914	0.383442	1.1524e-30	-2.84456	-0.090959	0.00505608	30.1598	0.964404	7.41245e-141
L_43	Area 43	41	-11.2464	-0.35962	2.13237e-27	-34.3975	-1.09991	3.97767e-170	4.76592	0.152397	2.39107e-06	34.2152	1.09408	2.08392e-168	-22.0235	-0.704234	1.85612e-86	-19.1645	-0.612814	2.86645e-69	-28.3547	-0.906684	8.93926e-129
L_OP4	Area OP4/PV	68	-8.68101	-0.277588	2.51687e-17	1.45275	0.0464539	0.150373	-0.18597	-0.00594667	0.857269	43.1238	1.37895	2.88094e-227	-24.4504	-0.781839	5.52541e-102	-16.7864	-0.53677	2.25891e-55	-23.0344	-0.736559	1.35757e-93
L_OP1	Area OP1/SII		-7.34151	-0.234756	6.39784e-13	5.66007	0.180989	2.21567e-08	14.833	0.474308	7.09717e-45	40.7243	1.30222	1.07857e-211	-23.0586	-0.737333	4.81636e-93	-16.1368	-0.515998	9.24969e-52	-20.3895	-0.651985	7.34135e-77
L_OP2-3	Area OP2-3/VS	OP2,OP3	3.36479	0.107594	0.000927158	-37.4282	-1.19682	1.95286e-190	29.7104	0.950033	2.63942e-138	-5.24844	-0.167827	2.46319e-07	-19.8222	-0.633844	7.90799e-73	-13.5265	-0.43253	4.67417e-38	-30.7467	-0.983172	8.20422e-145
L_52	Area 52	IBT	-5.63259	-0.18011	2.99432e-08	-32.5229	-1.03997	1.81128e-157	9.08894	0.290632	6.7552e-19	3.48312	0.111378	0.000610916	-16.0551	-0.513385	4.40415e-51	-8.72264	-0.278919	1.73804e-17	-20.7772	-0.664382	2.8756e-79
L_RI	RetroInsular Cortex	reI, reIt, RetroInsular, Belt, TD	-5.80722	-0.185695	1.12791e-08	-12.3387	-0.394548	1.66172e-32	13.1614	0.420856	2.15419e-36	23.6125	0.755043	2.84962e-97	-18.8162	-0.601676	8.31416e-67	-14.3728	-0.459591	2.47964e-42	-16.7646	-0.536073	2.46898e-55
L_PFcm	Area PFcm		-21.0111	-0.671861	1.51735e-80	-11.8137	-0.377761	4.24299e-30	11.3351	0.362457	5.86151e-28	51.4137	1.64403	1.07154e-278	-25.3101	-0.809328	1.7341e-107	-12.5188	-0.400307	3.44685e-33	-26.0504	-0.833	2.25848e-113
L_PoI2	Posterior Insular Area 2	Id1, Id2, Id3	-1.95066	-0.0623754	0.0558844	-12.7306	-0.407078	2.37687e-34	6.72839	0.21515	3.38875e-11	23.4558	0.750033	2.9732e-96	-17.9719	-0.574677	6.65701e-62	-1.2762	-0.0408083	0.211593	-20.9196	-0.668937	3.77761e-80
L_TA2	Area TA2	TE1.2	-4.78844	-0.153117	2.40941e-06	-20.9709	-0.670576	1.00695e-80	25.9998	0.831383	2.41401e-113	4.20269	0.134387	3.50188e-05	-16.0923	-0.514576	2.76734e-51	-16.3346	-0.522323	7.53818e-53	-18.6065	-0.594972	5.14833e-66
L_FOP4	Frontal OPercular Area 4		-10.3235	-0.330109	1.53481e-23	53.4213	1.70822	2.21542e-291	-72.7592	-2.32658	0	52.7788	1.68768	7.70205e-287	4.12225	0.131815	5.01832e-05	-13.403	-0.42858	1.90542e-37	28.6483	0.916072	9.84192e-131
L_MI	Middle Insular Area	Ial	-4.93184	-0.157703	1.19615e-06	22.7033	0.725971	9.45658e-92	-43.0671	-1.37713	2.04052e-227	37.5925	1.20208	4.71372e-191	-5.79391	-0.185269	1.22685e-08	-7.29236	-0.233184	8.73782e-13	2.41988	0.0773793	0.0171351
L_Pir	Pirform Cortex	Poc	34.2626	1.0956	1.20006e-168	-17.3321	-0.55422	1.00127e-58	36.5741	1.16951	1.10532e-184	3.47217	0.111028	0.000633972	-11.8422	-0.378671	5.43427e-30	18.2437	0.583369	8.69262e-64	-17.4917	-0.559324	1.74275e-59
L_AVI	Anterior Ventral Insular Area	Iai	7.36996	0.235665	5.24969e-13	62.7049	2.00508	0	-54.8659	-1.75442	6.99744e-300	10.6977	0.342074	4.73737e-25	17.6627	0.56479	4.13478e-60	7.17451	0.229416	1.98428e-12	35.5724	1.13748	2.31749e-177
L_AAIC	Anterior Agranular Insula Complex	Iai, Ial	1.15048	0.0367882	0.260353	4.47868	0.143212	9.10497e-06	-16.3929	-0.524188	2.42105e-53	3.02221	0.0966395	0.00294265	-3.7883	-0.121136	0.000193145	-2.17224	-0.0694606	0.0324187	-3.68443	-0.117815	0.000281708
L_FOP1	Frontal OPercular Area 1		-12.0948	-0.386749	3.62451e-31	15.8806	0.507806	1.50577e-50	-17.6392	-0.564041	1.88774e-60	66.6313	2.13064	0	-19.2505	-0.615565	2.12663e-69	-17.2521	-0.551661	5.10301e-58	-20.81	-0.66543	1.83194e-79
L_FOP3	Frontal OPercular Area 3		-15.5236	-0.496389	2.63508e-48	-24.7282	-0.790721	5.48593e-105	3.43269	0.109765	0.000661256	28.572	0.91363	3.03069e-130	-19.9204	-0.636983	2.0118e-73	-14.0203	-0.448318	1.56804e-40	-28.2069	-0.901958	8.7871e-128
L_FOP2	Frontal OPercular Area 2		-9.82268	-0.314095	1.49727e-21	21.9692	0.702498	4.75431e-87	-3.55992	-0.113834	0.000414136	53.016	1.69527	3.58763e-288	-21.2914	-0.680825	6.51399e-82	-3.47527	-0.111127	0.000614741	-22.6243	-0.723446	5.77744e-91
L_PFt	Area PFt		-39.9276	-1.27674	1.99749e-206	31.0814	0.993873	1.04176e-147	-29.8498	-0.954492	3.00666e-139	45.1668	1.44428	2.85541e-240	-6.31016	-0.201777	5.66888e-10	6.77349	0.216592	2.95665e-11	6.35916	0.203343	3.86088e-10
L_AIP	Anterior IntraParietal Area		-28.7129	-0.918136	4.00534e-131	68.7981	2.19992	0	-80.0328	-2.55917	0	36.8489	1.1783	4.24026e-186	-0.0291295	-0.000931459	0.979488	3.87781	0.123999	0.00013273	37.3372	1.19391	3.83435e-189
L_EC	Entorhinal Cortex	28	11.6634	0.372955	3.19912e-29	-14.6127	-0.467262	9.37814e-44	14.1495	0.45245	2.50968e-41	-1.28797	-0.0411847	0.209098	-5.6238	-0.179829	3.20318e-08	6.7371	0.215429	3.74367e-11	-3.56729	-0.114069	0.000437793
L_PreS	PreSubiculum	Sub, Subicular	10.9408	0.349848	4.29749e-26	-9.84406	-0.314778	8.66365e-22	-0.755508	-0.0241585	0.459053	-8.33376	-0.266484	4.2535e-16	-7.8338	-0.250497	1.88501e-14	6.07681	0.194315	2.29747e-09	-2.72602	-0.0871684	0.00725007
L_H	Hippocampus		9.28467	0.296891	1.67666e-19	-32.627	-1.04329	3.60467e-158	24.6932	0.7896	1.12042e-104	-3.29614	-0.105399	0.00118312	-12.3076	-0.393554	4.07685e-32	-4.72337	-0.151037	3.26709e-06	-14.7724	-0.47237	1.80629e-44
L_ProS	ProStriate Area		21.2191	0.678513	7.56046e-82	17.6947	0.565813	7.95002e-61	0.526457	0.0168343	0.607122	-5.07004	-0.162122	6.1377e-07	-12.4275	-0.397389	1.12867e-32	4.78678	0.153064	2.42895e-06	-3.39572	-0.108583	0.000813774
L_PeEc	Perirhinal Ectorhinal Cortex	ATFP, AFP1, Ectorhinal, Perirhinal, 35, 36	40.5292	1.29598	2.2716e-210	-1.64297	-0.0525364	0.104786	44.245	1.4148	5.63881e-235	4.82905	0.154416	2.0034e-06	-5.1599	-0.164995	3.83324e-07	32.6754	1.04485	5.03654e-158	-9.91219	-0.316957	5.61831e-22
L_STGa	Area STGa		4.63554	0.148228	4.91679e-06	-15.4966	-0.495525	1.84637e-48	67.8515	2.16965	0	-2.43273	-0.0777901	0.0170065	-5.8021	-0.185531	1.1746e-08	16.3678	0.523385	4.94537e-53	-13.2333	-0.423154	1.14099e-36
L_PBelt	ParaBelt Complex	ParaBelt, TA1	-5.93713	-0.189848	5.30985e-09	-26.2033	-0.837889	8.48982e-115	29.2119	0.934093	6.12948e-135	4.22718	0.13517	3.15854e-05	-16.9472	-0.541912	4.89345e-56	-16.8511	-0.538839	9.74927e-56	-15.7834	-0.504698	6.95355e-50
L_A5	Auditory 5 Complex		-1.65491	-0.0529181	0.10466	-22.2824	-0.712513	4.69677e-89	63.6072	2.03393	0	7.68348	0.245691	5.82999e-14	-13.6315	-0.435887	1.9493e-38	4.97621	0.159122	9.64191e-07	-12.1845	-0.389616	1.07812e-31
L_PHA1	ParaHippocampal Area 1		14.6998	0.470048	6.29282e-44	-7.56319	-0.241844	1.0319e-13	24.8318	0.794034	1.36221e-105	-0.349286	-0.0111689	0.738785	-11.3271	-0.3622	1.02292e-27	28.6452	0.915971	8.59195e-131	-16.2682	-0.5202	1.47736e-52
L_PHA3	ParaHippocampal Area 3		-1.92114	-0.0614313	0.0596437	-4.37928	-0.140034	1.42613e-05	21.8861	0.699841	1.86313e-86	-10.2104	-0.326493	4.67076e-23	-9.43539	-0.301711	4.72234e-20	54.9061	1.7557	6.62105e-299	-28.1169	-0.899081	3.5105e-127
L_STSda	Area STSd anterior		20.0331	0.640587	1.7122e-74	-33.6581	-1.07627	3.83233e-165	83.5665	2.67216	0	-14.0223	-0.448384	1.77312e-40	-13.6183	-0.435465	2.25226e-38	42.6832	1.36486	2.45338e-224	-18.422	-0.58907	6.38296e-65
L_STSdp	Area STSd posterior		17.8842	0.571873	1.4003e-61	-3.81894	-0.122116	0.000153111	59.982	1.91801	0	0.096182	0.00307556	0.928554	3.28721	0.105113	0.00122884	33.7003	1.07762	6.24535e-165	3.53434	0.113016	0.000492201
L_STSvp	Area STSv posterior		12.4075	0.396748	1.32661e-32	-15.8675	-0.507388	1.77005e-50	58.1369	1.85901	1.26781197248031e-318	0.0544904	0.00174241	0.95922	9.17026	0.293233	4.58188e-19	20.0065	0.639737	2.16559e-74	3.1887	0.101963	0.00167462
L_TGd	Area TG dorsal	TG	24.8151	0.793499	4.62534e-105	-29.4454	-0.94156	1.27897e-136	73.7244	2.35745	0	9.10067	0.291007	8.52607e-19	-4.55881	-0.145775	7.32163e-06	22.6899	0.725544	2.63873e-91	-24.7663	-0.79194	7.02558e-105
L_TE1a	Area TE1 anterior		8.96358	0.286624	2.48326e-18	-34.6924	-1.10934	4.06417e-172	62.1354	1.98687	0	4.2983	0.137444	2.31862e-05	-7.49595	-0.239694	2.18307e-13	7.53221	0.240854	1.60081e-13	-26.418	-0.844756	8.01468e-116
L_TE1p	Area TE1 posterior		25.8023	0.825065	1.44125e-111	-10.8805	-0.34792	5.15757e-26	-22.5353	-0.720601	1.3012e-90	-4.13778	-0.132312	4.60142e-05	4.66994	0.149328	4.36818e-06	14.676	0.469288	6.62319e-44	6.21616	0.198771	9.29064e-10
L_TE2a	Area TE2 anterior		9.05979	0.2897	1.11444e-18	-7.89545	-0.252469	8.87826e-15	8.1314	0.260013	1.53471e-15	15.8295	0.506172	5.33662e-50	-2.01429	-0.06441	0.0496287	-1.14795	-0.0367075	0.261435	-1.29021	-0.0412565	0.20706
L_TF	Area TF		52.535	1.67988	2.62472e-285	11.7522	0.375793	7.9859e-30	49.0694	1.56907	3.44052e-265	5.0106	0.160221	8.21943e-07	-15.5344	-0.496734	2.92155e-48	46.561	1.48886	6.22021e-249	-11.1492	-0.356513	4.43296e-27
L_TE2p	Area TE2 posterior		30.779	0.984204	4.32134e-145	35.4771	1.13443	2.17017e-177	8.50397	0.271927	8.26792e-17	7.62305	0.243758	8.96825e-14	-16.1686	-0.517014	1.05483e-51	51.5864	1.64955	1.27007e-279	-6.87635	-0.219881	1.37731e-11
L_PHT	Area PHT		-4.68404	-0.149779	3.93134e-06	4.53681	0.145071	6.9835e-06	-16.3169	-0.521758	6.41997e-53	14.4998	0.463651	6.39903e-43	-12.2207	-0.390776	1.01993e-31	50.5061	1.61501	3.33722e-273	2.64852	0.0846903	0.00901633
L_PH	Area PH		7.32666	0.234281	7.05049e-13	82.183	2.62792	0	-19.4698	-0.622575	2.33437e-71	-5.53511	-0.176993	5.32764e-08	-4.17605	-0.133535	3.99738e-05	53.6875	1.71674	5.40613e-292	-12.4878	-0.399317	4.16154e-33
L_TPOJ1	Area TemporoParietoOcci pital Junction 1		29.829	0.953825	1.12706e-138	27.2674	0.871915	6.40231e-122	24.307	0.777253	3.79092e-102	25.1985	0.805759	1.0903e-107	-13.5499	-0.433279	4.86785e-38	45.4324	1.45277	7.43025e-242	5.62442	0.179849	2.93499e-08
L_TPOJ2	Area TemporoParietoOcci pital Junction 2		22.6295	0.723613	8.34686e-91	29.7416	0.951032	1.26468e-138	15.0881	0.482464	3.1645e-46	35.484	1.13465	5.89181e-177	-29.1465	-0.932002	8.16383e-133	37.6039	1.20244	4.1674e-191	-0.561406	-0.0179518	0.589384
L_TPOJ3	Area TemporoParietoOcci pital Junction 3		36.1425	1.15571	2.97257e-181	22.6676	0.724831	1.60073e-91	18.4259	0.589197	4.46401e-65	8.44225	0.269953	1.81437e-16	-25.4741	-0.814573	1.58127e-108	27.584	0.882039	1.17424e-123	7.05311	0.225534	4.19414e-12
L_DVT	Dorsal Transitional Visual Area		8.0431	0.25719	3.72168e-15	-14.0469	-0.449169	7.66222e-41	-23.2111	-0.742209	5.48408e-95	-31.8686	-1.01905	1.46124e-152	-9.77706	-0.312636	2.40625e-21	2.52081	0.0806065	0.0129065	-8.74173	-0.27953	1.3353e-17
L_PGp	Area PGp	39,PG	4.9363	0.157845	1.17386e-06	2.31721	0.0740964	0.0217874	-19.8074	-0.633371	2.00722e-73	-21.6073	-0.690924	2.23728e-84	-19.6552	-0.628503	7.83792e-72	47.2737	1.51164	2.2623e-253	-12.6697	-0.405132	5.89678e-34
L_IP2	Area IntraParietal 2		7.34076	0.234732	6.40622e-13	49.1427	1.57141	1.25002e-265	-112.82	-3.6076	0	5.04439	0.161302	6.972e-07	23.6325	0.755684	1.01856e-96	-5.93277	-0.189709	5.38853e-09	49.9349	1.59674	2.18245e-269
L_IP1	Area IntraParietal 1		19.871	0.635405	1.69573e-73	29.8416	0.954228	2.68208e-139	-78.0014	-2.49421	0	-20.7485	-0.663463	5.7204e-79	11.5415	0.369055	1.18566e-28	6.45195	0.206311	2.32179e-10	34.3573	1.09862	3.06032e-169
L_IP0	Area IntraParietal 0		10.9885	0.351374	2.70084e-26	62.4585	1.9972	0	-56.9554	-1.82123	6.33680612144486e-312	-19.0984	-0.610698	7.59464e-69	-10.6347	-0.34006	8.78647e-25	37.0046	1.18328	4.12959e-187	11.6933	0.373912	1.82284e-29
L_PFop	Area PF opercular	40, 72	-23.2804	-0.744426	5.28401e-95	20.1036	0.642844	2.58677e-75	-14.5956	-0.466717	1.24987e-43	46.7745	1.49568	2.54185e-250	-22.271	-0.712147	4.98564e-88	-1.35689	-0.0433886	0.183809	-9.22802	-0.29508	2.29097e-19
L_PF	Area PF Complex	40, 88	-17.2072	-0.550225	1.10464e-57	12.1618	0.388891	1.09707e-31	-48.8855	-1.56319	4.49542e-264	40.6745	1.30063	2.22065e-211	-8.41399	-0.26905	2.21234e-16	16.1354	0.515954	9.35386e-52	9.85939	0.315269	9.03699e-22
L_PFm	Area PFm Complex	40, 89	5.12284	0.16381	4.57983e-07	9.36061	0.299319	6.19806e-20	-50.1642	-1.60407	7.05956e-272	10.6729	0.341282	5.98508e-25	21.5976	0.690615	8.42045e-84	-9.39346	-0.30037	6.16284e-20	40.2739	1.28782	1.9616e-208
L_PGi	Area PGi	PGa, 39, PG, 90	17.7564	0.567786	7.71242e-61	-42.631	-1.36319	1.28173e-224	81.2872	2.59928	0	1.90504	0.0609166	0.0624451	1.62337	0.0519096	0.113675	45.0355	1.44008	2.23331e-239	1.37028	0.0438166	0.179911
L_PGs	Area PGs	PGa, 39, PG, 90	3.93546	0.125842	0.000105298	-57.6607	-1.84379	7.23271280867269e-316	7.19131	0.229953	1.50511e-12	-9.81341	-0.313798	1.74307e-21	2.13136	0.0681534	0.0375896	13.0483	0.417239	1.03555e-35	9.5756	0.306194	1.13315e-20
L_V6A	Area V6A	112	-5.68429	-0.181763	2.26129e-08	-9.53167	-0.304789	1.40569e-20	3.29386	0.105326	0.00108074	-33.7848	-1.08032	1.63877e-165	-4.47894	-0.143221	1.04837e-05	-30.4526	-0.973766	5.58474e-143	-6.10966	-0.195365	1.76939e-09
L_VMV1	VentroMedial Visual Area 1	PHC2, PHC-2	30.8538	0.986595	1.37033e-145	15.7107	0.502373	1.27313e-49	-4.11359	-0.131538	4.6076e-05	-2.71283	-0.0867467	0.0076609	-6.48246	-0.207286	1.93491e-10	8.7336	0.27927	1.59541e-17	-0.250602	-0.00801338	0.808915
L_VMV3	VentroMedial Visual Area 3	VO2	-21.4872	-0.687084	1.57001e-83	57.0424	1.82401	2.3272116161465e-312	12.2389	0.391356	5.03639e-32	1.51317	0.048386	0.140302	5.62293	0.179801	3.2072e-08	30.3971	0.971993	1.28598e-142	-9.91429	-0.317024	5.53408e-22
L_PHA2	ParaHippocampal Area 2		-5.7	-0.182266	2.0761e-08	-33.3515	-1.06646	4.53029e-163	24.1378	0.771842	4.82433e-101	-5.27018	-0.168522	2.20369e-07	-15.3625	-0.491239	2.44223e-47	40.1119	1.28264	1.21913e-207	-29.4189	-0.940712	6.57541e-136
L_V4t	Area V4t	LO2	35.812	1.14514	4.81731e-179	62.8522	2.00979	0	28.6375	0.915726	4.67636e-131	3.7769	0.120772	0.000200725	-3.41112	-0.109076	0.000794906	6.08984	0.194732	2.1321e-09	-12.5711	-0.401979	1.70729e-33
L_FST	Area FST		-18.7244	-0.598741	1.49412e-66	53.8763	1.72277	4.85399e-294	18.9762	0.606791	2.27971e-68	29.3921	0.939854	8.68404e-136	-18.9221	-0.605061	1.95242e-67	33.4864	1.07078	1.72232e-163	-14.7018	-0.470111	4.22763e-44
L_V3CD	Area V3CD	V3A,V3B, hOC4la	-9.28404	-0.296871	1.67813e-19	57.173	1.82819	4.25391765072262e-313	18.4828	0.591015	2.05491e-65	-17.4107	-0.556732	6.81799e-59	7.10349	0.227144	3.33194e-12	34.8413	1.1141	1.27558e-172	-22.5886	-0.722303	9.65966e-91
L_LO3	Area Lateral Occipital 3	hOC4la	31.7682	1.01583	8.98891e-152	35.441	1.13328	3.77115e-177	12.2654	0.392203	3.80826e-32	-7.4112	-0.236984	4.11151e-13	-2.55524	-0.0817075	0.0122605	3.72323	0.119056	0.000243037	-5.13868	-0.164317	3.99521e-07
L_VMV2	VentroMedial Visual Area 2	PHC1, PHC-1	10.6055	0.339127	1.076e-24	21.1103	0.675034	1.33769e-81	6.27352	0.200605	6.10965e-10	-5.80349	-0.185575	1.1961e-08	-3.39151	-0.108449	0.000850512	31.0228	0.992	7.86065e-147	-15.5989	-0.498797	7.05595e-49
L_31pd	Area 31pd	31, 31d, 31v	5.01001	0.160203	8.12842e-07	-51.3532	-1.64209	4.74626e-279	63.316	2.02462	0	-6.74822	-0.215784	3.69454e-11	-7.29331	-0.233214	9.10126e-13	17.3792	0.555726	9.62331e-59	-10.2148	-0.326633	3.57899e-23
L_31a	Area 31a	31, 31d, 31v	-5.95804	-0.190517	4.71127e-09	-50.7226	-1.62193	2.91926e-275	-15.7032	-0.502134	1.55336e-49	-14.1353	-0.451996	4.75531e-41	-15.6583	-0.500698	6.48737e-49	6.63996	0.212322	7.00851e-11	-3.51953	-0.112542	0.000518503
L_VVC	Ventral Visual Complex	VO1, VO2, PHC1, PHC2, PHC-1, PHC- 2, FG1	48.9848	1.56636	6.27578e-264	86.283	2.75903	0	24.295	0.776869	4.52375e-102	-4.88528	-0.156214	1.5254e-06	0.9552	0.0305439	0.355513	51.566	1.6489	1.53131e-279	-2.8456	-0.0909923	0.00504384
L_25	Area 25		8.26418	0.264259	6.88424e-16	-27.9728	-0.89447	1.14362e-126	42.6509	1.36382	9.92718e-225	-8.85084	-0.283019	6.77645e-18	-11.4089	-0.364817	4.49589e-28	5.66131	0.181029	2.53814e-08	-17.02	-0.544238	8.76137e-57
L_s32	Area s32	32pl, 32	4.73094	0.151279	3.16112e-06	-43.6522	-1.39584	3.39998e-231	52.3258	1.67319	6.56737e-285	-17.7034	-0.566092	1.37496e-60	-14.037	-0.448854	1.84167e-40	5.92926	0.189597	5.48108e-09	-22.0802	-0.706046	1.74323e-87
L_pOFC	posterior OFC Complex	13a, 14c, Fo2	15.0432	0.48103	9.73711e-46	-4.67154	-0.14938	3.72875e-06	3.57409	0.114287	0.000394966	-4.32997	-0.138457	2.02122e-05	-4.49904	-0.143864	9.59116e-06	0.367579	0.0117539	0.716162	-4.67306	-0.149428	4.01965e-06
L_PoI1	Area Posterior Insular 1	Id1, Id2, Id3	-2.86236	-0.0915282	0.00483167	-36.1707	-1.15661	4.87242e-182	16.1904	0.517711	3.24694e-52	12.1804	0.389486	1.46869e-31	-20.5762	-0.657955	1.83787e-77	1.70532	0.0545302	0.0945321	-25.3022	-0.809074	2.09896e-108
L_Ig	Insular Granular Complex	Ig1, Ig2	4.77573	0.152711	2.55421e-06	-18.4064	-0.588572	5.18045e-65	15.3485	0.49079	1.28981e-47	9.14878	0.292546	5.68988e-19	-16.3021	-0.521284	1.94178e-52	-7.33054	-0.234405	6.70022e-13	-23.3418	-0.746388	1.43691e-95
L_FOP5	Area Frontal Opercular 5	PrCO	11.9972	0.383629	1.00408e-30	31.7174	1.01421	5.12501e-152	-36.7751	-1.17594	5.00847e-186	29.2577	0.935559	6.95928e-135	10.2886	0.328992	2.32229e-23	14.6243	0.467634	1.22928e-43	20.1067	0.642941	4.12841e-75
L_p10p	Area posterior 10p	10p, 10, Fp1	-6.68623	-0.213802	5.32517e-11	-22.4247	-0.717063	5.78016e-90	-17.7364	-0.567146	5.18903e-61	-14.3925	-0.46022	2.29372e-42	0.102537	0.00327877	0.923482	-18.2858	-0.584714	4.93142e-64	21.3024	0.681174	1.54841e-82
L_p47r	Area posterior 47r	47r	21.7608	0.695833	2.91925e-85	9.17084	0.293251	3.14754e-19	-24.4034	-0.780336	8.92282e-103	15.5519	0.497296	1.70531e-48	25.2491	0.807376	3.61313e-107	1.70511	0.0545233	0.0945321	22.6177	0.723234	6.31939e-91
L_TGv	Area TG Ventral		10.4518	0.334212	4.61583e-24	-15.0343	-0.480743	5.59774e-46	49.0296	1.56779	5.97128e-265	6.7699	0.216478	3.22286e-11	3.24166	0.103657	0.00143131	14.2471	0.455571	1.09897e-41	-7.06782	-0.226004	3.80568e-12
L_MBelt	Medial Belt Complex	Belt, TB	2.25353	0.0720598	0.0269141	-26.9269	-0.861027	1.22518e-119	30.4432	0.973465	2.87513e-143	-4.55551	-0.145669	7.33238e-06	-13.1627	-0.420897	3.84342e-36	-12.1956	-0.389973	1.0922e-31	-17.3884	-0.556021	6.79741e-59
L_LBelt	Lateral Belt Complex	Belt, TB	6.0343	0.192956	3.02939e-09	-14.6037	-0.466975	1.04078e-43	26.0513	0.833029	1.10688e-113	0.579877	0.0185424	0.578192	-13.3642	-0.427341	3.99588e-37	-3.72425	-0.119088	0.000242862	-9.49594	-0.303647	2.26964e-20
L_A4	Auditory 4 Complex	TE3	-13.3939	-0.42829	2.52702e-37	-27.403	-0.876252	7.85502e-123	38.293	1.22447	3.70465e-196	10.8079	0.345599	1.64395e-25	-18.6433	-0.596146	8.5888e-66	-18.6907	-0.597664	1.952e-66	-17.6329	-0.563837	2.68094e-60
L_STSva	Area STSv anterior		14.4112	0.460818	1.97699e-42	-53.6044	-1.71408	1.89039e-292	86.5081	2.76622	0	-9.7015	-0.31022	4.73864e-21	-14.0767	-0.450125	1.17286e-40	33.1808	1.06101	1.95015e-161	-24.8985	-0.796167	9.67996e-106
L_TE1m	Area TE1 Middle		7.44552	0.238081	3.07379e-13	1.57926	0.0504993	0.118893	-17.1592	-0.54869	1.11294e-57	6.74796	0.215776	3.69454e-11	5.01142	0.160248	8.18518e-07	-21.5261	-0.68833	7.05058e-84	16.1995	0.518002	3.55055e-52
L_PI	Para-Insular Area	IBT	5.65387	0.180791	2.66594e-08	-20.4894	-0.65518	1.04383e-77	15.5152	0.49612	1.63015e-48	1.13005	0.036135	0.271556	-18.4095	-0.588672	1.95074e-64	2.89843	0.0926816	0.00428668	-17.929	-0.573307	5.0753e-62
L_a32pr	Area anterior 32 prime	32'	-9.97099	-0.318837	3.90996e-22	27.5785	0.881863	5.20924e-124	-59.2874	-1.8958	0	5.2842	0.16897	2.06086e-07	12.6371	0.404091	1.18749e-33	-14.8037	-0.473369	1.41953e-44	29.7392	0.950954	4.7717e-138
L_p24	Area posterior 24	24	-21.396	-0.684168	5.87856e-83	-11.7736	-0.376479	6.41424e-30	-30.7836	-0.984352	1.40964e-145	-7.01748	-0.224394	6.2513e-12	-6.20145	-0.198301	1.10351e-09	-21.0185	-0.672097	1.1167e-80	-1.01771	-0.0325426	0.320649
R_V1	Primary Visual Cortex	17, hOC1, OC, BA17	57.3176	1.83281	4.5372971387114e-313	73.0335	2.33536	0	-22.7109	-0.726214	9.60793e-92	-18.5416	-0.592895	1.61252e-65	7.37689	0.235887	5.0789e-13	5.17638	0.165522	3.46869e-07	1.02936	0.0329153	0.315849
R_MST	Medial Superior Temporal Area	MSTv, hOC5, hOC5v	-4.46331	-0.142721	1.08839e-05	44.0317	1.40798	1.28395e-233	28.4144	0.908593	1.49193e-129	26.932	0.861191	3.03843e-119	-23.877	-0.763503	2.69697e-98	-3.15411	-0.100857	0.00189007	-19.6877	-0.629542	1.54781e-72
R_V6	Sixth Visual Area	112	14.902	0.476514	5.43844e-45	1.50757	0.0482066	0.136149	-6.68125	-0.213643	4.59887e-11	-17.5561	-0.561382	9.84313e-60	-19.2035	-0.614061	3.94353e-69	-28.635	-0.915647	9.92221e-131	-2.24846	-0.0718977	0.0268583
R_V2	Second Visual Area	18, hOC2, OB, BA18	49.7796	1.59178	8.9589e-269	63.7215	2.03759	0	-8.46176	-0.270577	1.15534e-16	-3.22535	-0.103135	0.00150964	9.68185	0.309591	5.53706e-21	-17.2468	-0.551491	5.439e-58	-2.67426	-0.0855134	0.00840863
R_V3	Third Visual Area	V3d, V3v, VP, hOC3d, hOC3v	57.1712	1.82813	2.71914099658949e-312	58.3171	1.86477	1.41836365608105e-319	9.55759	0.305618	1.18059e-20	-27.3396	-0.874225	5.64735e-122	17.7621	0.567969	1.10091e-60	10.2991	0.32933	1.79718e-23	-9.58217	-0.306404	1.07338e-20
R_V4	Fourth Visual Area	V4d, V4v, hV4, hOC4v, hOC4lp, LO1	34.9441	1.11739	3.13685e-173	77.7864	2.48733	0	22.137	0.707864	4.68029e-88	-11.529	-0.368657	1.27187e-28	15.084	0.482332	7.22508e-46	19.3341	0.618237	2.71559e-70	-16.414	-0.524862	2.28348e-53
R_V8	Eighth Visual Area	VO1	48.5172	1.55141	3.74852e-261	77.5237	2.47893	0	10.9174	0.3491	3.70694e-26	2.3259	0.074374	0.0224064	20.7321	0.662939	2.05309e-78	16.9277	0.541287	3.59533e-56	-6.69538	-0.214095	4.5127e-11
R_4	Primary Motor Cortex	BA4, 4a, 4p, M1, PMC, F1	16.0647	0.513693	2.89834e-51	-37.4002	-1.19593	2.97948e-190	12.3882	0.396131	1.02989e-32	38.8896	1.24355	1.2543e-199	-12.87	-0.411536	9.60009e-35	-8.77683	-0.280652	1.12291e-17	-24.9299	-0.797172	6.06394e-106
R_3b	Primary Sensory Cortex	S1, 3	6.37116	0.203727	3.91951e-10	-51.2741	-1.63956	1.40423e-278	16.6017	0.530864	1.63533e-54	18.662	0.596745	3.09501e-66	-14.5365	-0.464827	5.21302e-43	-16.239	-0.519267	2.54351e-52	-26.4297	-0.84513	6.77818e-116
R_FEF	Frontal Eye Fields		20.6989	0.661877	1.35629e-78	65.1994	2.08485	0	-52.77	-1.6874	1.48924e-287	52.7874	1.68795	7.47116e-287	-9.44654	-0.302067	4.30407e-20	-9.62282	-0.307704	8.30269e-21	23.3218	0.74575	1.90122e-95
R_PEF	Premotor Eye Field	6v2	22.723	0.726602	2.10462e-91	72.5717	2.32059	0	-49.873	-1.59476	4.17027e-270	43.1191	1.3788	2.98385e-227	1.68057	0.0537386	0.101329	10.587	0.338536	1.18428e-24	16.7434	0.535394	3.24023e-55
R_55b	Area 55b		22.7299	0.726824	1.92516e-91	31.3372	1.00205	1.92556e-149	-12.496	-0.399579	3.23495e-33	53.0813	1.69735	1.63273e-288	-7.52711	-0.24069	1.75028e-13	32.0065	1.02346	1.68961e-153	13.9041	0.444603	5.32049e-40
R_V3A	Area V3A	V3D, hOC4d	-4.40493	-0.140854	1.41474e-05	35.9689	1.15016	1.10066e-180	3.71616	0.11883	0.000231783	-3.11781	-0.0996967	0.00215	4.61103	0.147444	5.753e-06	-43.3054	-1.38475	2.44662e-228	-14.9899	-0.479325	1.2948e-45
R_RSC	RetroSplenial Complex	29,30	-8.81367	-0.28183	8.50048e-18	-7.81519	-0.249902	1.61629e-14	-32.9969	-1.05513	1.40639e-160	-21.8943	-0.700102	3.37275e-86	-9.59772	-0.306901	1.15315e-20	-22.4547	-0.718023	8.61381e-90	1.65624	0.0529606	0.104373
R_POS2	Parieto-Occipital Sulcus Area 2		1.04071	0.0332781	0.30767	13.9528	0.446161	2.29929e-40	-61.964	-1.98139	0	-33.7857	-1.08035	1.63877e-165	9.69185	0.309911	5.08883e-21	-33.334	-1.0659	1.82083e-162	25.1839	0.805293	1.26634e-107
R_V7	Seventh Visual Area	IPS0	-9.49523	-0.303624	2.73009e-20	36.4939	1.16695	3.3698e-184	12.1295	0.387858	1.60231e-31	-6.11981	-0.19569	1.86109e-09	-2.30919	-0.0738397	0.0240088	-14.0972	-0.450778	6.42e-41	-14.794	-0.47306	1.39678e-44
R_IPS1	IntraParietal Sulcus Area 1		-8.18316	-0.261669	1.27915e-15	43.7309	1.39836	1.0707e-231	-8.348	-0.26694	2.84332e-16	-14.3143	-0.457722	5.77819e-42	8.7185	0.278787	1.9357e-17	12.8152	0.409784	1.36523e-34	-7.11334	-0.22746	2.79314e-12
R_FFC	Fusiform Face Complex	FFA, FG2	106.4	3.40231	0	83.038	2.65526	0	24.3255	0.777844	2.88089e-102	1.42891	0.0456916	0.163331	-1.14582	-0.0366391	0.266202	48.2495	1.54285	2.04456e-259	-7.5136	-0.240258	1.67399e-13
R_V3B	Area V3B	V3C	13.6761	0.437314	1.02166e-38	54.1155	1.73042	1.9598e-295	9.22621	0.295022	2.1014e-19	-1.55301	-0.0496598	0.131323	1.71733	0.054914	0.0943621	-4.05438	-0.129645	6.46879e-05	-21.2545	-0.679645	3.05841e-82
R_LO1	Area Lateral Occipital 1	LO2, hOC4la	15.5181	0.496213	2.80108e-48	64.4175	2.05984	0	29.402	0.940172	3.1935e-136	-1.34943	-0.0431501	0.187953	9.84387	0.314772	1.32364e-21	21.7181	0.694468	4.31619e-85	-27.2599	-0.871677	1.9164e-121
R_LO2	Area Lateral Occipital 2	LO1, hOC4la	60.2952	1.92803	0	74.3083	2.37612	0	30.3386	0.97012	1.46551e-142	-13.8262	-0.442114	1.72832e-39	3.51561	0.112417	0.000545219	23.6127	0.755051	2.71375e-97	-20.0653	-0.641618	7.39013e-75
R_PIT	Posterior InferoTemporal complex	phPITv, phPITd, OFA, hOC4la	78.923	2.52368	0	74.1632	2.37148	0	17.5349	0.560706	7.60248e-60	-21.5432	-0.688876	5.65704e-84	2.25542	0.0721203	0.0275408	26.8112	0.857327	1.75504e-118	-5.71354	-0.182699	1.77986e-08
R_MT	Middle Temporal Area	hOC5, hOC5d	26.0144	0.831848	5.61761e-113	27.2091	0.870052	1.56367e-121	26.8556	0.858748	4.60952e-119	20.0251	0.640332	1.72279e-74	-16.3564	-0.523021	9.9752e-53	-22.1896	-0.709544	4.28516e-88	-19.9036	-0.636448	7.31398e-74
R_A1	Primary Auditory Cortex	Core, R1, TC, TE1.0, TE1.1, 41	8.4946	0.271627	1.12746e-16	-17.2011	-0.55003	5.6775e-58	28.4503	0.90974	8.58678e-130	-1.62489	-0.0519584	0.114008	-9.54257	-0.305138	1.86001e-20	0.423515	0.0135425	0.67766	-9.28209	-0.296809	1.44408e-19
R_PSL	PeriSylvian Language Area		-3.0909	-0.0988361	0.00233775	43.56	1.3929	1.30358e-230	-48.4382	-1.54888	2.53614e-261	58.4862	1.87018	1.05700404271276e-319	-23.9175	-0.764797	1.55484e-98	31.2968	1.00076	1.10038e-148	4.0947	0.130934	5.38442e-05
R_SFL	Superior Frontal Language Area		1.36193	0.0435497	0.182668	19.6121	0.627125	2.73522e-72	-1.71393	-0.0548056	0.0893395	24.4847	0.782935	5.67122e-103	-0.456197	-0.0145876	0.663085	29.0127	0.927725	2.90474e-133	9.00927	0.288085	1.45463e-18
R_PCV	PreCuneus Visual Area	PrCu	20.461	0.65427	4.0217e-77	12.7044	0.406242	3.15628e-34	-15.1584	-0.484713	1.34274e-46	-18.3271	-0.586038	3.00522e-64	-9.95949	-0.318469	4.67553e-22	-7.86281	-0.251425	1.43703e-14	24.6248	0.787414	5.74442e-104
R_STV	Superior Temporal Visual Area		22.5743	0.721847	1.87204e-90	22.9048	0.732414	4.73067e-93	-8.55208	-0.273465	5.63398e-17	5.67554	0.181484	2.46542e-08	-21.35	-0.682698	2.85737e-82	32.2559	1.03143	3.48459e-155	6.80102	0.217473	2.26673e-11
R_7Pm	Medial Area 7P	7P	6.50527	0.208016	1.69248e-10	44.841	1.43386	9.12098e-239	-69.1259	-2.2104	0	-17.3628	-0.555201	1.27989e-58	6.69714	0.214151	4.93977e-11	-3.46155	-0.110688	0.00064289	53.6283	1.71484	4.23282e-291
R_7m	Area 7m		30.7422	0.983026	7.52666e-145	-9.19214	-0.293932	2.63184e-19	38.3634	1.22673	1.27166e-196	-20.165	-0.644805	2.36864e-75	6.75512	0.216005	3.40194e-11	12.2702	0.392358	4.97366e-32	22.7491	0.727436	9.17283e-92
R_POS1	Parieto-Occipital Sulcus Area 1	"Retrosplenial Cortex"	-7.25714	-0.232058	1.14123e-12	-39.0224	-1.2478	5.06504e-201	-12.675	-0.405301	4.63739e-34	-18.1171	-0.579321	5.23214e-63	-16.5186	-0.528205	1.25535e-53	17.2914	0.552919	3.0487e-58	-27.3408	-0.874262	5.62759e-122
R_23d	Area 23d		-19.4377	-0.62155	7.47346e-71	-7.91248	-0.253013	7.83268e-15	-27.0948	-0.866396	1.15859e-120	-13.2751	-0.42449	9.15056e-37	-10.0245	-0.320548	2.60134e-22	-19.5517	-0.625195	1.30825e-71	1.81939	0.0581778	0.0745409
R_v23ab	Area ventral 23 a+b	23a, 23b, v23	13.0926	0.418655	7.39895e-36	-44.6206	-1.42681	2.29272e-237	38.3976	1.22782	7.59215e-197	-13.5152	-0.43217	6.1325e-38	-11.7452	-0.375569	1.48134e-29	3.28864	0.105159	0.00119163	-20.4277	-0.653206	4.30785e-77
R_d23ab	Area dorsal 23 a+b	23a, 23b, d23	10.4114	0.332921	6.73365e-24	-22.4886	-0.719107	2.25929e-90	-6.7751	-0.216644	2.49936e-11	-21.0469	-0.673006	7.68455e-81	-6.64554	-0.212501	6.88826e-11	-9.50523	-0.303944	2.32703e-20	-8.53504	-0.27292	7.11396e-17
R_31pv	Area 31p ventral	31, 31d, 31v	-2.81995	-0.090172	0.00549568	-33.6621	-1.0764	3.62624e-165	24.457	0.782049	4.02262e-103	-21.6913	-0.693613	6.58739e-85	-7.67058	-0.245278	6.19715e-14	-2.95142	-0.094376	0.00363225	-8.84422	-0.282807	5.75412e-18
R_5m	Area 5m		13.4118	0.428863	2.07348e-37	-23.5536	-0.75316	2.87893e-97	13.1991	0.422059	1.41612e-36	24.3453	0.778476	4.60233e-102	-13.9426	-0.445834	5.48165e-40	-7.08694	-0.226615	3.61902e-12	-23.0669	-0.737597	8.43297e-94
R_5mv	Area 5m ventral	5ci	-4.20241	-0.134378	3.44789e-05	-32.9279	-1.05292	3.28976e-160	4.78646	0.153054	2.1707e-06	-1.94735	-0.0622693	0.0570048	-15.5547	-0.497384	2.30972e-48	-21.5343	-0.688591	6.31847e-84	-12.5669	-0.401847	1.77807e-33
R_23c	Area 23c		-14.0598	-0.449584	1.21817e-40	-19.573	-0.625875	4.72663e-72	-25.5541	-0.817129	2.25033e-110	-3.40933	-0.109018	0.000792287	-17.4096	-0.556699	1.17333e-58	-2.77001	-0.088575	0.0062882	-4.41279	-0.141106	1.34282e-05
R_5L	Area 5L		7.58297	0.242477	1.14323e-13	-38.4729	-1.23023	2.19235e-197	12.9521	0.414162	2.20351e-35	28.3731	0.907271	6.61122e-129	-10.0581	-0.321624	1.92218e-22	-24.978	-0.798707	2.87988e-106	-17.0363	-0.54476	7.1064e-57
R_24dd	Dorsal Area 24d	24d	3.14883	0.100688	0.00194263	-40.811	-1.30499	8.55443e-213	19.005	0.607714	1.5333e-68	15.7968	0.505127	8.00871e-50	-16.7723	-0.536319	4.78607e-55	-16.2466	-0.519508	2.32309e-52	-20.7832	-0.664574	2.65605e-79
R_24dv	Ventral Area 24d	24d	-0.0324012	-0.00103608	0.976872	-36.4661	-1.16606	5.13257e-184	16.409	0.524703	1.97559e-53	32.5927	1.0422	1.87106e-157	-15.3225	-0.489959	3.97781e-47	-16.1472	-0.516332	8.14246e-52	-19.2849	-0.616664	4.38091e-70
R_7AL	Lateral Area 7A		-14.6154	-0.46735	1.72971e-43	-53.8773	-1.72281	4.85399e-294	15.5706	0.497892	8.1843e-49	6.77457	0.216627	3.13761e-11	-11.1742	-0.357312	4.63829e-27	-36.6727	-1.17266	6.42942e-185	-11.3865	-0.364101	4.13529e-28
R_SCEF	Supplementary and Cingulate Eye Field	SEF, CEF, 6, SMA, SMAr	3.61929	0.115732	0.000366572	54.2522	1.73479	3.19296e-296	-57.6743	-1.84422	5.26287055896885e-316	74.1005	2.36947	0	-4.29393	-0.137305	2.3965e-05	-11.1768	-0.357395	3.8486e-27	22.2565	0.711684	1.2977e-88
R_6ma	Area 6m anterior	SMAr, 6, SMA	-8.36297	-0.267418	3.18952e-16	46.5399	1.48818	1.7512e-249	-62.3405	-1.99343	0	44.0501	1.40857	3.40722e-233	-0.675548	-0.0216017	0.51523	-6.17837	-0.197562	1.26109e-09	35.7502	1.14317	1.52432e-178
R_7Am	Medial Area 7A		-13.4192	-0.429099	1.91873e-37	0.114982	0.0036767	0.913559	-26.5559	-0.849164	4.71026e-117	-8.31509	-0.265887	4.90399e-16	-7.25025	-0.231837	1.22664e-12	-17.8601	-0.571105	1.54156e-61	26.9538	0.861888	2.16862e-119
R_7PL	Lateral Area 7P		-10.8039	-0.345469	1.61484e-25	40.1395	1.28352	2.18893e-208	-57.4283	-1.83635	1.3008720411834e-314	-6.38774	-0.204258	3.67106e-10	-3.09371	-0.098926	0.00236076	-10.5841	-0.338444	1.21194e-24	42.7728	1.36772	1.40676e-224
R_7PC	Area 7PC		-24.7402	-0.791104	1.42628e-104	-25.2068	-0.806025	3.71738e-108	-0.115163	-0.00368249	0.90834	7.00999	0.224155	6.55146e-12	-12.6592	-0.404797	9.38782e-34	-24.3782	-0.779529	2.60356e-102	0.149933	0.00479433	0.880848
R_LIPv	Area Lateral IntraParietal ventral	hIP3	6.02788	0.19275	3.13605e-09	61.239	1.95821	0	-14.3017	-0.457317	4.15511e-42	19.738	0.631152	9.85434e-73	-3.84089	-0.122818	0.000157112	-12.5119	-0.400085	3.69822e-33	7.04334	0.225221	4.46809e-12
R_VIP	Ventral IntraParietal Complex		-14.4995	-0.463644	6.91781e-43	5.38727	0.172266	9.93137e-08	-8.07814	-0.258311	2.30569e-15	-7.67746	-0.245498	6.06828e-14	-1.28763	-0.0411738	0.210457	-41.9201	-1.34046	1.95961e-219	19.0751	0.609955	8.10304e-69
R_MIP	Medial IntraParietal Area		-2.53651	-0.0811085	0.0125736	62.9874	2.01412	0	-59.9256	-1.91621	0	-5.55563	-0.177649	4.77286e-08	12.6977	0.406026	6.20079e-34	6.13709	0.196242	1.61468e-09	28.4607	0.910074	1.77063e-129
R_1	Area 1		10.5596	0.337658	1.66245e-24	-47.3204	-1.51314	2.3406e-254	20.3184	0.649711	1.40636e-76	4.14928	0.132679	4.39497e-05	-14.2043	-0.454202	2.64824e-41	-12.552	-0.401367	2.41668e-33	-26.8079	-0.857222	2.04607e-118
R_2	Area 2		-9.25633	-0.295985	2.12113e-19	-41.4871	-1.32661	3.31786e-217	10.6312	0.339949	5.94923e-25	13.2875	0.424888	7.99642e-37	-14.0864	-0.450433	1.05559e-40	-11.2716	-0.360425	1.50408e-27	-16.1523	-0.516492	6.46486e-52
R_3a	Area 3a		12.6953	0.405951	5.86712e-34	-39.066	-1.24919	2.62903e-201	11.3728	0.363662	4.01914e-28	20.4997	0.65551	1.97885e-77	-14.7061	-0.47025	6.81097e-44	-10.5976	-0.338873	1.07551e-24	-25.3306	-0.809982	1.3751e-108
R_6d	Dorsal area 6	6, 6aα	-6.41774	-0.205217	2.93637e-10	-26.6369	-0.851753	1.08118e-117	3.20947	0.102628	0.00143698	37.8947	1.21174	4.77904e-193	-12.8838	-0.411978	8.29467e-35	-20.9324	-0.669346	3.84948e-80	-8.67691	-0.277457	2.26132e-17
R_6mp	Area 6mp	SMAc, 6, SMA	-0.189692	-0.00606569	0.856729	-26.3432	-0.842364	9.86062e-116	9.46083	0.302524	2.75608e-20	39.9887	1.2787	6.97741e-207	-11.2706	-0.360394	1.78594e-27	-30.7646	-0.983743	4.38701e-145	-9.4428	-0.301947	3.60272e-20
R_6v	Ventral Area 6	6, 6v1	-13.6054	-0.435051	2.2933e-38	15.8104	0.505562	3.63223e-50	-13.5245	-0.432467	3.5516e-38	65.071	2.08074	0	-12.7359	-0.407248	4.15766e-34	-15.0215	-0.480333	1.0129e-45	-4.8914	-0.15641	1.39503e-06
R_p24pr	Area Posterior 24 prime	p24'	-4.67138	-0.149374	4.16171e-06	-22.8741	-0.731435	7.43976e-93	-3.28826	-0.105147	0.001099	16.4013	0.524456	3.65939e-53	-13.8657	-0.443378	1.32287e-39	-3.13967	-0.100396	0.00197845	-14.5322	-0.464687	3.23227e-43
R_33pr	Area 33 prime	33', 16	11.2487	0.359694	2.09428e-27	10.7823	0.344779	1.33485e-25	-40.9472	-1.30935	1.16972e-213	3.12264	0.099851	0.00212216	-4.07212	-0.130212	6.16631e-05	1.16364	0.0372092	0.255498	7.89254	0.252376	1.03997e-14
R_a24pr	Anterior 24 prime	a24'	-10.6818	-0.341567	5.21515e-25	-10.9058	-0.34873	4.03852e-26	-21.7176	-0.694452	2.19573e-85	20.5384	0.656746	1.14586e-77	-10.7402	-0.343435	3.18978e-25	-8.49406	-0.27161	1.09942e-16	-7.2437	-0.231628	1.13744e-12
R_p32pr	Area p32 prime	32'	-4.91078	-0.15703	1.32395e-06	34.8669	1.11492	2.73447e-173	-48.8904	-1.56334	4.24826e-264	45.6363	1.45929	3.43186e-243	-1.32999	-0.0425284	0.196963	-10.02	-0.320406	2.36092e-22	17.7201	0.566628	8.3978e-61
R_a24	Area a24	24, s24	-17.8415	-0.570507	2.47078e-61	-30.2736	-0.968042	3.14746e-142	12.1902	0.389799	8.43463e-32	-19.363	-0.619159	1.89197e-70	-11.4634	-0.366558	2.60011e-28	-7.97007	-0.254855	6.44273e-15	-14.4881	-0.463277	5.40559e-43
R_d32	Area dorsal 32	32	-13.0244	-0.416474	1.55768e-35	34.1781	1.0929	1.19518e-168	-55.0665	-1.76083	4.87391e-301	1.54452	0.0493883	0.133142	7.73902	0.247467	3.77048e-14	-17.7782	-0.568484	4.62265e-61	27.3034	0.873068	9.8998e-122
R_8BM	Area 8BM	8B	17.4966	0.559481	2.47072e-59	62.8931	2.0111	0	-59.1534	-1.89152	0	9.31332	0.297807	1.40858e-19	24.7175	0.790378	1.10872e-103	-1.55498	-0.0497229	0.126975	39.8609	1.27461	9.71314e-206
R_p32	Area p32	32ac, 32	-21.1453	-0.676152	2.18679e-81	-32.3953	-1.03589	1.32287e-156	-9.67776	-0.309461	4.07626e-21	-19.9289	-0.637256	6.64342e-74	-16.329	-0.522144	1.40098e-52	-17.0729	-0.545932	5.38662e-57	-10.0145	-0.320228	2.23392e-22
R_10r	Area 10r		11.2418	0.359474	2.22033e-27	-51.8735	-1.65873	3.62009e-282	50.8925	1.62736	2.68897e-276	-19.4222	-0.621055	8.30365e-71	-15.2761	-0.488477	6.99969e-47	2.75905	0.0882246	0.00648147	-24.6812	-0.789216	2.48817e-104
R_47m	Area 47m		46.8834	1.49917	5.00866e-251	-33.3294	-1.06576	6.35508e-163	41.0086	1.31131	4.67898e-214	-8.25685	-0.264025	7.64462e-16	-3.05905	-0.0978177	0.00264031	26.9803	0.862734	1.29736e-119	-23.3309	-0.746038	1.67688e-95
R_8Av	Area 8Av		6.96527	0.222725	8.45812e-12	22.4455	0.717727	4.26635e-90	-16.0713	-0.513904	1.47514e-51	-5.1113	-0.163441	4.98311e-07	21.8356	0.698227	2.84258e-85	-1.60107	-0.0511967	0.116136	31.5108	1.00761	5.69745e-150
R_8Ad	Area 8Ad		6.13814	0.196276	1.62833e-09	-12.4957	-0.399567	3.06409e-33	-7.75742	-0.248055	2.57531e-14	-14.6213	-0.467537	1.49474e-43	7.07306	0.226172	4.09047e-12	7.84393	0.250821	1.64911e-14	23.9553	0.766006	1.43311e-99
R_9m	Area 9 Middle	9	9.25481	0.295936	2.13951e-19	-15.2998	-0.489232	2.1287e-47	33.3041	1.06495	1.17939e-162	6.1551	0.196819	1.52018e-09	-10.1946	-0.325987	5.49653e-23	21.4886	0.687131	1.20837e-83	-17.6644	-0.564844	1.76653e-60
R_8BL	Area 8B Lateral	8B	11.2307	0.359119	2.46868e-27	3.931	0.1257	9.76084e-05	27.2682	0.87194	7.99164e-122	9.82725	0.314241	1.55398e-21	7.2063	0.230432	1.65426e-12	8.9613	0.286551	2.43455e-18	-10.0878	-0.322573	1.15203e-22
R_9p	Area 9 Posterior	9	-5.16908	-0.165289	3.61575e-07	5.3459	0.170943	1.23702e-07	-0.305487	-0.00976838	0.768601	14.1638	0.452909	3.41698e-41	-1.85586	-0.0593437	0.0702111	0.366364	0.011715	0.716162	-0.1733	-0.00554151	0.86727
R_10d	Area 10d	10, Fp1, Fp2	4.5161	0.144409	8.56674e-06	-19.6162	-0.627256	2.59165e-72	18.9339	0.60544	4.0816e-68	-8.82322	-0.282135	8.47889e-18	-5.26981	-0.16851	2.17632e-07	-4.96275	-0.158691	1.02808e-06	-11.9011	-0.380557	2.13698e-30
R_8C	Area 8C	8Av	22.9932	0.735241	3.84304e-93	49.1722	1.57235	8.34965e-266	-28.1746	-0.900924	6.16181e-128	-7.41643	-0.237151	3.97773e-13	22.5444	0.720891	8.99885e-90	6.99494	0.223674	6.75856e-12	34.5935	1.10618	8.21398e-171
R_44	Area 44	44d, 44v	11.2887	0.360974	1.41568e-27	45.8742	1.4669	2.62061e-245	-25.169	-0.804816	8.00312e-108	16.684	0.533495	9.49767e-55	13.8927	0.44424	9.73614e-40	18.5461	0.593038	1.42188e-65	24.7941	0.792827	4.65406e-105
R_45	Area 45	45a, 45p	25.5747	0.817787	4.66719e-110	-13.341	-0.426598	2.61975e-37	47.8102	1.5288	1.92455e-257	4.43869	0.141934	1.24715e-05	-9.7171	-0.310719	4.08035e-21	48.735	1.55838	2.17538e-262	-15.5642	-0.497689	1.07782e-48
R_47l	Area 47l (47 lateral)		22.4354	0.717403	1.41672e-89	2.20904	0.0706374	0.0286776	42.6087	1.36247	1.84352e-224	-0.268155	-0.00857466	0.797497	2.94996	0.0943294	0.00375453	23.9689	0.76644	1.27121e-99	-15.4704	-0.49469	3.46363e-48
R_a47r	Area anterior 47r	47r	16.2447	0.519447	2.96716e-52	34.3174	1.09735	1.37551e-169	-25.4896	-0.815068	6.01054e-110	-6.57577	-0.21027	1.12441e-10	18.2766	0.584421	1.15295e-63	-19.1307	-0.611733	4.55814e-69	24.0638	0.769476	2.80492e-100
R_6r	Rostral Area 6		-1.4695	-0.0469895	0.149932	54.8486	1.75386	1.06281e-299	-63.5495	-2.03209	0	49.1816	1.57265	3.38037e-265	17.1144	0.547259	5.53749e-57	4.33065	0.138479	1.9813e-05	31.078	0.993764	4.72515e-147
R_IFJa	Area IFJa		48.8958	1.56352	2.07025e-263	36.6657	1.17244	2.38798e-185	-6.96784	-0.222807	6.93167e-12	7.67584	0.245446	6.11466e-14	6.91634	0.22116	1.17668e-11	38.4288	1.22882	1.47293e-196	6.02431	0.192636	2.94204e-09
R_IFJp	Area IFJp		41.4981	1.32696	1.0635e-216	74.8316	2.39285	0	-53.2555	-1.70292	2.03056e-290	8.5121	0.272187	1.04683e-16	20.6146	0.659183	1.08619e-77	22.3774	0.715551	2.68325e-89	19.2896	0.616813	4.13202e-70
R_IFSp	Area IFSp		61.1082	1.95402	0	36.8369	1.17791	1.72775e-186	3.40354	0.108833	0.000732912	-10.7229	-0.34288	3.73237e-25	16.256	0.51981	3.47411e-52	36.7791	1.17606	1.27545e-185	2.21164	0.0707206	0.0294292
R_IFSa	Area IFSa		20.4231	0.653058	6.85492e-77	7.38497	0.236145	3.69429e-13	-24.4079	-0.780479	8.43328e-103	18.0472	0.577087	1.3414e-62	8.23496	0.263325	8.99209e-16	14.9318	0.477466	3.01708e-45	-12.7175	-0.40666	3.50828e-34
R_p9-46v	Area posterior 9-46v	9-46v	22.5007	0.719495	5.51014e-90	67.4956	2.15827	0	-88.6666	-2.83524	0	10.1499	0.324559	8.14901e-23	32.1604	1.02838	4.19052e-153	-18.8244	-0.601936	3.12431e-67	48.9112	1.56401	3.567e-263
R_46	Area 46		-12.7442	-0.407514	3.45136e-34	34.0211	1.08788	1.36193e-167	-71.6312	-2.29051	0	23.3136	0.745488	2.43389e-95	1.98433	0.0634518	0.0531042	-17.0189	-0.544205	1.09032e-56	40.8523	1.30631	3.33087e-212
R_a9-46v	Area anterior 9-46v	9-46v	-2.11182	-0.0675287	0.0383652	44.335	1.41768	1.48177e-235	-62.5185	-1.99912	0	8.28839	0.265033	6.02271e-16	14.8738	0.475612	9.12436e-45	-30.4415	-0.973411	6.53314e-143	38.0212	1.21578	1.13334e-193
R_9-46d	Area 9-46d		-13.7274	-0.438953	5.68643e-39	37.9007	1.21193	1.39182e-193	-65.7552	-2.10262	0	11.0044	0.351882	2.43488e-26	1.85963	0.0594646	0.069833	-8.66918	-0.27721	2.67958e-17	28.5644	0.91339	3.57725e-130
R_9a	Area 9 anterior	9	2.05955	0.065857	0.0434479	2.63003	0.0840992	0.00920906	10.3128	0.329767	1.22067e-23	5.16978	0.165311	3.69372e-07	-4.0535	-0.129617	6.64677e-05	7.3832	0.236089	4.62918e-13	-4.36627	-0.139618	1.65083e-05
R_10v	Area 10v	10, Fp2	23.4901	0.75113	2.33322e-96	-31.9953	-1.0231	6.71123e-154	60.4348	1.93249	0	-18.7753	-0.600369	6.6327e-67	-7.0632	-0.225856	4.35927e-12	15.3161	0.489756	2.72484e-47	-19.6122	-0.627129	4.46098e-72
R_a10p	Area anterior 10p	10p, 10, Fp1	-6.83391	-0.218524	2.0268e-11	28.2066	0.901949	3.03748e-128	-27.0024	-0.863443	4.78035e-120	-16.6173	-0.531362	2.24632e-54	7.89494	0.252452	1.19595e-14	-16.3772	-0.523684	4.41205e-53	22.7584	0.727734	8.05629e-92
R_10pp	Polar 10p	10p, 10, Fp1	7.0712	0.226112	4.1269e-12	17.1514	0.548441	1.09193e-57	6.78215	0.216869	2.39334e-11	-9.82651	-0.314217	1.55648e-21	2.05834	0.0658185	0.0447999	-0.490879	-0.0156966	0.630629	2.95203	0.0943955	0.00363647
R_11l	Area 11l	Fo3	3.56027	0.113845	0.000456842	41.7745	1.3358	4.51491e-219	-40.2929	-1.28842	2.28664e-209	-5.59141	-0.178794	3.94028e-08	12.4453	0.397955	9.37853e-33	-17.8899	-0.572057	1.03824e-61	29.0629	0.929329	1.64208e-133
R_13l	Area 13l	Fo3	24.9477	0.79774	6.30998e-106	-4.72829	-0.151194	2.85898e-06	12.6665	0.40503	5.07024e-34	-15.5353	-0.496763	2.08616e-48	4.01174	0.128281	7.8901e-05	5.82678	0.18632	9.92893e-09	-7.94802	-0.25415	6.88832e-15
R_OFC	Orbital Frontal Complex	11m, 13b, 13m, 14r, Fo1	10.0014	0.319809	2.97498e-22	14.4853	0.463188	4.28553e-43	12.4243	0.397285	7.00326e-33	-8.86434	-0.28345	6.11521e-18	-1.62144	-0.0518481	0.113778	-7.77641	-0.248662	2.70857e-14	3.87147	0.123796	0.000134848
R_47s	Area 47s		20.2706	0.648183	5.95878e-76	10.449	0.334123	3.20695e-24	17.0546	0.545345	4.41188e-57	0.037302	0.00119279	0.970252	-1.29826	-0.0415138	0.207779	19.6837	0.629415	2.05052e-72	-9.53512	-0.3049	1.6138e-20
R_LIPd	Area Lateral IntraParietal dorsal		35.0581	1.12103	5.48272e-174	97.1763	3.10736	0	-77.1811	-2.46798	0	4.09238	0.13086	5.56491e-05	12.8321	0.410324	1.45025e-34	7.56226	0.241814	1.29243e-13	29.0686	0.929513	1.52893e-133
R_6a	Area 6 anterior	6, 6aβ	-6.36441	-0.203512	4.07317e-10	42.403	1.3559	3.77448e-223	-59.5146	-1.90307	0	26.7141	0.854221	8.61349e-118	0.015171	0.000485116	0.987899	-23.5113	-0.751808	1.23562e-96	46.7694	1.49552	5.19481e-250
R_i6-8	Inferior 6-8 Transitional Area	FC(B)	15.4284	0.493347	8.44378e-48	46.0903	1.47381	1.14524e-246	-71.6163	-2.29004	0	-2.36841	-0.0757335	0.020127	21.445	0.685736	7.35663e-83	-7.89967	-0.252604	1.09333e-14	51.9414	1.6609	3.11635e-281
R_s6-8	Superior 6-8 Transitional Area	FC(B)	-8.18632	-0.26177	1.25336e-15	22.6388	0.723911	2.43369e-91	-41.2037	-1.31755	2.49901e-215	7.31108	0.233783	8.29851e-13	15.2073	0.486277	1.62397e-46	-9.91889	-0.317171	5.89689e-22	38.0337	1.21619	9.76906e-194
R_43	Area 43	41	-13.7447	-0.439507	4.71513e-39	-42.1075	-1.34645	3.1009e-221	16.0846	0.514328	1.25088e-51	31.8698	1.01908	1.46124e-152	-21.2192	-0.678514	1.81326e-81	-19.9169	-0.636871	7.6722e-74	-29.6471	-0.948009	1.97204e-137
R_OP4	Area OP4/PV	68	-8.32911	-0.266335	4.15014e-16	-26.4134	-0.844607	3.35753e-116	23.4511	0.749883	1.50253e-96	33.0603	1.05715	1.30636e-160	-22.9976	-0.735381	1.14548e-92	-13.0374	-0.41689	1.16366e-35	-30.1556	-0.964268	7.74619e-141
R_OP1	Area OP1/SII		-2.54369	-0.0813383	0.0123577	-46.6824	-1.49274	2.25652e-250	28.6548	0.916279	3.59668e-131	16.0766	0.514075	2.3269e-51	-16.4291	-0.525345	3.94843e-53	-7.59294	-0.242795	1.03793e-13	-27.6123	-0.882945	8.68784e-124
R_OP2-3	Area OP2-3/VS	OP2,OP3	5.54523	0.177317	4.84031e-08	-50.9886	-1.63044	7.35238e-277	36.1993	1.15753	3.57155e-182	-10.4962	-0.335633	3.18319e-24	-17.4954	-0.55944	3.83778e-59	-10.8195	-0.345968	1.27103e-25	-33.1226	-1.05914	6.85732e-161
R_52	Area 52	IBT	-9.47709	-0.303044	3.17183e-20	-47.9056	-1.53185	5.34944e-258	6.25466	0.200002	6.82001e-10	0.347189	0.0111019	0.738785	-12.9034	-0.412606	6.71582e-35	-10.0147	-0.320234	2.469e-22	-20.9822	-0.670936	1.53827e-80
R_RI	RetroInsular Cortex	reI, reIt, RetroInsular, Belt, TD	-11.0032	-0.351844	2.34825e-26	-32.5504	-1.04085	1.18585e-157	15.1881	0.485661	9.35373e-47	24.1994	0.773812	4.15548e-101	-19.5758	-0.625966	2.34904e-71	-9.66035	-0.308904	5.97167e-21	-21.4489	-0.68586	1.83879e-83
R_PFcm	Area PFcm		-22.4545	-0.718017	1.07957e-89	-35.32	-1.12941	2.44718e-176	25.3275	0.809883	7.12387e-109	44.4421	1.4211	1.13891e-235	-25.2505	-0.807421	3.61313e-107	-3.56801	-0.114092	0.000438006	-29.8971	-0.956005	4.12705e-139
R_PoI2	Posterior Insular Area 2	Id1, Id2, Id3	-0.0167237	-0.000534766	0.98666	-23.9723	-0.766549	5.22423e-100	8.81083	0.281739	6.86611e-18	20.5761	0.657952	6.72647e-78	-14.2357	-0.455207	1.85532e-41	-1.99912	-0.0639249	0.0492948	-20.792	-0.664855	2.35722e-79
R_TA2	Area TA2	TE1.2	-10.2239	-0.326924	3.84205e-23	-39.7726	-1.27179	5.6869e-206	24.2358	0.774976	1.10432e-101	-9.07696	-0.290249	1.03747e-18	-14.7878	-0.472863	2.57343e-44	-20.5494	-0.657097	9.51279e-78	-21.0477	-0.67303	6.09141e-81
R_FOP4	Frontal OPercular Area 4		-11.4725	-0.366851	2.22609e-28	53.5604	1.71267	3.38549e-292	-70.5891	-2.25719	0	46.8637	1.49854	7.39948e-251	2.91163	0.0931038	0.00422935	-18.2028	-0.582062	1.50653e-63	29.9157	0.9566	3.15109e-139
R_MI	Middle Insular Area	Ial	-8.17167	-0.261301	1.3928e-15	21.6074	0.690929	9.59257e-85	-45.3876	-1.45134	3.12202e-242	37.689	1.20516	1.09705e-191	-7.15899	-0.228919	2.28914e-12	-8.96191	-0.28657	2.43248e-18	0.158695	0.00507451	0.876376
R_Pir	Pirform Cortex	Poc	35.7369	1.14274	1.49982e-178	-18.3451	-0.586611	1.19495e-64	30.2149	0.966167	1.00555e-141	1.14989	0.0367693	0.263655	-10.1983	-0.326105	5.33793e-23	15.8064	0.505432	5.98692e-50	-16.827	-0.538067	1.09833e-55
R_AVI	Anterior Ventral Insular Area	Iai	6.85429	0.219176	1.77616e-11	75.0612	2.40019	0	-67.0416	-2.14375	0	6.14928	0.196632	1.56883e-09	19.763	0.631952	1.78538e-72	0.576189	0.0184245	0.577452	38.9263	1.24473	1.39131e-199
R_AAIC	Anterior Agranular Insula Complex	Iai, Ial	-3.36247	-0.10752	0.000931888	10.7766	0.344598	1.40563e-25	-26.2812	-0.840379	3.22651e-115	-0.254966	-0.00815292	0.805515	-4.45897	-0.142582	1.1448e-05	-3.76533	-0.120402	0.000207366	1.08998	0.0348538	0.287989
R_FOP1	Frontal OPercular Area 1		-13.7289	-0.439003	5.62232e-39	-2.42938	-0.0776829	0.0161569	-16.6864	-0.533572	5.45677e-55	57.9981	1.85458	5.33244063425166e-317	-17.485	-0.55911	4.34637e-59	-15.1962	-0.485922	1.19407e-46	-19.0865	-0.61032	6.95787e-69
R_FOP3	Frontal OPercular Area 3		-16.4939	-0.527415	1.2228e-53	-33.3991	-1.06798	2.16891e-163	6.13417	0.196149	1.41909e-09	24.102	0.770696	1.7756e-100	-18.3716	-0.587458	3.19387e-64	-15.1714	-0.485127	1.61347e-46	-28.6644	-0.916588	7.78689e-131
R_FOP2	Frontal OPercular Area 2		-10.9292	-0.349478	4.79004e-26	-6.84264	-0.218803	1.54177e-11	8.02312	0.256551	3.50318e-15	45.4469	1.45323	4.96972e-242	-15.5868	-0.498412	1.56464e-48	-2.84383	-0.0909356	0.00505608	-23.8313	-0.762042	9.23395e-99
R_PFt	Area PFt		-36.7807	-1.17612	1.59242e-185	8.42442	0.269383	1.4814e-16	-17.682	-0.565409	1.0676e-60	36.5918	1.17008	2.19195e-184	7.21502	0.230711	1.56297e-12	11.6009	0.370957	5.37072e-29	3.66167	0.117087	0.000306593
R_AIP	Anterior IntraParietal Area		-21.9852	-0.703008	1.08868e-86	61.2574	1.95879	0	-64.183	-2.05235	0	35.3886	1.1316	2.53021e-176	14.7386	0.471288	4.63539e-44	-2.71398	-0.0867836	0.00740247	41.4547	1.32558	4.39896e-216
R_EC	Entorhinal Cortex	28	12.1438	0.388316	2.18001e-31	-11.3816	-0.363943	3.53777e-28	5.96361	0.190695	3.91165e-09	-3.78128	-0.120912	0.000197933	-5.98457	-0.191366	4.05694e-09	4.4574	0.142532	1.12958e-05	-1.00113	-0.0320125	0.327944
R_PreS	PreSubiculum	Sub, Subicular	15.676	0.501262	3.92781e-49	-0.10571	-0.00338025	0.918385	-8.73197	-0.279218	1.30883e-17	-9.32465	-0.29817	1.28664e-19	-5.51044	-0.176204	5.97241e-08	2.53434	0.0810392	0.0124595	-0.65261	-0.0208682	0.530367
R_H	Hippocampus		10.2337	0.327237	3.52346e-23	-29.4401	-0.941391	1.38147e-136	16.7593	0.535903	2.11738e-55	-0.869715	-0.0278104	0.400235	-14.2185	-0.454658	2.25518e-41	-4.77117	-0.152565	2.61132e-06	-12.8927	-0.412262	5.10246e-35
R_ProS	ProStriate Area		25.1958	0.805674	1.44734e-107	22.3444	0.714496	1.89229e-89	0.215908	0.00690398	0.836072	-5.28102	-0.168868	2.08827e-07	-15.5866	-0.498404	1.56464e-48	5.46487	0.174747	7.50673e-08	-1.7559	-0.0561475	0.0853454
R_PeEc	Perirhinal Ectorhinal Cortex	ATFP, AFP1, Ectorhinal, Perirhinal, 35, 36	44.3568	1.41837	4.00112e-235	2.92562	0.0935509	0.00374621	32.7032	1.04573	1.36208e-158	2.78667	0.0891079	0.00614541	-0.924311	-0.0295562	0.369939	29.6447	0.947932	1.52797e-137	-9.65037	-0.308585	5.88205e-21
R_STGa	Area STGa		9.10819	0.291248	7.42735e-19	-10.6687	-0.341146	3.98096e-25	60.9736	1.94972	0	-5.58805	-0.178686	4e-08	-8.84523	-0.282839	6.87317e-18	27.2121	0.870147	3.66686e-121	-11.7981	-0.377263	6.20487e-30
R_PBelt	ParaBelt Complex	ParaBelt, TA1	-9.43278	-0.301627	4.65391e-20	-43.8678	-1.40274	1.42986e-232	31.0019	0.991331	4.707e-147	-7.9629	-0.254625	7.30867e-15	-14.5249	-0.464454	5.94725e-43	-16.054	-0.513351	2.62973e-51	-16.388	-0.52403	3.1777e-53
R_A5	Auditory 5 Complex		-2.66126	-0.0850976	0.00881911	-23.2948	-0.744887	1.38509e-95	46.6175	1.49066	5.43474e-250	7.35958	0.235333	5.91257e-13	-20.1442	-0.644141	8.52209e-75	1.66704	0.0533062	0.102063	-16.5508	-0.529236	3.90834e-54
R_PHA1	ParaHippocampal Area 1		16.4765	0.526862	1.51766e-53	-0.931474	-0.0297853	0.356794	19.1712	0.613028	1.51912e-69	0.707517	0.0226239	0.494524	-7.63394	-0.244107	8.07506e-14	30.6994	0.98166	1.19483e-144	-18.1796	-0.581321	1.71984e-63
R_PHA3	ParaHippocampal Area 3		3.13697	0.100309	0.00201568	11.6587	0.372804	2.09199e-29	14.5334	0.464726	2.62029e-43	-8.28617	-0.264963	6.10136e-16	0.153032	0.00489342	0.885786	55.9911	1.7904	6.5926e-305	-28.676	-0.916959	6.61228e-131
R_STSda	Area STSd anterior		30.5103	0.975612	2.77172e-143	-35.7869	-1.14434	1.81859e-179	78.5345	2.51126	0	-29.9196	-0.956723	2.3633e-139	-17.4041	-0.55652	1.24738e-58	55.8251	1.78509	4.01272e-304	-22.7	-0.725865	1.89014e-91
R_STSdp	Area STSd posterior		25.2741	0.808178	4.43852e-108	21.9287	0.701203	8.59512e-87	27.0732	0.865706	1.60757e-120	8.33371	0.266483	4.2535e-16	-16.5478	-0.529139	8.69583e-54	54.7826	1.75176	2.7871e-298	1.37361	0.0439233	0.179343
R_STSvp	Area STSv posterior		8.85724	0.283223	5.95068e-18	14.3355	0.458399	2.55335e-42	12.2702	0.392358	3.63005e-32	-16.2235	-0.518771	3.57958e-52	-6.6367	-0.212218	7.26731e-11	27.6564	0.884356	3.86127e-124	10.0528	0.321452	1.58457e-22
R_TGd	Area TG dorsal	TG	26.7281	0.854671	9.62839e-118	-25.6762	-0.821035	2.80493e-111	65.8736	2.1064	0	-1.52283	-0.0486947	0.138514	-11.038	-0.352958	1.76576e-26	30.0009	0.959323	6.20926e-140	-21.0205	-0.672161	8.89602e-81
R_TE1a	Area TE1 anterior		14.3793	0.459799	2.87142e-42	-26.4436	-0.845574	2.11616e-116	44.962	1.43772	1.54722e-239	-11.7003	-0.374134	2.21106e-29	-6.46696	-0.206791	2.12703e-10	6.68313	0.213703	5.31124e-11	-15.1604	-0.484777	1.60275e-46
R_TE1p	Area TE1 posterior		34.6421	1.10773	3.34903e-171	35.5718	1.13746	5.06285e-178	-61.5668	-1.96869	0	-11.9288	-0.381442	2.07138e-30	15.377	0.491701	2.06065e-47	-0.542404	-0.0173442	0.597625	22.9038	0.732381	9.3877e-93
R_TE2a	Area TE2 anterior		8.14677	0.260505	1.68235e-15	1.46825	0.0469494	0.146426	-5.28772	-0.169083	1.70861e-07	3.68363	0.11779	0.000288182	-7.83152	-0.250424	1.90939e-14	-9.52074	-0.30444	2.0389e-20	3.00223	0.0960007	0.00310152
R_TF	Area TF		48.8773	1.56292	2.52409e-263	18.1078	0.579024	3.00519e-63	36.1725	1.15667	5.36071e-182	1.39066	0.0444683	0.174846	-7.69024	-0.245907	5.3846e-14	45.2329	1.44639	1.30439e-240	-17.3099	-0.553508	1.91224e-58
R_TE2p	Area TE2 posterior		46.7438	1.4947	3.58191e-250	43.6373	1.39537	4.19246e-231	6.0078	0.192108	3.01988e-09	12.0063	0.383919	9.23001e-31	-0.617659	-0.0197506	0.550712	52.526	1.6796	3.71122e-285	-14.6765	-0.469302	5.71322e-44
R_PHT	Area PHT		4.15448	0.132846	4.22672e-05	27.5517	0.881005	7.85988e-124	-37.5919	-1.20206	1.73064e-191	14.8022	0.473323	1.69711e-44	-1.58332	-0.0506289	0.122521	39.2962	1.25655	2.69279e-202	7.20925	0.230526	1.44182e-12
R_PH	Area PH		16.8429	0.538576	1.33051e-55	73.7879	2.35948	0	-3.60565	-0.115296	0.000351526	1.94328	0.0621393	0.0573683	11.8709	0.37959	4.05076e-30	54.0592	1.72862	4.05969e-294	-18.8413	-0.602479	2.02045e-67
R_TPOJ1	Area TemporoParietoOcci pital Junction 1		42.4537	1.35752	6.68928e-223	23.3558	0.746836	5.57317e-96	11.8398	0.378594	3.36341e-30	15.3713	0.491521	1.5783e-47	-24.6607	-0.788562	2.43048e-103	56.0109	1.79103	6.5926e-305	-2.70959	-0.0866433	0.00759265
R_TPOJ2	Area TemporoParietoOcci pital Junction 2		30.2699	0.967925	1.16628e-141	33.7076	1.07785	1.79629e-165	0.863374	0.0276077	0.396965	32.6451	1.04388	8.4055e-158	-27.9121	-0.892529	1.38123e-124	41.6808	1.3328	6.84371e-218	-6.31003	-0.201772	5.22523e-10
R_TPOJ3	Area TemporoParietoOcci pital Junction 3		50.3865	1.61118	2.10424e-272	36.2243	1.15833	2.1421e-182	17.4187	0.556988	3.57609e-59	11.3424	0.362691	8.42267e-28	-21.6965	-0.693776	2.11718e-84	23.288	0.744668	3.49879e-95	-0.287114	-0.00918088	0.782784
R_DVT	Dorsal Transitional Visual Area		20.7304	0.662885	8.70408e-79	0.0709871	0.00226992	0.943423	-18.5802	-0.59413	5.40821e-66	-30.8565	-0.986682	1.07889e-145	-10.2865	-0.328926	2.35545e-23	0.030273	0.000968024	0.975856	-10.1087	-0.323241	9.53792e-23
R_PGp	Area PGp	39,PG	14.0676	0.449832	1.11942e-40	15.6141	0.499285	4.27015e-49	-19.2054	-0.614122	9.46164e-70	-17.3234	-0.553943	2.14425e-58	-10.1711	-0.325237	6.79852e-23	42.5851	1.36172	1.01668e-223	-10.0496	-0.321352	1.62408e-22
R_IP2	Area IntraParietal 2		11.2296	0.359084	2.48302e-27	76.7607	2.45454	0	-119.166	-3.81051	0	14.6337	0.467933	1.29622e-43	35.7448	1.14299	4.64518e-177	-18.8818	-0.603773	1.42078e-67	58.5913	1.87354	1.92092723103077e-319
R_IP1	Area IntraParietal 1		32.845	1.05027	4.49228e-159	54.2443	1.73454	3.48791e-296	-86.633	-2.77022	0	-22.7792	-0.728398	7.13261e-92	22.7267	0.72672	6.23736e-91	-6.61603	-0.211557	8.15359e-11	41.7237	1.33418	8.38368e-218
R_IP0	Area IntraParietal 0		26.2827	0.84043	9.1611e-115	69.1521	2.21124	0	-43.4906	-1.39068	3.87868e-230	-17.8992	-0.572353	9.89012e-62	1.81292	0.0579706	0.0769957	28.4289	0.909057	2.39575e-129	3.94629	0.126188	9.97391e-05
R_PFop	Area PF opercular	40, 72	-21.5792	-0.690028	4.13183e-84	14.2273	0.454939	9.18996e-42	-5.41537	-0.173164	8.66318e-08	45.5188	1.45553	1.81771e-242	-10.0241	-0.320535	2.60134e-22	3.52145	0.112604	0.000519769	-10.9822	-0.351173	2.2914e-26
R_PF	Area PF Complex	40, 88	-19.1864	-0.613515	2.50388e-69	9.48549	0.303313	2.10315e-20	-40.191	-1.28516	1.06121e-208	36.2724	1.15986	2.9847e-182	-8.36958	-0.26763	3.13305e-16	3.89642	0.124594	0.000123486	7.8069	0.249637	1.9625e-14
R_PFm	Area PFm Complex	40, 89	-1.84638	-0.0590406	0.0704214	51.716	1.6537	3.14862e-281	-86.197	-2.75628	0	7.14284	0.228403	2.66615e-12	18.0089	0.575861	4.08853e-62	-21.4105	-0.684633	3.74757e-83	51.0026	1.63088	8.46368e-276
R_PGi	Area PGi	PGa, 39, PG, 90	25.3632	0.811025	1.15444e-108	-16.0522	-0.513291	1.70784e-51	44.6081	1.42641	2.72374e-237	-21.306	-0.681292	1.79028e-82	1.34896	0.0431351	0.19092	39.4921	1.26282	1.40474e-203	11.0441	0.35315	1.24953e-26
R_PGs	Area PGs	PGa, 39, PG, 90	3.19861	0.10228	0.00164993	0.996462	0.0318633	0.324684	-39.5089	-1.26335	3.31712e-204	-21.9951	-0.703325	7.72568e-87	10.8914	0.34827	7.43354e-26	-10.8519	-0.347006	9.34991e-26	35.1974	1.12549	7.31474e-175
R_V6A	Area V6A	112	-3.48835	-0.111545	0.000595329	-15.5891	-0.498484	5.82228e-49	12.8793	0.411833	4.92608e-35	-37.989	-1.21476	1.15347e-193	-1.29022	-0.0412567	0.21012	-26.112	-0.834968	8.24016e-114	-14.3261	-0.458098	3.70213e-42
R_VMV1	VentroMedial Visual Area 1	PHC2, PHC-2	33.1811	1.06102	2.41521e-161	22.6622	0.724658	1.72629e-91	-3.8018	-0.121568	0.000165914	-0.954609	-0.030525	0.355826	-7.3345	-0.234531	6.83279e-13	-1.49011	-0.0476484	0.143704	-3.36299	-0.107537	0.000912484
R_VMV3	VentroMedial Visual Area 3	VO2	-17.5967	-0.562681	6.528e-60	59.1765	1.89226	0	18.1086	0.57905	3.38588e-63	6.37582	0.203876	3.94066e-10	9.64281	0.308343	7.80213e-21	33.8487	1.08236	6.30357e-166	-17.5809	-0.562175	5.34952e-60
R_PHA2	ParaHippocampal Area 2		5.35513	0.171238	1.36095e-07	-9.36742	-0.299537	5.86086e-20	13.2835	0.42476	5.47918e-37	-7.16819	-0.229214	2.24603e-12	-7.4728	-0.238954	2.56855e-13	45.6566	1.45994	2.98053e-243	-25.9346	-0.829297	1.32576e-112
R_V4t	Area V4t	LO2	48.1947	1.5411	3.52478e-259	60.6325	1.93882	0	36.4505	1.16556	7.40124e-184	5.50333	0.175977	6.32541e-08	-5.19946	-0.16626	3.1295e-07	14.0294	0.448611	1.41586e-40	-22.8819	-0.731682	1.28949e-92
R_FST	Area FST		-13.9582	-0.446333	3.95836e-40	35.9031	1.14805	3.02624e-180	32.3499	1.03444	3.38189e-156	27.4242	0.876929	1.56488e-122	-13.5559	-0.433469	4.581e-38	42.0598	1.34492	2.50913e-220	-26.687	-0.853356	1.30912e-117
R_V3CD	Area V3CD	V3A,V3B, hOC4la	-4.70973	-0.150601	3.48835e-06	46.3014	1.48055	5.4811e-248	29.5438	0.944706	3.51145e-137	-15.649	-0.500399	5.08554e-49	11.554	0.369455	1.04937e-28	36.9865	1.1827	5.32648e-187	-35.2519	-1.12723	3.24329e-175
R_LO3	Area Lateral Occipital 3	hOC4la	34.1424	1.09175	7.61656e-168	34.9193	1.1166	1.22746e-173	22.4323	0.717306	5.9756e-90	-0.816217	-0.0260997	0.430107	-6.53788	-0.209058	1.3637e-10	4.47192	0.142996	1.06054e-05	-18.5494	-0.593144	1.12357e-65
R_VMV2	VentroMedial Visual Area 2	PHC1, PHC-1	8.92085	0.285257	3.51932e-18	28.8546	0.922669	1.27908e-132	12.7796	0.408646	1.47557e-34	-2.59606	-0.0830128	0.010768	0.371802	0.0118889	0.722156	28.6506	0.916146	8.00336e-131	-23.273	-0.744187	3.92104e-95
R_31pd	Area 31pd	31, 31d, 31v	4.23952	0.135565	2.94285e-05	-32.2171	-1.03019	2.11706e-155	35.2373	1.12676	1.03402e-175	-27.231	-0.870751	3.0018e-121	-10.867	-0.347489	9.38751e-26	17.3076	0.553438	2.47537e-58	-2.89342	-0.0925215	0.00436859
R_31a	Area 31a	31, 31d, 31v	-1.23963	-0.0396391	0.226085	-16.7326	-0.535049	2.65853e-55	-35.3896	-1.13163	9.80507e-177	-25.2678	-0.807975	3.82494e-108	-9.56644	-0.305901	1.5137e-20	4.06901	0.130113	6.10226e-05	11.3853	0.364063	4.16811e-28
R_VVC	Ventral Visual Complex	VO1, VO2, PHC1, PHC2, PHC-1, PHC- 2, FG1	50.068	1.601	1.67965e-270	80.6841	2.57999	0	23.7167	0.758375	2.77193e-98	-0.89976	-0.0287711	0.38449	7.74067	0.247519	3.74036e-14	52.3405	1.67366	4.23312e-284	-13.7612	-0.440034	2.76221e-39
R_25	Area 25		12.2834	0.39278	5.00526e-32	-27.2482	-0.871301	8.58028e-122	38.9477	1.24541	1.70504e-200	-13.4319	-0.429505	1.56987e-37	-9.29532	-0.297231	1.58748e-19	7.84321	0.250798	1.6514e-14	-13.5745	-0.434066	2.36653e-38
R_s32	Area s32	32pl, 32	5.3075	0.169715	1.74978e-07	-38.5826	-1.23374	4.1289e-198	47.9767	1.53413	1.81808e-258	-24.5927	-0.786386	1.11249e-103	-9.86188	-0.315348	1.13024e-21	3.6922	0.118064	0.000273356	-16.6365	-0.531978	1.28995e-54
R_pOFC	posterior OFC Complex	13a, 14c, Fo2	16.6802	0.533372	1.10559e-54	6.22075	0.198918	8.19148e-10	-0.698862	-0.0223471	0.493022	-8.02013	-0.256456	4.74739e-15	-3.90201	-0.124772	0.000123558	0.581464	0.0185932	0.575448	-1.74042	-0.0556524	0.0879648
R_PoI1	Area Posterior Insular 1	Id1, Id2, Id3	-0.956301	-0.0305791	0.347853	-42.448	-1.35734	1.94811e-223	13.0423	0.417047	8.12385e-36	10.59	0.338631	1.30698e-24	-18.5284	-0.592472	4.10565e-65	4.39158	0.140427	1.51279e-05	-26.6798	-0.853125	1.44436e-117
R_Ig	Insular Granular Complex	Ig1, Ig2	1.77397	0.0567253	0.0820796	-40.8865	-1.30741	2.76047e-213	26.0162	0.831905	1.88955e-113	6.9968	0.223733	7.13688e-12	-16.7034	-0.534115	1.16285e-54	-10.8211	-0.34602	1.25717e-25	-27.4308	-0.877141	1.4122e-122
R_FOP5	Area Frontal Opercular 5	PrCO	12.13	0.387875	2.50886e-31	50.0609	1.60077	3.05343e-271	-44.7564	-1.43115	3.11887e-238	23.4551	0.750011	2.9732e-96	10.3165	0.329885	1.79708e-23	13.8435	0.442668	1.22226e-39	21.2805	0.680476	2.11108e-82
R_p10p	Area posterior 10p	10p, 10, Fp1	0.919786	0.0294115	0.366046	10.8492	0.34692	6.97663e-26	-21.938	-0.701501	8.72023e-87	-25.7917	-0.824727	1.27198e-111	7.95021	0.25422	7.90921e-15	-16.1511	-0.516457	7.79451e-52	28.8452	0.922368	4.81301e-132
R_p47r	Area posterior 47r	47r	11.6001	0.370932	6.10245e-29	33.0002	1.05523	1.07133e-160	-43.4482	-1.38932	7.19715e-230	15.168	0.485019	1.94287e-46	18.2059	0.582161	2.93265e-63	-18.4488	-0.589929	5.32623e-65	22.478	0.718766	4.91117e-90
R_TGv	Area TG Ventral		28.9823	0.926751	6.11161e-133	-10.6628	-0.340957	4.19975e-25	33.7008	1.07763	2.43704e-165	8.85143	0.283037	6.77505e-18	-8.21207	-0.262593	1.07037e-15	29.6453	0.947951	1.52797e-137	-7.59101	-0.242734	9.57933e-14
R_MBelt	Medial Belt Complex	Belt, TB	-0.512322	-0.0163822	0.620609	-38.7387	-1.23873	3.82705e-199	28.3795	0.907476	2.55317e-129	-11.5816	-0.370339	7.46375e-29	-11.3247	-0.362123	1.04224e-27	-11.4056	-0.364711	3.9041e-28	-18.3646	-0.587235	1.39233e-64
R_LBelt	Lateral Belt Complex	Belt, TB	-1.04165	-0.0333082	0.30767	-34.9029	-1.11607	1.57369e-173	21.6963	0.693772	2.98407e-85	-9.33545	-0.298515	1.17756e-19	-12.4808	-0.399092	6.46541e-33	-6.12247	-0.195775	1.7576e-09	-12.5276	-0.400589	2.71475e-33
R_A4	Auditory 4 Complex	TE3	-16.1697	-0.51705	7.69467e-52	-32.1852	-1.02917	3.46776e-155	25.1005	0.802627	2.26578e-107	8.94009	0.285873	3.26781e-18	-19.2665	-0.616076	1.73544e-69	-18.9033	-0.604462	1.06209e-67	-18.9296	-0.605303	5.97355e-68
R_STSva	Area STSv anterior		17.3592	0.555086	1.49188e-58	-44.5302	-1.42392	8.56959e-237	63.0243	2.01529	0	-29.5105	-0.943641	1.38891e-136	-14.9745	-0.478832	2.73937e-45	37.6805	1.20489	1.31763e-191	-15.5925	-0.498594	7.60033e-49
R_TE1m	Area TE1 Middle		6.54498	0.209285	1.31802e-10	29.8032	0.953001	4.85885e-139	-49.6148	-1.58651	1.56308e-268	-0.747374	-0.0238984	0.470708	6.84208	0.218786	1.91939e-11	-33.082	-1.05785	8.94716e-161	32.0041	1.02338	2.60838e-153
R_PI	Para-Insular Area	IBT	1.77166	0.0566516	0.0822451	-30.6795	-0.981022	5.53507e-145	11.4029	0.364625	2.97294e-28	-2.41484	-0.0772181	0.0178042	-17.2088	-0.550276	1.60884e-57	2.22115	0.0710245	0.0287237	-18.1792	-0.581306	1.71984e-63
R_a32pr	Area anterior 32 prime	32'	-8.02624	-0.256651	4.21652e-15	53.3793	1.70688	3.86483e-291	-70.5144	-2.2548	0	13.3703	0.427537	3.14393e-37	14.0384	0.4489	1.82531e-40	-14.8267	-0.474105	1.07934e-44	37.5782	1.20162	9.79486e-191
R_p24	Area posterior 24	24	-20.4855	-0.655054	2.86025e-77	-8.46774	-0.270769	1.05184e-16	-33.0234	-1.05597	9.38012e-161	-4.75793	-0.152142	2.8232e-06	-8.09774	-0.258937	2.58395e-15	-15.972	-0.510728	7.42669e-51	1.38875	0.0444074	0.174943
