# Supplementary material for: Robust but independent sex differences in human brain function, structure, and behavior
Source: Nat Commun. 2026 May 21;17:6694. doi: 10.1038/s41467-026-73262-2 (PMC13385741; doi:10.1038/s41467-026-73262-2)
Supplement: Supplementary file 4 — Supplementary Dataset 2 [file 41467_2026_73262_MOESM4_ESM.xlsx]

## Sheet: S2TaskSpecificSDA
Supplementary Data 2: Regional distribution of task-specific sex differences in activation and K-mean clustering results.
F, p, FDR and partial eta-squared (an effect size measure in mixed-effect models) values of interaction term (sex*task) in Model 1, i.e., task-specific SDA effects, are shown for 360 HCP-MMP regions. Statistical significance was determined by FDR<0.05 (column E), adjusted for multiple comparisons examined. Within these significant task-specific SDA regions, K-mean clustering assignments are prese…
HCP-MMP	F (sex*task)	p value	FDR	etaS	Task-specific SDA (1:FDR<0.05, 0: not)	K-mean Cluster assignments in task-specific SDA regions (1-4 clusters)
L_V1	1.47796	0.181347	0.198434	0.00137658	0	0
L_MST	21.7445	1.88888e-25	1.36e-23	0.0198102	1	2
L_V6	0.992909	0.428075	0.444112	0.000925199	0	0
L_V2	3.96378	0.000581457	0.00103579	0.00367927	1	1
L_V3	10.0736	4.13894e-11	2.569e-10	0.00926914	1	2
L_V4	14.0819	5.3949e-16	8.82802e-15	0.0128931	1	2
L_V8	13.5954	2.13025e-15	3.19537e-14	0.0124649	1	2
L_4	1.14805	0.331462	0.34789	0.0011749	0	0
L_3b	1.53785	0.161419	0.178254	0.00157319	0	0
L_FEF	7.04617	1.71607e-07	5.66774e-07	0.00652405	1	2
L_PEF	9.7879	9.15711e-11	5.31703e-10	0.00900094	1	3
L_55b	10.8535	4.70741e-12	3.25898e-11	0.0100051	1	3
L_V3A	6.85259	2.89877e-07	9.40142e-07	0.00633958	1	2
L_RSC	2.40107	0.0255235	0.0314673	0.00222101	1	1
L_POS2	8.74052	1.66353e-09	7.58066e-09	0.0080892	1	1
L_V7	3.83722	0.000800041	0.00135218	0.00356363	1	2
L_IPS1	14.0255	6.3236e-16	9.89781e-15	0.0128269	1	2
L_FFC	12.8818	1.62556e-14	1.82876e-13	0.0130266	1	3
L_V3B	15.5633	8.16987e-18	1.83822e-16	0.0142768	1	2
L_LO1	8.94972	9.33061e-10	4.41976e-09	0.00820336	1	2
L_LO2	3.49713	0.00186885	0.00292516	0.00323071	1	3
L_PIT	2.60238	0.0160678	0.0207327	0.00240591	1	2
L_MT	14.358	2.47159e-16	4.44886e-15	0.0131285	1	2
L_A1	2.27696	0.0337935	0.0413798	0.00232752	1	1
L_PSL	4.31626	0.000237029	0.000451484	0.00397918	1	2
L_SFL	8.17923	7.79019e-09	3.26101e-08	0.00754741	1	4
L_PCV	3.1734	0.00413292	0.0059994	0.00294515	1	1
L_STV	4.00941	0.000518873	0.000938666	0.00409119	1	3
L_7Pm	2.61282	0.0156828	0.020382	0.00241748	1	4
L_7m	4.931	4.83329e-05	0.000106748	0.00457507	1	4
L_POS1	6.33088	1.18274e-06	3.40629e-06	0.00585753	1	1
L_23d	3.06428	0.00538597	0.00769425	0.0031298	1	4
L_v23ab	6.52724	7.00934e-07	2.13844e-06	0.00664331	1	1
L_d23ab	3.85498	0.000765054	0.00130531	0.00356802	1	1
L_31pv	12.1256	1.33437e-13	1.23173e-12	0.011142	1	1
L_5m	5.33778	1.66267e-05	3.91216e-05	0.00493122	1	1
L_5mv	4.31154	0.000239964	0.000452288	0.00401719	1	1
L_23c	5.10416	3.08135e-05	7.02079e-05	0.00520247	1	1
L_5L	1.45127	0.190894	0.207619	0.00134658	0	0
L_24dd	0.938828	0.465626	0.477566	0.00096099	0	0
L_24dv	2.57788	0.0170167	0.0217235	0.00263432	1	2
L_7AL	9.67893	1.23979e-10	6.97379e-10	0.00893493	1	2
L_SCEF	6.77367	3.60696e-07	1.14912e-06	0.00689239	1	2
L_6ma	4.47531	0.000157539	0.000315079	0.00413712	1	2
L_7Am	3.76519	0.000958599	0.0015903	0.00348978	1	2
L_7PL	8.13986	8.67698e-09	3.51117e-08	0.00749035	1	2
L_7PC	15.1301	2.78447e-17	5.56893e-16	0.013858	1	2
L_LIPv	9.82526	8.25258e-11	4.87037e-10	0.00901558	1	2
L_VIP	9.04779	7.11666e-10	3.46216e-09	0.0083031	1	2
L_MIP	21.8792	1.24367e-25	1.1193e-23	0.0188552	1	2
L_1	1.14383	0.333867	0.349396	0.00117056	0	0
L_2	4.46766	0.000160673	0.000317814	0.00412661	1	2
L_3a	0.372204	0.897014	0.897014	0.000381212	0	0
L_6d	7.87828	1.77732e-08	6.66493e-08	0.0072704	1	2
L_6mp	6.29607	1.30438e-06	3.69745e-06	0.00640951	1	2
L_6v	3.71413	0.00108929	0.00178248	0.00343387	1	2
L_p24pr	2.59224	0.0164597	0.0211625	0.00264895	1	4
L_33pr	5.38216	1.47913e-05	3.57373e-05	0.0049789	1	4
L_a24pr	2.82788	0.00947425	0.0127743	0.00288905	1	1
L_p32pr	4.77606	7.23535e-05	0.000155043	0.00442268	1	2
L_a24	5.31902	1.75239e-05	4.09649e-05	0.00542028	1	4
L_d32	3.11324	0.00478568	0.00689138	0.00317965	1	4
L_8BM	3.89093	0.000698869	0.00120379	0.00362033	1	4
L_p32	12.0517	1.67215e-13	1.50494e-12	0.0121975	1	1
L_10r	4.63745	0.000103658	0.000214465	0.00430082	1	4
L_47m	7.59558	3.84884e-08	1.37186e-07	0.00701849	1	4
L_8Av	10.0167	4.81717e-11	2.8903e-10	0.00872142	1	4
L_8Ad	3.40947	0.00232033	0.00358506	0.00316149	1	4
L_9m	7.68196	3.0403e-08	1.10557e-07	0.00709955	1	4
L_8BL	9.41671	2.56527e-10	1.37836e-09	0.00869089	1	4
L_9p	1.736	0.108382	0.123865	0.00160427	0	0
L_10d	10.5776	1.01737e-11	6.91045e-11	0.00978829	1	4
L_8C	2.75183	0.0113298	0.0152192	0.00255514	1	4
L_44	4.4016	0.00019044	0.000373893	0.00407742	1	4
L_45	1.69708	0.117369	0.13204	0.00157623	0	0
L_47l	3.37855	0.00250374	0.00380314	0.00313252	1	4
L_a47r	8.69322	1.8946e-09	8.52569e-09	0.00801582	1	4
L_6r	8.13973	8.68039e-09	3.51117e-08	0.00749433	1	2
L_IFJa	8.2837	5.84864e-09	2.47707e-08	0.00766431	1	3
L_IFJp	10.3343	2.00285e-11	1.31095e-10	0.00949999	1	3
L_IFSp	12.2547	9.28504e-14	9.03409e-13	0.0112632	1	3
L_IFSa	5.04473	3.5905e-05	8.07863e-05	0.00468261	1	3
L_p9-46v	8.54541	2.84766e-09	1.23513e-08	0.00790872	1	3
L_46	2.07095	0.0532918	0.0637377	0.00211738	0	0
L_a9-46v	1.95949	0.0678037	0.0795092	0.00200365	0	0
L_9-46d	4.40102	0.000191101	0.000373893	0.004489	1	1
L_9a	1.11945	0.347998	0.363129	0.00114568	0	0
L_10v	8.14748	8.49749e-09	3.51117e-08	0.00749739	1	4
L_a10p	6.37897	1.04419e-06	3.03153e-06	0.00649344	1	1
L_10pp	7.54672	4.39763e-08	1.5521e-07	0.00697196	1	4
L_11l	3.95122	0.000601132	0.00105565	0.00403206	1	4
L_13l	10.9382	3.71695e-12	2.62373e-11	0.0101082	1	4
L_OFC	2.95929	0.00692486	0.00951507	0.00275571	1	4
L_47s	10.9831	3.27609e-12	2.35878e-11	0.010095	1	4
L_LIPd	5.54912	9.51487e-06	2.39535e-05	0.00514344	1	2
L_6a	12.415	5.91706e-14	6.26512e-13	0.0113996	1	2
L_i6-8	1.5324	0.163134	0.179597	0.00142547	0	0
L_s6-8	4.80967	6.62999e-05	0.000142922	0.00445715	1	4
L_43	1.16265	0.323231	0.340503	0.00107758	0	0
L_OP4	2.14	0.045795	0.0553228	0.00198028	0	0
L_OP1	6.43337	8.97909e-07	2.64957e-06	0.00593454	1	3
L_OP2-3	11.1921	1.85547e-12	1.42121e-11	0.0113373	1	1
L_52	4.65529	9.8986e-05	0.00020718	0.00432939	1	1
L_RI	6.2848	1.34438e-06	3.78106e-06	0.00639815	1	3
L_PFcm	9.02376	7.60926e-10	3.65245e-09	0.00832456	1	2
L_PoI2	0.97586	0.439715	0.454142	0.000998865	0	0
L_TA2	2.31362	0.0311093	0.038223	0.0021465	1	1
L_FOP4	4.65082	0.000100126	0.000208354	0.00429948	1	2
L_MI	2.17918	0.042002	0.0509115	0.00203001	0	0
L_Pir	0.952124	0.456223	0.469258	0.000974597	0	0
L_AVI	6.42174	9.26727e-07	2.71237e-06	0.00596511	1	3
L_AAIC	2.54265	0.018461	0.0234839	0.0025982	1	2
L_FOP1	1.81049	0.0928916	0.107183	0.00167457	0	0
L_FOP3	4.25762	0.000275449	0.000511143	0.00395215	1	1
L_FOP2	3.94063	0.000615951	0.00107642	0.00344931	1	3
L_PFt	18.6731	1.16393e-21	3.80923e-20	0.0161368	1	2
L_AIP	20.2768	1.20417e-23	5.41877e-22	0.0174985	1	2
L_EC	1.94668	0.0696701	0.0814326	0.00180381	0	0
L_PreS	2.74525	0.0115068	0.0153425	0.00255335	1	1
L_H	3.96014	0.000586836	0.00103579	0.00367871	1	1
L_ProS	3.61515	0.00139618	0.00223389	0.00369038	1	2
L_PeEc	4.31796	0.000236475	0.000451484	0.00440465	1	2
L_STGa	1.64364	0.130788	0.14577	0.00152338	0	0
L_PBelt	4.36646	0.000208831	0.000404188	0.0044539	1	1
L_A5	1.90267	0.076517	0.0888585	0.00176744	0	0
L_PHA1	3.00538	0.00620549	0.00872647	0.00306983	1	1
L_PHA3	8.32185	5.30924e-09	2.27539e-08	0.0084544	1	1
L_STSda	3.13434	0.00454354	0.00656898	0.00290783	1	3
L_STSdp	5.92913	3.46582e-06	9.10727e-06	0.00548752	1	3
L_STSvp	3.46849	0.00200606	0.00311285	0.00321694	1	4
L_TGd	9.74429	1.03376e-10	5.90723e-10	0.00897226	1	4
L_TE1a	16.2891	1.04296e-18	2.68191e-17	0.0148982	1	4
L_TE1p	6.81702	3.18197e-07	1.02278e-06	0.00595208	1	3
L_TE2a	19.7753	5.16578e-23	2.06631e-21	0.018002	1	4
L_TF	10.0516	4.45523e-11	2.71844e-10	0.0101938	1	2
L_TE2p	24.2877	1.33174e-28	4.79426e-26	0.0220516	1	3
L_PHT	3.86024	0.000754386	0.00129323	0.00337918	1	3
L_PH	20.3612	9.73185e-24	5.00495e-22	0.0185308	1	2
L_TPOJ1	4.53827	0.000133925	0.000273409	0.00417927	1	3
L_TPOJ2	15.4815	1.06176e-17	2.24843e-16	0.0156144	1	3
L_TPOJ3	6.14749	1.94199e-06	5.37781e-06	0.00625924	1	3
L_DVT	3.70737	0.00110791	0.00180475	0.00344388	1	2
L_PGp	12.3516	7.07267e-14	7.07267e-13	0.0113505	1	3
L_IP2	5.36065	1.56556e-05	3.73245e-05	0.00496677	1	3
L_IP1	10.1199	3.63859e-11	2.29806e-10	0.00931736	1	3
L_IP0	23.0397	4.69315e-27	8.44766e-25	0.0209574	1	3
L_PFop	7.79502	2.23129e-08	8.28107e-08	0.00716383	1	2
L_PF	7.0671	1.61607e-07	5.38688e-07	0.00616908	1	2
L_PFm	3.83091	0.000812812	0.00136735	0.00354829	1	4
L_PGi	3.24023	0.00351276	0.00514062	0.00300715	1	4
L_PGs	2.72417	0.0120911	0.0159442	0.00252967	1	1
L_V6A	3.02267	0.00594838	0.00843078	0.00280771	1	2
L_VMV1	5.12207	2.93208e-05	6.72323e-05	0.0047621	1	3
L_VMV3	11.1559	2.02047e-12	1.51535e-11	0.0102363	1	2
L_PHA2	12.1278	1.3261e-13	1.23173e-12	0.0111464	1	1
L_V4t	7.35347	7.44455e-08	2.50698e-07	0.00678087	1	3
L_FST	19.592	8.70655e-23	3.13436e-21	0.0178397	1	2
L_V3CD	13.2396	5.80558e-15	7.20693e-14	0.0121064	1	2
L_LO3	14.4723	1.79093e-16	3.39334e-15	0.0132737	1	3
L_VMV2	7.65872	3.23998e-08	1.16639e-07	0.00709129	1	3
L_31pd	6.09304	2.23702e-06	6.14754e-06	0.0056307	1	1
L_31a	12.9861	1.18733e-14	1.37883e-13	0.0119538	1	1
L_VVC	9.09175	6.30712e-10	3.11036e-09	0.00840806	1	2
L_25	2.50326	0.020204	0.025257	0.0023139	1	4
L_s32	4.48441	0.000153894	0.000309508	0.00415192	1	4
L_pOFC	1.90928	0.0754507	0.0879037	0.00178425	0	0
L_PoI1	1.24791	0.278273	0.297265	0.00116272	0	0
L_Ig	2.49706	0.0205045	0.025542	0.00255193	1	3
L_FOP5	3.69219	0.00115076	0.00186609	0.00343064	1	3
L_p10p	5.49561	1.09976e-05	2.69329e-05	0.00559922	1	1
L_p47r	8.03063	1.17115e-08	4.6331e-08	0.00742379	1	4
L_TGv	11.2275	1.65542e-12	1.29706e-11	0.0103659	1	4
L_MBelt	5.23474	2.18108e-05	5.06574e-05	0.00485809	1	1
L_LBelt	1.97151	0.0660795	0.0777406	0.00201592	0	0
L_A4	1.66395	0.125537	0.140789	0.00154737	0	0
L_STSva	4.16679	0.000347307	0.000637911	0.00386493	1	1
L_TE1m	5.78366	5.10514e-06	1.31275e-05	0.00533258	1	4
L_PI	3.31009	0.00296454	0.00443131	0.00338	1	3
L_a32pr	1.58106	0.148234	0.164198	0.00161732	0	0
L_p24	3.73186	0.00104348	0.00172317	0.00380906	1	1
R_V1	0.704341	0.646126	0.653386	0.000656766	0	0
R_MST	8.09563	9.79775e-09	3.9191e-08	0.00746407	1	3
R_V6	1.20361	0.300996	0.319641	0.0011227	0	0
R_V2	3.30941	0.00296651	0.00443131	0.00307445	1	1
R_V3	11.2267	1.65735e-12	1.29706e-11	0.0103083	1	2
R_V4	9.54709	1.78627e-10	9.89321e-10	0.00876895	1	2
R_V8	13.3244	4.57646e-15	6.10195e-14	0.0122451	1	2
R_4	0.814626	0.558332	0.569403	0.000755995	0	0
R_3b	6.02696	2.6695e-06	7.11866e-06	0.00558484	1	1
R_FEF	2.25472	0.0355045	0.0433275	0.00209779	1	3
R_PEF	4.99753	4.06182e-05	9.08234e-05	0.00461482	1	3
R_55b	2.1083	0.0490979	0.0589175	0.00195414	0	0
R_V3A	4.31255	0.000239316	0.000452288	0.00399192	1	2
R_RSC	3.90608	0.000673657	0.00117158	0.00398618	1	1
R_POS2	13.2106	6.30416e-15	7.56499e-14	0.0121214	1	1
R_V7	2.73115	0.0118942	0.0157424	0.00252509	1	2
R_IPS1	7.48118	5.25601e-08	1.81939e-07	0.00686828	1	2
R_FFC	11.2451	1.59961e-12	1.29706e-11	0.0113907	1	3
R_V3B	11.1323	2.15971e-12	1.58672e-11	0.0102577	1	2
R_LO1	6.43354	8.97422e-07	2.64957e-06	0.00592667	1	3
R_LO2	4.89766	5.28559e-05	0.000115322	0.00499302	1	3
R_PIT	0.975046	0.440266	0.454142	0.000904183	0	0
R_MT	6.55401	6.49009e-07	2.01417e-06	0.00605701	1	1
R_A1	3.01028	0.00612817	0.00865153	0.00279764	1	1
R_PSL	4.08322	0.00042959	0.000781073	0.00378234	1	2
R_SFL	1.37551	0.220349	0.238215	0.00140701	0	0
R_PCV	8.86396	1.18274e-09	5.52967e-09	0.00815298	1	1
R_STV	17.564	2.79673e-20	8.39019e-19	0.0161065	1	3
R_7Pm	6.96516	2.13673e-07	6.99292e-07	0.00641232	1	3
R_7m	4.39148	0.000195468	0.00038037	0.00408215	1	1
R_POS1	12.3601	6.90799e-14	7.07267e-13	0.0113809	1	1
R_23d	6.04337	2.5652e-06	6.89157e-06	0.00615387	1	1
R_v23ab	6.43906	8.88535e-07	2.64957e-06	0.00655416	1	1
R_d23ab	3.64319	0.00130032	0.0020898	0.00336704	1	1
R_31pv	9.30598	3.48542e-10	1.84522e-09	0.0085731	1	1
R_5m	6.70259	4.34671e-07	1.36071e-06	0.00617438	1	1
R_5mv	2.85895	0.00879561	0.0119487	0.0026596	1	2
R_23c	7.3555	7.45129e-08	2.50698e-07	0.00748	1	1
R_5L	2.04424	0.0564623	0.067306	0.00189449	0	0
R_24dd	1.33036	0.239596	0.257476	0.00123818	0	0
R_24dv	1.2133	0.295906	0.315167	0.00112634	0	0
R_7AL	6.07101	2.37306e-06	6.44809e-06	0.00562955	1	2
R_SCEF	2.25179	0.0357376	0.0434646	0.00209178	1	2
R_6ma	3.17972	0.00406996	0.00593193	0.00294969	1	2
R_7Am	5.9555	3.22991e-06	8.54977e-06	0.00548844	1	1
R_7PL	3.84492	0.000784053	0.00133141	0.00336581	1	3
R_7PC	8.02368	1.1936e-08	4.65798e-08	0.00741376	1	2
R_LIPv	8.66113	2.06896e-09	9.08323e-09	0.00795165	1	2
R_VIP	5.34256	1.64184e-05	3.88856e-05	0.00493281	1	2
R_MIP	10.4796	1.3263e-11	8.84203e-11	0.00912082	1	3
R_1	4.22475	0.000299579	0.000553068	0.00392119	1	1
R_2	1.72765	0.110258	0.125264	0.00160283	0	0
R_3a	1.16221	0.323478	0.340503	0.00107987	0	0
R_6d	3.25838	0.00336061	0.00493804	0.00302211	1	2
R_6mp	2.53028	0.0189952	0.0239869	0.00258579	1	2
R_6v	3.35887	0.00262766	0.00395798	0.00310591	1	4
R_p24pr	0.60122	0.729624	0.733701	0.000615625	0	0
R_33pr	0.720866	0.632773	0.641686	0.000668511	0	0
R_a24pr	1.17438	0.316756	0.335389	0.00120181	0	0
R_p32pr	3.71985	0.00107382	0.00176519	0.0034431	1	2
R_a24	8.80693	1.39763e-09	6.45059e-09	0.00894286	1	4
R_d32	3.00058	0.00627239	0.00875175	0.00278392	1	2
R_8BM	1.04981	0.390678	0.406486	0.000973769	0	0
R_p32	20.893	2.14608e-24	1.28765e-22	0.0191332	1	1
R_10r	3.98412	0.000552285	0.000989167	0.00369007	1	4
R_47m	2.6746	0.0135797	0.0177771	0.00247649	1	4
R_8Av	2.01949	0.0595738	0.0703166	0.00186861	0	0
R_8Ad	2.68405	0.013283	0.0174521	0.00248467	1	1
R_9m	2.87158	0.00854142	0.0116474	0.00293352	1	4
R_8BL	2.52948	0.0190204	0.0239869	0.00234336	1	4
R_9p	1.75726	0.10374	0.118938	0.00162865	0	0
R_10d	4.5377	0.000134426	0.000273409	0.00462796	1	4
R_8C	1.47871	0.181084	0.198434	0.00136703	0	0
R_44	0.791839	0.576154	0.585919	0.000733848	0	0
R_45	2.58316	0.0168009	0.0215243	0.00239252	1	4
R_47l	3.54567	0.00165712	0.00260509	0.00327413	1	4
R_a47r	2.02618	0.0587082	0.0695229	0.00177653	0	0
R_6r	5.09083	3.17712e-05	7.19349e-05	0.00445162	1	3
R_IFJa	2.87441	0.00847483	0.0116005	0.00251838	1	3
R_IFJp	3.68387	0.00117403	0.0018953	0.00322529	1	3
R_IFSp	4.54886	0.000130177	0.000267792	0.00397959	1	3
R_IFSa	3.05084	0.00555863	0.00790951	0.00283542	1	2
R_p9-46v	6.06952	2.38221e-06	6.44809e-06	0.00560853	1	3
R_46	9.25997	3.95858e-10	2.04984e-09	0.00852517	1	1
R_a9-46v	2.6706	0.0137073	0.0178791	0.00247689	1	3
R_9-46d	5.72023	6.0438e-06	1.5431e-05	0.00529832	1	1
R_9a	1.65305	0.12833	0.143475	0.00153451	0	0
R_10v	6.19912	1.68382e-06	4.69903e-06	0.00571495	1	4
R_a10p	13.326	4.49985e-15	6.10195e-14	0.0115695	1	1
R_10pp	2.99875	0.006305	0.00875175	0.00306308	1	4
R_11l	4.2746	0.000263742	0.000491955	0.00396586	1	4
R_13l	2.50322	0.0202056	0.025257	0.00231659	1	4
R_OFC	6.76495	3.67272e-07	1.15981e-06	0.00622496	1	4
R_47s	3.2628	0.00332446	0.00490493	0.00301648	1	4
R_LIPd	3.27663	0.00321411	0.00476165	0.00303428	1	3
R_6a	7.35595	7.39473e-08	2.50698e-07	0.00678471	1	3
R_i6-8	5.39399	1.43357e-05	3.48707e-05	0.00497939	1	3
R_s6-8	0.63839	0.699617	0.705496	0.000560415	0	0
R_43	1.72745	0.110302	0.125264	0.00160104	0	0
R_OP4	1.46374	0.186383	0.203327	0.00135721	0	0
R_OP1	4.73826	7.98177e-05	0.000168037	0.00438637	1	1
R_OP2-3	9.19891	4.73636e-10	2.40154e-09	0.00933718	1	1
R_52	1.77477	0.100053	0.115077	0.0016506	0	0
R_RI	8.68329	1.9472e-09	8.65423e-09	0.00800974	1	1
R_PFcm	9.51753	1.93938e-10	1.05784e-09	0.00876261	1	2
R_PoI2	0.874103	0.512906	0.524563	0.000813923	0	0
R_TA2	6.31282	1.24158e-06	3.54738e-06	0.00585228	1	1
R_FOP4	4.30643	0.000243096	0.000455806	0.00399078	1	2
R_MI	1.71677	0.112764	0.127657	0.00175357	0	0
R_Pir	2.11659	0.0482146	0.0580511	0.00196922	0	0
R_AVI	4.34367	0.000220987	0.000425429	0.00403813	1	2
R_AAIC	3.54893	0.00164393	0.00259568	0.0033053	1	1
R_FOP1	4.75603	7.62148e-05	0.000162351	0.00439488	1	2
R_FOP3	4.47199	0.000159226	0.000316692	0.00456106	1	1
R_FOP2	2.03427	0.057697	0.0685509	0.00189087	0	0
R_PFt	3.09409	0.00500565	0.00717942	0.00271032	1	2
R_AIP	3.77455	0.000936339	0.00156057	0.00348944	1	2
R_EC	1.26175	0.271449	0.290838	0.00110703	0	0
R_PreS	4.97206	4.35313e-05	9.67361e-05	0.0050685	1	1
R_H	5.82025	4.63205e-06	1.19967e-05	0.00538245	1	1
R_ProS	2.52868	0.0190563	0.0239869	0.00235518	1	1
R_PeEc	3.4874	0.00191664	0.00298698	0.00356043	1	1
R_STGa	0.4498	0.845557	0.847912	0.000416832	0	0
R_PBelt	4.74225	7.90001e-05	0.000167294	0.00440048	1	1
R_A5	3.56929	0.00156286	0.00248951	0.00331095	1	3
R_PHA1	8.02348	1.20331e-08	4.65798e-08	0.00815385	1	1
R_PHA3	7.97935	1.34829e-08	5.1093e-08	0.00741247	1	1
R_STSda	3.96004	0.000586949	0.00103579	0.00366488	1	3
R_STSdp	3.00215	0.00624896	0.00875175	0.00279378	1	3
R_STSvp	2.85504	0.0088773	0.0120144	0.00264533	1	1
R_TGd	1.88935	0.0787054	0.091106	0.00174863	0	0
R_TE1a	7.51008	4.85865e-08	1.69817e-07	0.00691486	1	4
R_TE1p	5.36414	1.5485e-05	3.71639e-05	0.00468949	1	3
R_TE2a	13.3349	4.43877e-15	6.10195e-14	0.0122019	1	4
R_TF	3.37401	0.00253448	0.00383367	0.00344506	1	3
R_TE2p	6.51419	7.22386e-07	2.18537e-06	0.00600621	1	3
R_PHT	4.85314	5.9206e-05	0.000128398	0.00448869	1	3
R_PH	4.92525	4.90566e-05	0.000107685	0.00454716	1	3
R_TPOJ1	2.74965	0.0113881	0.0152406	0.00254858	1	3
R_TPOJ2	5.1758	2.54636e-05	5.87622e-05	0.00479991	1	3
R_TPOJ3	9.25765	3.9858e-10	2.04984e-09	0.00855779	1	3
R_DVT	2.4589	0.0223687	0.0276726	0.00228119	1	2
R_PGp	11.3995	1.02182e-12	8.55475e-12	0.0104541	1	3
R_IP2	2.48221	0.021205	0.0263235	0.0023043	1	3
R_IP1	11.9673	2.07994e-13	1.78462e-12	0.0109784	1	3
R_IP0	15.6833	5.80767e-18	1.39384e-16	0.0143336	1	3
R_PFop	1.36181	0.226025	0.24362	0.00119472	0	0
R_PF	3.56417	0.00158179	0.00250857	0.00312081	1	3
R_PFm	3.77889	0.00092618	0.00155081	0.00348967	1	3
R_PGi	3.40441	0.00234941	0.00361447	0.00315718	1	1
R_PGs	11.9668	2.08206e-13	1.78462e-12	0.0109512	1	1
R_V6A	1.59495	0.144181	0.160201	0.00148087	0	0
R_VMV1	5.69501	6.4631e-06	1.63853e-05	0.00529099	1	3
R_VMV3	10.125	3.58691e-11	2.29806e-10	0.00931179	1	2
R_PHA2	9.10229	6.18595e-10	3.09298e-09	0.00923994	1	1
R_V4t	5.50931	1.06065e-05	2.63333e-05	0.00561308	1	1
R_FST	2.99738	0.00632071	0.00875175	0.00277682	1	3
R_V3CD	13.2808	5.17086e-15	6.64825e-14	0.0121681	1	2
R_LO3	14.1776	4.12067e-16	7.064e-15	0.0130256	1	3
R_VMV2	7.69921	2.90112e-08	1.06572e-07	0.00714039	1	3
R_31pd	16.9744	1.49073e-19	4.12816e-18	0.0155087	1	1
R_31a	21.9125	1.16768e-25	1.1193e-23	0.0198993	1	1
R_VVC	6.54165	6.74266e-07	2.07466e-06	0.00665788	1	2
R_25	3.38425	0.00246743	0.00376387	0.00296374	1	4
R_s32	4.00272	0.000526878	0.00094838	0.00370468	1	4
R_pOFC	3.39491	0.00240755	0.00368817	0.00346632	1	4
R_PoI1	1.42532	0.200583	0.2175	0.0013265	0	0
R_Ig	2.6078	0.0158672	0.0205475	0.0024198	1	1
R_FOP5	4.10328	0.000408265	0.000746068	0.00382025	1	2
R_p10p	12.8289	1.84665e-14	2.01452e-13	0.0117686	1	1
R_p47r	4.52116	0.000139977	0.0002831	0.00417377	1	4
R_TGv	2.73759	0.0117231	0.0155732	0.00279706	1	1
R_MBelt	5.92324	3.52091e-06	9.18498e-06	0.00549159	1	1
R_LBelt	5.5004	1.08245e-05	2.66906e-05	0.00510579	1	1
R_A4	3.29041	0.00310767	0.00462297	0.00305316	1	1
R_STSva	3.90322	0.000677491	0.00117258	0.00360952	1	1
R_TE1m	1.70698	0.115011	0.129793	0.00149708	0	0
R_PI	8.00199	1.26682e-08	4.85166e-08	0.00740206	1	1
R_a32pr	2.98876	0.00645299	0.00890068	0.00278237	1	2
R_p24	5.54299	9.70265e-06	2.42566e-05	0.00564716	1	1
