# Supplementary material for: Robust but independent sex differences in human brain function, structure, and behavior
Source: Nat Commun. 2026 May 21;17:6694. doi: 10.1038/s41467-026-73262-2 (PMC13385741; doi:10.1038/s41467-026-73262-2)
Supplement: Supplementary file 5 — Supplementary Dataset 3 [file 41467_2026_73262_MOESM5_ESM.xlsx]

## Sheet: S3SDAperTask
Supplementary Data 3: Regional distribution of sex differences in activation in individual fMRI tasks
T and FDR values of sex differences (Males vs. Females) in activation per task are shown for 360 HCP-MMP regions and 7 fMRI tasks. Statistical significance was determined by FDR<0.05.
	Emotion		Gambling		Language		Motor		Relational		Social		Working Memory
HCP-MMP	t	FDR	t	FDR	t	FDR	t	FDR	t	FDR	t	FDR	t	FDR
L_V1	-0.30341	0.870448	-1.75969	0.121912	0.625112	0.645684	1.11036	0.490623	-0.385656	0.995046	-0.120886	0.936843	0.0280996	0.986376
L_MST	0.791288	0.645834	-7.5783	4.18039e-12	-2.72556	0.0230622	-4.56098	0.000344366	0.287003	0.995046	-1.06674	0.429529	1.05941	0.602292
L_V6	1.31284	0.392164	0.072314	0.945254	-0.959672	0.449944	-0.15124	0.91807	-0.103417	0.995046	0.853321	0.528839	0.690553	0.794612
L_V2	1.31888	0.390211	-2.44794	0.0279974	-1.18065	0.344138	2.30309	0.105567	0.183566	0.995046	-0.0693081	0.963307	0.200099	0.935223
L_V3	2.72642	0.0397675	-5.18181	1.60225e-06	-0.591565	0.662925	1.5596	0.304284	-1.03954	0.964023	-0.41231	0.770041	-1.12297	0.588882
L_V4	4.38236	0.00031231	-5.48272	4.17542e-07	-0.573943	0.674867	0.300443	0.85418	-1.33236	0.928156	-0.567262	0.68709	-0.634516	0.800453
L_V8	3.17965	0.0133317	-5.96046	3.32675e-08	-2.46694	0.0436781	-0.636002	0.712412	-2.30127	0.896514	-0.956093	0.479413	-0.649459	0.797572
L_4	-1.67614	0.24008	-2.1771	0.054296	-0.631473	0.644192	-1.16519	0.469119	-0.548036	0.970388	-1.47111	0.261383	-2.00687	0.244377
L_3b	-1.12696	0.494334	-0.365582	0.748001	-3.02602	0.0108	-0.778174	0.638917	0.140762	0.995046	0.929132	0.494545	0.543265	0.836364
L_FEF	-0.160673	0.923701	-4.57491	2.51437e-05	1.34563	0.270357	-1.85655	0.208396	-1.36326	0.920994	-4.57323	0.000169827	-0.0673868	0.970551
L_PEF	-1.50173	0.300354	-5.99212	2.91153e-08	-0.307764	0.832465	-1.37087	0.372506	-0.475753	0.977669	-5.43101	7.51275e-06	1.16466	0.582778
L_55b	-1.86398	0.183486	-6.78422	4.28173e-10	2.09976	0.0828998	-2.02618	0.163017	0.1038	0.995046	-2.67187	0.0296856	-0.253849	0.926793
L_V3A	2.10846	0.127638	-3.69279	0.000795124	-2.47494	0.0436781	0.201338	0.892191	-1.4591	0.920994	-0.305154	0.821961	-0.446499	0.848636
L_RSC	1.82554	0.191883	1.32545	0.248027	-0.694013	0.607689	-0.198864	0.892191	0.525699	0.970388	4.07575	0.000728697	0.431687	0.853321
L_POS2	0.677255	0.692763	4.19291	0.000115065	-3.18201	0.00735362	1.96248	0.181782	-0.683259	0.964023	1.97277	0.118713	2.34603	0.176993
L_V7	0.0800652	0.958196	-3.11846	0.00477782	0.0103116	0.997315	-0.948554	0.551383	-2.3631	0.896514	-0.758741	0.584597	-1.03095	0.602292
L_IPS1	-0.106171	0.949765	-6.51194	1.77907e-09	1.43393	0.239863	0.533015	0.760937	-2.05198	0.896514	-3.23404	0.00769751	-0.442854	0.848993
L_FFC	-4.71442	7.68928e-05	-7.16076	5.68311e-11	-0.140483	0.914205	-1.0596	0.507354	0.333054	0.995046	-2.26044	0.0686114	0.564126	0.824829
L_V3B	0.41641	0.811662	-6.49247	1.93347e-09	-1.10616	0.378183	-1.6676	0.27277	-1.45977	0.920994	-1.23995	0.347554	-0.620166	0.802664
L_LO1	0.122471	0.939708	-5.44257	4.98364e-07	-2.66341	0.0269585	-0.267965	0.868385	-0.126289	0.995046	-1.55519	0.232693	0.938372	0.661085
L_LO2	-2.04794	0.13868	-2.78568	0.0120259	-0.753847	0.567847	1.32579	0.394552	-0.114089	0.995046	-1.64148	0.205464	0.314789	0.900445
L_PIT	-0.651326	0.704929	-3.392	0.00207855	0.298959	0.833569	-0.227302	0.884087	-0.968249	0.964023	-0.264396	0.840564	-0.17564	0.938851
L_MT	2.27323	0.0918966	-5.08617	2.54373e-06	-4.68498	5.23154e-05	-3.50904	0.00846493	0.333246	0.995046	0.361038	0.79788	1.04806	0.602292
L_A1	-1.11903	0.494334	1.13429	0.322307	-2.73468	0.0226597	-2.06134	0.156402	-0.641602	0.964023	-0.846252	0.53213	0.332011	0.887943
L_PSL	0.093358	0.954813	-4.59276	2.34319e-05	-0.197487	0.885293	-2.2521	0.110455	-0.399565	0.995046	-0.934717	0.492421	-0.0390408	0.982512
L_SFL	0.352701	0.846688	-1.62834	0.149694	4.49656	0.000116039	1.61558	0.284021	-0.0538457	0.998212	-2.64189	0.0317426	-1.10761	0.592572
L_PCV	-0.923381	0.601753	0.637667	0.594898	-0.459894	0.737937	1.85832	0.208396	1.48603	0.920994	-2.45998	0.0448268	2.16105	0.214161
L_STV	-3.59937	0.00379638	-2.60779	0.0191427	-1.14136	0.365763	-1.38857	0.367207	0.0589213	0.998212	-3.48984	0.0036318	1.75813	0.316154
L_7Pm	-0.466277	0.784282	-2.85591	0.00998529	0.224319	0.878695	2.41633	0.087567	-1.16634	0.964023	0.584484	0.679902	-0.0190079	0.987582
L_7m	-0.155966	0.924906	3.94316	0.000313332	3.87739	0.000969856	1.52185	0.311856	-0.142498	0.995046	4.93178	4.01994e-05	-1.0391	0.602292
L_POS1	3.11335	0.0152294	4.40506	4.91693e-05	-1.22222	0.324761	-1.58179	0.295311	1.90728	0.896514	3.4294	0.00420169	3.09438	0.0405689
L_23d	2.59922	0.0501701	3.54162	0.00125997	1.48303	0.222531	2.39537	0.0902217	0.280911	0.995046	2.19771	0.0775075	-0.748975	0.744981
L_v23ab	2.00802	0.14835	6.31408	5.7075e-09	1.75716	0.146977	-0.858209	0.60799	0.806472	0.964023	4.16378	0.000588544	1.34881	0.501229
L_d23ab	0.845073	0.640088	4.64113	1.91587e-05	-0.977219	0.444861	1.52497	0.311856	-0.213708	0.995046	2.92499	0.0171462	0.466803	0.841495
L_31pv	1.13987	0.487571	7.50695	6.1351e-12	-3.12717	0.00849637	0.331073	0.851878	0.19857	0.995046	2.13173	0.0868132	0.253458	0.926793
L_5m	-2.08564	0.129015	2.88385	0.00936236	-3.65255	0.00188222	1.00976	0.53064	0.780182	0.964023	-0.328672	0.807525	0.95204	0.660605
L_5mv	1.11905	0.494334	1.10994	0.332966	-3.555	0.002417	0.0523585	0.980032	-0.219469	0.995046	-3.567	0.00302921	1.46384	0.445717
L_23c	2.75783	0.0381048	1.91003	0.0898767	-2.95343	0.0125924	-0.725538	0.656832	0.69948	0.964023	-2.36271	0.054014	1.10156	0.594709
L_5L	-0.505647	0.771884	-0.0236711	0.98112	-2.91863	0.0137742	-1.55187	0.306803	0.245363	0.995046	0.177133	0.896808	0.671815	0.797572
L_24dd	-0.75273	0.660403	-2.35264	0.035694	-1.12081	0.37088	-1.5334	0.311856	-0.925096	0.964023	-1.95495	0.119705	-0.610311	0.802664
L_24dv	-0.682697	0.692763	-2.97249	0.00726376	1.18233	0.344138	-2.36967	0.09256	-1.23385	0.964023	-1.06042	0.432026	-1.97226	0.245645
L_7AL	1.72658	0.22059	-4.29438	7.79478e-05	0.895434	0.487151	-3.95218	0.00229931	0.344672	0.995046	-2.46738	0.0448268	0.767096	0.739913
L_SCEF	0.236521	0.891983	-5.50039	3.87333e-07	1.05862	0.401556	-0.763304	0.638917	-0.343519	0.995046	-3.51007	0.00358831	-0.486774	0.841495
L_6ma	0.855513	0.637713	-2.68748	0.0153283	0.960489	0.449944	1.94783	0.1842	-0.762978	0.964023	-3.49337	0.0036318	-0.412087	0.856405
L_7Am	1.80503	0.198433	-1.97251	0.0798476	-0.881028	0.495517	-0.0756907	0.964411	-0.19688	0.995046	-3.04461	0.0122564	1.7239	0.332774
L_7PL	0.319224	0.864952	-5.58712	2.45031e-07	1.12461	0.37088	-0.405479	0.825007	-0.784374	0.964023	-4.05056	0.000735382	1.03344	0.602292
L_7PC	0.347592	0.848414	-5.68855	1.48671e-07	3.82897	0.00114607	-3.32597	0.0149561	-1.87598	0.896514	-2.90433	0.0178267	-2.03281	0.244377
L_LIPv	-0.269942	0.881266	-5.9803	3.03848e-08	2.09292	0.0828998	-2.70298	0.0571538	-1.95627	0.896514	-2.38854	0.0521847	-1.21638	0.56034
L_VIP	0.840891	0.640984	-5.93833	3.60078e-08	0.676818	0.616926	0.613219	0.722509	-1.64239	0.920994	-1.39613	0.289051	-0.251812	0.926793
L_MIP	-2.91276	0.0258654	-9.47964	2.25215e-18	3.89735	0.000959049	0.164791	0.914887	-1.6263	0.920994	-1.62533	0.211178	-0.126884	0.955019
L_1	-1.8298	0.191581	-1.13863	0.321149	-2.75931	0.0214577	-0.776207	0.638917	0.158757	0.995046	-0.721277	0.602592	-0.0900788	0.962198
L_2	0.245157	0.887765	-2.7927	0.0118428	0.143797	0.914205	-2.95726	0.0361466	0.083914	0.998212	-2.78227	0.0227675	-1.07217	0.597701
L_3a	-1.64448	0.247559	-1.41502	0.2138	-1.12067	0.37088	-1.06325	0.507354	-0.773784	0.964023	-0.234322	0.857668	-1.11676	0.58925
L_6d	-0.467514	0.784282	-4.8027	9.88519e-06	0.548042	0.683661	-2.2891	0.105567	0.810105	0.964023	-1.50188	0.250222	-0.763095	0.739913
L_6mp	0.787249	0.645834	-4.94551	5.02838e-06	1.27473	0.300311	-2.79281	0.0479476	0.244381	0.995046	-1.12167	0.406981	-1.60856	0.385083
L_6v	-1.08027	0.512206	-3.25232	0.00313395	1.4031	0.249679	-0.990715	0.536784	-0.616221	0.964023	-2.67584	0.0296577	-1.95818	0.245645
L_p24pr	1.11064	0.498023	1.01534	0.374731	1.55833	0.197307	0.465213	0.799577	-1.35252	0.920994	-1.90268	0.131566	-1.11491	0.58925
L_33pr	-1.2982	0.397885	-1.47497	0.19238	4.01141	0.000668283	0.195053	0.892496	-1.10897	0.964023	-1.10377	0.411811	-0.891687	0.681224
L_a24pr	2.09399	0.127638	1.64584	0.146515	-2.38023	0.051199	0.726083	0.656832	-0.285149	0.995046	1.59168	0.222325	1.88541	0.275406
L_p32pr	1.9036	0.18081	-4.45011	4.21279e-05	1.98034	0.0997733	-0.770365	0.638917	-0.508602	0.973507	-0.0594523	0.963307	-0.0591022	0.974539
L_a24	1.88942	0.182085	3.40606	0.00200774	-0.868681	0.500667	2.47165	0.0847782	-1.62632	0.920994	1.69807	0.187178	-1.68763	0.347885
L_d32	0.813707	0.645669	0.102299	0.926259	2.10521	0.0825177	1.18803	0.457516	-0.460909	0.988034	-1.48768	0.25452	-1.89656	0.272018
L_8BM	-2.23205	0.0979141	-1.57019	0.163749	3.02679	0.0108	0.766972	0.638917	-0.877292	0.964023	-2.91501	0.017463	-1.91011	0.267219
L_p32	2.73943	0.0388982	6.6024	1.13757e-09	-3.31048	0.00526647	2.20555	0.12084	-0.518377	0.970388	1.38768	0.291447	0.236593	0.926878
L_10r	1.88532	0.182085	3.66035	0.000876505	1.53484	0.204787	2.47211	0.0847782	-1.78456	0.896514	3.85257	0.00138621	-0.920877	0.673525
L_47m	1.7086	0.227507	1.6275	0.149694	4.27097	0.000256407	2.56154	0.0746138	-0.827263	0.964023	2.53643	0.0400299	-0.896501	0.679971
L_8Av	-1.80326	0.198433	1.72467	0.128427	4.24059	0.000283518	0.652252	0.707732	-1.40519	0.920994	0.0162943	0.987003	-3.81732	0.0103261
L_8Ad	0.926797	0.601576	5.23409	1.30516e-06	0.667715	0.619831	0.313627	0.85418	-0.526373	0.970388	1.32643	0.317159	-0.617722	0.802664
L_9m	1.87141	0.183237	3.07123	0.00555444	3.69434	0.00167558	1.0786	0.500852	-0.00608503	0.998212	0.442227	0.757492	-2.16273	0.214161
L_8BL	-0.519424	0.767002	2.50824	0.0243689	3.30009	0.0053024	0.959365	0.54876	-0.0361295	0.998212	-0.855142	0.528839	-3.54693	0.0146989
L_9p	1.08226	0.512206	2.74724	0.0132739	0.42316	0.765879	0.290334	0.854721	-0.12456	0.995046	-0.0387849	0.973766	-0.759614	0.739913
L_10d	2.06448	0.134524	1.61659	0.151843	3.88757	0.000969856	2.18669	0.123873	-1.99569	0.896514	2.85712	0.0198951	-3.46711	0.0152046
L_8C	-2.5749	0.0501701	-0.475869	0.683649	1.46047	0.229134	1.2898	0.41083	-0.672237	0.964023	-2.69139	0.028949	-1.65734	0.362868
L_44	-1.15521	0.480553	-2.50752	0.0243689	1.7178	0.154494	0.724545	0.656832	-0.931529	0.964023	-2.3206	0.0590804	-2.68784	0.0922222
L_45	-0.598372	0.734974	1.8145	0.110382	0.74503	0.57253	0.997462	0.536278	-0.599999	0.964023	-0.924641	0.495881	-1.56303	0.405844
L_47l	0.253912	0.885884	3.29591	0.00275121	0.830591	0.526284	0.307712	0.85418	1.06612	0.964023	-1.22031	0.356231	-2.24724	0.194578
L_a47r	-2.34477	0.0824517	-0.637787	0.594898	2.80935	0.0189299	1.41713	0.350532	-0.699372	0.964023	-2.46379	0.0448268	-3.94453	0.00771159
L_6r	-2.09415	0.127638	-5.64011	1.86347e-07	2.24016	0.0655383	-1.11323	0.490623	-0.763716	0.964023	-5.55553	6.42614e-06	-2.12817	0.228047
L_IFJa	-3.90062	0.00184549	-5.21964	1.35965e-06	1.81997	0.132263	-0.912075	0.576121	0.736415	0.964023	-3.50105	0.0036318	-0.903005	0.679971
L_IFJp	-3.27856	0.0102342	-6.95443	1.66627e-10	2.45012	0.0441949	-1.12202	0.490623	-1.22251	0.964023	-3.96294	0.00102127	-0.154452	0.946529
L_IFSp	-5.15324	1.85916e-05	-5.22162	1.35965e-06	3.49004	0.00302739	0.864995	0.606137	1.37378	0.920994	-2.68406	0.0292613	-0.526311	0.836364
L_IFSa	-3.67553	0.00325441	-3.04911	0.00593419	2.29875	0.0592971	0.693022	0.678942	-1.18581	0.964023	-2.82939	0.0206428	0.0693601	0.970551
L_p9-46v	-3.25059	0.01072	-5.30578	1.02038e-06	3.11912	0.0086178	1.21839	0.439418	-0.445035	0.992864	-2.49392	0.0422718	0.160109	0.94644
L_46	1.09382	0.508306	1.24111	0.280258	-1.71721	0.154494	1.73464	0.247299	-0.418513	0.995046	-0.605008	0.672306	1.17266	0.57892
L_a9-46v	-1.4761	0.313581	-0.905894	0.428266	0.388643	0.786056	2.29694	0.105567	-0.874613	0.964023	-1.9102	0.130156	-0.820143	0.728091
L_9-46d	2.3005	0.0895037	0.0719858	0.945254	-1.63475	0.178005	2.43447	0.0862419	-0.359445	0.995046	-0.587515	0.679721	2.0196	0.244377
L_9a	0.169603	0.921683	1.54966	0.169603	-0.0891683	0.952786	1.50211	0.319533	1.11152	0.964023	-2.17823	0.0801967	-0.358941	0.886162
L_10v	-0.233821	0.891983	1.75893	0.121912	2.31034	0.0592971	2.95092	0.0361466	-2.73185	0.743387	1.25249	0.344768	-3.03409	0.0464853
L_a10p	-0.644794	0.708016	1.85006	0.10246	-3.5653	0.00240591	1.2929	0.41083	-0.558604	0.970388	-2.88841	0.0185029	1.52868	0.411421
L_10pp	-1.28681	0.399148	2.04236	0.0697212	-3.62025	0.00206312	3.1678	0.0237564	-2.64667	0.743387	-3.42016	0.00426619	-1.82202	0.293739
L_11l	-1.29719	0.397885	0.504036	0.668175	-2.11868	0.0814026	3.11881	0.0258803	-1.28048	0.964023	-0.435886	0.757789	-1.27972	0.531922
L_13l	-0.761707	0.65608	-2.0553	0.0681222	5.01636	1.60848e-05	2.23476	0.114041	-0.585336	0.964023	-0.35815	0.79788	-1.9183	0.265752
L_OFC	-0.730704	0.672485	-1.16037	0.311706	0.797734	0.540297	2.87964	0.0406841	-0.684121	0.964023	-0.967804	0.47626	-0.0490963	0.979906
L_47s	0.169627	0.921683	-0.73436	0.534122	4.99316	1.68828e-05	0.21159	0.891605	0.660173	0.964023	-0.878207	0.519919	-1.6226	0.377994
L_LIPd	-2.0299	0.143456	-4.6576	1.79621e-05	1.90037	0.113467	-0.551134	0.755959	-1.15901	0.964023	-0.884239	0.51772	0.468079	0.841495
L_6a	0.816493	0.645669	-6.91211	2.06846e-10	1.73932	0.149624	-1.59314	0.29287	-0.191937	0.995046	-4.24739	0.000501845	0.678997	0.797572
L_i6-8	-1.36504	0.369759	-1.10708	0.333352	1.41963	0.244231	1.64316	0.275251	-0.147134	0.995046	-1.77184	0.162495	-0.844017	0.717961
L_s6-8	-0.526317	0.765147	0.163691	0.884754	2.22777	0.066698	2.04453	0.158355	-1.4875	0.920994	-1.09938	0.412976	-2.80521	0.0710074
L_43	-0.47751	0.783224	0.549061	0.644679	-1.54001	0.20364	0.223	0.885044	-0.77916	0.964023	1.43822	0.272611	-1.2452	0.54749
L_OP4	-2.1553	0.116471	-2.09979	0.0624265	-3.01111	0.0108	-0.776621	0.638917	0.453376	0.992104	-0.83973	0.533047	0.815254	0.729002
L_OP1	-0.804199	0.645669	-3.56801	0.00116064	-1.2277	0.323056	-4.26539	0.000891402	0.938127	0.964023	-2.18945	0.0785471	-0.225359	0.927364
L_OP2-3	-2.49336	0.059865	2.09515	0.0624265	-6.64075	9.31756e-09	0.345844	0.844478	1.3526	0.920994	1.58708	0.22316	1.8692	0.278331
L_52	0.809655	0.645669	2.92128	0.00850251	-3.3048	0.00529289	-1.37305	0.372506	0.515253	0.970388	-0.842438	0.532999	1.63496	0.372293
L_RI	-2.24352	0.0971103	-2.91089	0.00873006	-3.01633	0.0108	-4.27012	0.000891402	0.566542	0.969888	-0.528234	0.70898	1.41289	0.474021
L_PFcm	0.0261849	0.981843	-5.01701	3.56276e-06	-0.567339	0.677958	-5.49424	1.19673e-05	-0.142572	0.995046	-2.78401	0.0227675	-0.963227	0.65675
L_PoI2	-1.7449	0.216848	-3.02048	0.00642916	-0.212872	0.882978	-1.69803	0.262891	-1.25648	0.964023	-1.02608	0.450159	-0.378859	0.878045
L_TA2	-0.857134	0.637713	0.449348	0.695802	-1.93248	0.107314	-1.66911	0.27277	1.00728	0.964023	-0.0370919	0.973766	0.4144	0.856405
L_FOP4	0.48691	0.781267	-5.21568	1.36473e-06	-0.556058	0.682582	-0.721031	0.657298	-0.784008	0.964023	-1.84993	0.141862	0.518525	0.838561
L_MI	-0.0420794	0.977303	-3.30258	0.00271123	1.35465	0.268255	-1.52694	0.311856	-0.0459578	0.998212	-1.037	0.444432	0.632873	0.800453
L_Pir	-1.17302	0.469117	1.98696	0.0781292	-1.41716	0.244295	-0.307433	0.85418	0.117058	0.995046	-1.68793	0.189816	0.461259	0.841495
L_AVI	-0.414445	0.811662	-3.3301	0.00251359	2.18749	0.071367	0.315992	0.85418	0.487102	0.977669	-4.44213	0.000238234	1.06146	0.602292
L_AAIC	2.58868	0.0501701	2.09862	0.0624265	1.42451	0.243068	-0.528747	0.760937	-1.0869	0.964023	-1.67347	0.194515	0.41622	0.856405
L_FOP1	-0.359462	0.846268	-2.31685	0.0388471	0.643959	0.636433	-1.89282	0.19742	0.718304	0.964023	-0.447147	0.757492	-0.83652	0.721912
L_FOP3	0.314346	0.866445	2.5586	0.0218034	-3.57968	0.00232055	1.45745	0.335341	1.41854	0.920994	0.432917	0.757789	2.42868	0.145267
L_FOP2	-2.32835	0.085117	-3.64105	0.000926948	-1.78379	0.140191	-3.68895	0.00534677	1.09217	0.964023	-0.779542	0.570567	0.21789	0.931005
L_PFt	1.53391	0.289332	-7.07406	9.39301e-11	3.99615	0.000692311	-3.81804	0.00344614	-1.78585	0.896514	-5.12553	2.57537e-05	-2.62104	0.0976335
L_AIP	-1.00348	0.562949	-8.06517	1.28052e-13	5.0255	1.60848e-05	-1.12927	0.488286	-1.62117	0.920994	-4.56393	0.000169827	-1.37117	0.495395
L_EC	-1.50864	0.300354	1.98601	0.0781292	2.15922	0.0761052	-0.853657	0.60799	0.250049	0.995046	2.44392	0.0464363	1.04178	0.602292
L_PreS	0.679051	0.692763	2.74402	0.0133234	-1.35461	0.268255	0.256264	0.875635	-0.337364	0.995046	0.912675	0.500731	2.88614	0.0597898
L_H	0.228787	0.893544	4.3144	7.21399e-05	-1.36072	0.267565	-0.42568	0.814723	-0.719435	0.964023	0.391991	0.782045	2.68259	0.0922222
L_ProS	-0.303529	0.870448	-2.87425	0.00948809	1.0976	0.379957	-0.967969	0.54789	-0.250222	0.995046	1.30983	0.321047	0.878406	0.6908
L_PeEc	-1.89398	0.182085	-3.64254	0.000926948	1.62746	0.179076	-1.43608	0.342258	-1.41758	0.920994	1.14122	0.395935	0.620692	0.802664
L_STGa	0.0675679	0.96218	-1.3081	0.252988	0.540888	0.683661	-1.35442	0.380357	1.59978	0.920994	-1.94537	0.1216	-0.516492	0.838561
L_PBelt	-0.422293	0.810186	1.58629	0.159527	-1.9896	0.0986021	-3.15334	0.0239542	0.0290285	0.998212	-0.264432	0.840564	1.49487	0.430954
L_A5	-2.40434	0.0736784	-0.467299	0.688181	0.0827291	0.955313	-2.44052	0.0861872	-0.705729	0.964023	-2.55996	0.0378468	0.126639	0.955019
L_PHA1	0.220396	0.894105	1.62503	0.149851	-3.06335	0.00987293	1.09301	0.496868	0.312436	0.995046	-0.975398	0.474631	1.86398	0.278331
L_PHA3	1.27375	0.40611	0.702157	0.55347	-3.58542	0.002312	-0.0749115	0.964411	-0.0715539	0.998212	-3.52411	0.00347981	4.33139	0.00588612
L_STSda	-3.67692	0.00325441	0.28539	0.797561	0.394158	0.785152	-0.578183	0.740068	1.0924	0.964023	-3.84754	0.00138621	-1.59167	0.39453
L_STSdp	-3.59748	0.00379638	-3.86646	0.00041968	1.87655	0.118466	-1.43891	0.342258	0.589788	0.964023	-2.58725	0.0353462	-1.45308	0.447023
L_STSvp	-0.817616	0.645669	0.485126	0.67898	1.30765	0.28576	0.0374953	0.983761	0.97338	0.964023	-2.09988	0.092561	-3.02131	0.0464853
L_TGd	-1.02344	0.551441	-1.29482	0.258051	3.3133	0.00526647	-0.837415	0.616695	-1.78415	0.896514	-0.353924	0.798927	-1.53264	0.411421
L_TE1a	1.50444	0.300354	0.943372	0.408165	4.87559	2.532e-05	-0.108067	0.945481	0.327857	0.995046	1.33349	0.314669	-2.9651	0.0507193
L_TE1p	-3.67263	0.00325441	-0.175546	0.877754	3.64983	0.00188222	0.885316	0.591413	0.591293	0.964023	-2.22311	0.0737779	-1.24512	0.54749
L_TE2a	-0.144792	0.931479	-0.959572	0.401	6.24637	7.5179e-08	-0.372734	0.836167	0.00224181	0.998212	0.433129	0.757789	-3.61132	0.0140479
L_TF	-2.61204	0.0491034	-3.37015	0.00223065	3.09463	0.00912048	-2.4493	0.0855069	-0.530213	0.970388	0.587976	0.679721	-0.462608	0.841495
L_TE2p	-4.1858	0.000587072	-10.1931	1.0701e-20	3.72384	0.00164637	-2.60483	0.0702491	-0.581123	0.964023	-1.309	0.321047	0.74332	0.745196
L_PHT	-2.67295	0.0436818	-4.27393	8.34334e-05	0.149738	0.914008	-1.46908	0.331384	0.852096	0.964023	-4.071	0.000728697	-0.532503	0.836364
L_PH	-1.43841	0.332701	-9.41605	2.94655e-18	2.28233	0.0614011	-2.28967	0.105567	-0.861794	0.964023	-1.69735	0.187178	0.542126	0.836364
L_TPOJ1	-3.68138	0.00325441	-3.66257	0.000876505	0.472542	0.732245	-0.487432	0.785304	1.58665	0.920994	-3.22648	0.00776972	-0.58782	0.814814
L_TPOJ2	-1.66523	0.243855	-6.26497	6.93523e-09	1.05622	0.401556	-4.82102	0.000149036	0.989943	0.964023	-1.35776	0.304096	0.599624	0.806541
L_TPOJ3	-2.10515	0.127638	-3.93487	0.000320927	0.0483509	0.974988	-3.54983	0.0076525	0.300679	0.995046	-0.0362873	0.973766	1.35648	0.500741
L_DVT	0.812735	0.645669	-2.13816	0.0583691	-2.26677	0.0625864	-0.397849	0.828994	-0.159121	0.995046	-2.43506	0.0471682	1.83392	0.290472
L_PGp	-2.29217	0.0897284	-6.10983	1.61961e-08	-4.7054	5.21907e-05	-2.4699	0.0847782	0.409902	0.995046	-1.54388	0.236681	1.30295	0.53011
L_IP2	-3.53532	0.00465183	-2.89738	0.0090522	3.06847	0.00982697	0.909566	0.576121	-1.08024	0.964023	-3.48476	0.0036318	-0.190651	0.935223
L_IP1	-5.05207	2.34726e-05	-4.72641	1.34809e-05	2.22871	0.066698	2.45848	0.0847782	-0.303888	0.995046	0.388033	0.782889	1.86996	0.278331
L_IP0	-2.45663	0.064701	-9.48503	2.25215e-18	0.0162754	0.9963	-1.16332	0.469119	0.22437	0.995046	-1.55618	0.232693	1.57624	0.399094
L_PFop	0.18748	0.912132	-4.68503	1.59815e-05	1.38354	0.257743	-0.372746	0.836167	-0.108112	0.995046	-3.43495	0.00419532	-2.17871	0.214161
L_PF	-0.0168631	0.986549	-4.41618	4.73037e-05	2.22316	0.0670151	-1.26829	0.419311	-0.638904	0.964023	-4.52975	0.000183774	-1.96	0.245645
L_PFm	-1.11846	0.494334	0.96081	0.401	1.62064	0.179126	2.63718	0.0664665	-0.00284627	0.998212	-2.51661	0.0407842	-2.02233	0.244377
L_PGi	0.512823	0.768242	2.22476	0.0483526	2.05433	0.0890131	-0.0142171	0.994183	0.362433	0.995046	0.526452	0.70898	-1.85222	0.282278
L_PGs	-0.13239	0.93665	4.4258	4.58225e-05	0.156003	0.914008	1.66048	0.27277	0.580969	0.964023	1.50331	0.250222	-0.074071	0.970551
L_V6A	0.792108	0.645834	-2.52099	0.0237218	-1.93029	0.107314	-0.439788	0.811153	-1.9782	0.896514	-2.7525	0.0246436	-0.0152144	0.987864
L_VMV1	-2.80244	0.0344819	-4.63105	1.98264e-05	0.0037409	0.998228	0.299285	0.85418	0.0206042	0.998212	-0.273176	0.838533	0.66409	0.797572
L_VMV3	2.48915	0.059865	-5.94329	3.5869e-08	-2.30712	0.0592971	-0.534191	0.760937	-1.23954	0.964023	-1.22863	0.352777	0.758962	0.739913
L_PHA2	1.40197	0.347588	6.02249	2.5736e-08	-3.98827	0.00069599	1.4523	0.336471	0.391318	0.995046	0.0642168	0.963307	4.0283	0.00726593
L_V4t	-0.380794	0.830288	-5.15323	1.82875e-06	-3.72028	0.00164637	-1.28636	0.410942	0.98027	0.964023	-0.737559	0.599081	0.29498	0.906576
L_FST	0.131988	0.93665	-8.10986	1.08966e-13	-0.256196	0.861422	-4.2614	0.000891402	-0.476983	0.977669	-2.80961	0.021683	1.19937	0.564924
L_V3CD	0.942108	0.593778	-6.61086	1.13084e-09	-1.74212	0.149489	-0.817758	0.623139	-0.371562	0.995046	-1.80268	0.153743	-0.184265	0.936569
L_LO3	-3.63478	0.00351301	-6.82409	3.49268e-10	-3.33264	0.00502095	-3.97833	0.0022362	-0.143505	0.995046	-2.15399	0.0839617	2.08042	0.244377
L_VMV2	-0.851771	0.637713	-5.25871	1.21107e-06	-2.02846	0.0922308	0.234813	0.884087	-0.869461	0.964023	-3.05349	0.0121218	2.3083	0.186066
L_31pd	0.626115	0.719169	6.27391	6.79709e-09	-1.34947	0.269621	0.603501	0.727658	0.976057	0.964023	1.17217	0.381181	0.149954	0.946566
L_31a	1.50406	0.300354	6.71108	6.54484e-10	-3.90281	0.000959049	1.66067	0.27277	0.944314	0.964023	0.986888	0.470239	1.25093	0.54749
L_VVC	0.458031	0.784282	-6.52288	1.73117e-09	-2.44019	0.044945	-1.66285	0.27277	-0.166342	0.995046	-2.39281	0.0520258	1.1444	0.587011
L_25	1.40556	0.347367	1.97958	0.0789558	1.7098	0.156155	1.51905	0.311856	-0.981548	0.964023	0.256903	0.844208	-0.606913	0.802696
L_s32	-0.321693	0.864952	2.84549	0.010186	0.799746	0.540297	3.6498	0.00552741	-1.35809	0.920994	1.32307	0.317552	-1.07605	0.597542
L_pOFC	-0.0266256	0.981843	0.83647	0.469626	0.254442	0.861422	2.05634	0.156583	-0.1051	0.995046	-0.907623	0.502485	-0.786786	0.739913
L_PoI1	-0.653496	0.704929	-1.11029	0.332966	-0.0150467	0.9963	-2.27397	0.108396	0.0804112	0.998212	-1.56937	0.228691	0.350696	0.886162
L_Ig	-2.5009	0.0594521	-1.25752	0.273426	-3.01207	0.0108	-0.757806	0.641072	0.861011	0.964023	-0.346725	0.799982	1.28601	0.531922
L_FOP5	-0.63535	0.713682	-0.940996	0.408165	-2.03837	0.0907638	0.414815	0.819506	0.89046	0.964023	-3.20759	0.00802527	1.0809	0.596467
L_p10p	0.517278	0.767002	1.91149	0.0898767	-2.30647	0.0592971	2.71181	0.0570096	-1.30536	0.947233	1.16317	0.383551	1.98839	0.245466
L_p47r	-4.75068	6.99523e-05	-1.47863	0.191763	2.11546	0.0814739	1.57284	0.298491	-2.153	0.896514	-3.68792	0.00216457	-4.12228	0.00726593
L_TGv	-1.77818	0.204862	-3.27784	0.00288805	3.70292	0.00167558	-0.423332	0.814723	-0.432364	0.995046	-0.612781	0.669699	-2.03144	0.244377
L_MBelt	-1.75728	0.212735	4.02421	0.000228596	-2.75234	0.0216971	-1.88578	0.19874	0.759532	0.964023	0.104257	0.943186	1.18572	0.574107
L_LBelt	-2.1485	0.117255	1.00492	0.379485	-2.03767	0.0907638	-1.93594	0.1842	-0.0343776	0.998212	-1.19711	0.36885	0.654957	0.797572
L_A4	-0.540542	0.762665	0.405739	0.723098	-0.991617	0.438587	-2.25372	0.110455	0.0200407	0.998212	-1.98222	0.116903	0.797411	0.73628
L_STSva	-0.409483	0.813309	3.18419	0.00390684	1.2818	0.297844	-1.99495	0.171931	0.413533	0.995046	-0.441986	0.757492	-0.496342	0.841495
L_TE1m	-1.40717	0.347367	2.7219	0.0140729	2.29853	0.0592971	1.80429	0.227768	-0.835469	0.964023	-2.86405	0.0197187	-2.03527	0.244377
L_PI	-2.74504	0.0388982	-0.434712	0.702919	-1.7266	0.152965	-2.58426	0.0727578	1.69505	0.920994	-2.36033	0.054014	1.09268	0.595553
L_a32pr	2.70026	0.0409273	-1.21526	0.290797	1.46987	0.226066	1.29404	0.41083	-0.855322	0.964023	-0.237157	0.857668	-0.190932	0.935223
L_p24	2.70861	0.0408357	2.46547	0.0271067	-1.8129	0.133403	0.935135	0.559921	0.415055	0.995046	0.71946	0.602592	1.23217	0.551865
R_V1	-0.0477317	0.975488	-0.972108	0.396165	-0.218102	0.881249	1.05549	0.507354	-0.588142	0.964023	0.383447	0.784254	0.205127	0.935223
R_MST	0.0302837	0.981843	-4.70426	1.47823e-05	-4.33715	0.000220647	-2.04272	0.158355	0.722876	0.964023	-0.969853	0.47626	0.389123	0.871588
R_V6	0.47084	0.784282	-0.452343	0.695561	-1.98783	0.0986021	0.297184	0.85418	0.189441	0.995046	0.118602	0.936843	-1.09754	0.594931
R_V2	1.53739	0.289211	-1.28653	0.260886	-1.96417	0.101276	2.52422	0.0783553	-0.113693	0.995046	0.82328	0.543375	0.246395	0.926793
R_V3	3.73815	0.00325441	-4.54852	2.77168e-05	-0.320919	0.826388	2.12954	0.13688	-1.90265	0.896514	-0.611002	0.669699	0.153331	0.946529
R_V4	3.16354	0.0134527	-4.23086	9.8609e-05	-1.67376	0.165948	0.963144	0.54876	-0.985149	0.964023	0.171311	0.898975	0.764068	0.739913
R_V8	3.17311	0.0133317	-4.79242	1.00813e-05	-4.32723	0.000222078	0.374588	0.836167	-1.15887	0.964023	-0.601308	0.673034	0.646015	0.797572
R_4	-1.86066	0.183486	0.547946	0.644679	-1.95212	0.103571	-0.809793	0.624782	-1.08894	0.964023	-0.797809	0.560671	-2.16349	0.214161
R_3b	-1.3215	0.390211	4.44956	4.21279e-05	-3.87631	0.000969856	-0.648155	0.707732	-0.475447	0.977669	0.657632	0.643128	0.468531	0.841495
R_FEF	-2.57926	0.0501701	-2.84671	0.010186	-2.05443	0.0890131	-0.640606	0.711721	-0.840762	0.964023	-4.31396	0.000397531	-0.298383	0.906576
R_PEF	-1.79286	0.201449	-3.58948	0.00108378	-1.99361	0.0986021	-0.592792	0.729834	-0.00300926	0.998212	-4.7192	9.76925e-05	0.948101	0.660923
R_55b	-1.73569	0.219532	-2.52421	0.0236385	-2.47032	0.0436781	0.0418767	0.982989	-2.04135	0.896514	-2.02148	0.108618	-0.341254	0.88687
R_V3A	1.93739	0.170311	-2.40914	0.0308088	-1.96995	0.100486	0.849443	0.608989	-1.79272	0.896514	0.218537	0.865524	-0.782852	0.739913
R_RSC	1.17386	0.469117	0.998355	0.382026	-1.5211	0.209418	-1.34612	0.382664	1.4966	0.920994	4.08969	0.000728697	0.52836	0.836364
R_POS2	0.216936	0.894105	4.05046	0.000206909	-4.182	0.000350072	2.75431	0.0513521	-0.579558	0.964023	2.21432	0.0748726	3.25125	0.0267384
R_V7	-0.463738	0.784282	-2.98886	0.0069352	-0.710722	0.596783	-0.886567	0.591413	-1.2244	0.964023	-1.49554	0.251994	-0.917025	0.673793
R_IPS1	-0.942389	0.593778	-5.26272	1.21107e-06	-0.621399	0.645684	0.151802	0.91807	-1.5234	0.920994	-3.77523	0.00169519	0.242248	0.926878
R_FFC	-6.16657	1.83751e-07	-4.79401	1.00813e-05	-3.40788	0.00395687	0.22949	0.884087	0.0916704	0.998212	-2.66734	0.0297659	0.295283	0.906576
R_V3B	1.23933	0.426308	-5.23784	1.30516e-06	-0.947936	0.454496	-1.2228	0.439418	-0.927036	0.964023	-1.0874	0.417791	-0.35352	0.886162
R_LO1	-1.59125	0.266728	-4.39072	5.18556e-05	-2.80698	0.0189299	1.62539	0.280486	0.164751	0.995046	-1.52516	0.244232	-0.456125	0.842688
R_LO2	-3.39595	0.00692269	-1.75229	0.123136	-1.33154	0.276133	2.25198	0.110455	0.297641	0.995046	-1.26576	0.34159	0.11672	0.955019
R_PIT	0.0877584	0.956661	-1.67784	0.138813	-0.329655	0.82161	0.765108	0.638917	-0.785335	0.964023	-0.563295	0.688036	-0.0964999	0.962198
R_MT	0.610891	0.729997	-3.68465	0.000812927	-5.40387	4.21703e-06	-1.20504	0.447026	0.218532	0.995046	-0.428691	0.758887	0.181619	0.936569
R_A1	-0.894902	0.618434	1.72805	0.128218	-1.69668	0.159743	-2.60355	0.0702491	0.6226	0.964023	0.376774	0.787345	0.912999	0.674242
R_PSL	-0.792558	0.645834	-1.07204	0.346537	-4.17769	0.000350072	-1.00746	0.53064	-1.44651	0.920994	-1.7166	0.18183	1.2103	0.561181
R_SFL	-0.787691	0.645834	1.66709	0.14137	0.387168	0.786056	1.78226	0.234838	-0.741691	0.964023	-1.16915	0.381425	-0.235858	0.926878
R_PCV	-2.40009	0.0736784	2.04175	0.0697212	-3.01418	0.0108	1.47392	0.331355	0.526545	0.970388	-1.59616	0.221555	3.64917	0.0140479
R_STV	-4.34386	0.000336094	1.93342	0.0863247	-6.89661	3.44307e-09	1.05183	0.507354	-0.585692	0.964023	-3.64434	0.00247805	3.72109	0.0125825
R_7Pm	-2.37918	0.0770182	-0.35679	0.751739	-2.11302	0.0814739	1.43322	0.342258	-0.264216	0.995046	-1.88293	0.135017	2.28478	0.193199
R_7m	-1.97688	0.158194	4.00633	0.000243774	1.48043	0.222531	1.07912	0.500852	-0.360128	0.995046	3.68585	0.00216457	1.58519	0.395816
R_POS1	2.80527	0.0344819	5.25987	1.21107e-06	-3.26463	0.0058331	-1.78344	0.234838	2.24442	0.896514	2.51676	0.0407842	3.47168	0.0152046
R_23d	3.00708	0.0198763	4.5059	3.33455e-05	-2.45337	0.0441949	2.51239	0.0795408	0.402476	0.995046	2.01249	0.109584	0.230911	0.927364
R_v23ab	2.78942	0.0352354	6.05974	2.12248e-08	2.41131	0.0482386	-0.387434	0.835439	0.300603	0.995046	5.40057	7.51275e-06	1.42644	0.466067
R_d23ab	-1.56568	0.278879	2.67557	0.0157843	-2.1317	0.0803527	1.21914	0.439418	0.252524	0.995046	3.10168	0.0107978	0.434726	0.853321
R_31pv	0.290848	0.874945	6.21833	8.93051e-09	-2.26355	0.0625864	1.27812	0.414537	-0.54198	0.970388	3.74106	0.00188699	-0.510364	0.839637
R_5m	-1.9123	0.178824	2.53771	0.0228797	-4.31132	0.000224677	2.5689	0.0745209	-0.492196	0.977669	-1.29186	0.327855	-0.468611	0.841495
R_5mv	0.811176	0.645669	1.72741	0.128218	-2.46608	0.0436781	-0.447221	0.808952	-0.391237	0.995046	-3.80422	0.00159994	-0.0877105	0.962198
R_23c	2.70645	0.0408357	2.99856	0.00676574	-3.64911	0.00188222	-0.970711	0.54789	1.57303	0.920994	-2.3679	0.0538021	1.00589	0.619122
R_5L	-0.691012	0.691373	1.01742	0.374731	-3.34011	0.00496685	-0.824389	0.621388	-1.06526	0.964023	-1.04707	0.43933	0.336462	0.88687
R_24dd	-1.65417	0.247442	1.17973	0.306509	-0.969672	0.446575	-1.46707	0.331384	-1.12324	0.964023	-1.18783	0.372988	-2.25532	0.194578
R_24dv	-0.567588	0.753602	-2.10126	0.0624265	-0.00222127	0.998228	-2.11684	0.139658	-0.958652	0.964023	-1.25307	0.344768	-1.64839	0.365857
R_7AL	1.33906	0.383007	-2.29439	0.0405781	0.795986	0.540297	-3.81702	0.00344614	-0.938245	0.964023	-1.9576	0.119705	0.460658	0.841495
R_SCEF	1.53918	0.289211	-1.31724	0.250013	-2.07937	0.0851486	0.361626	0.836167	-1.03809	0.964023	-1.56967	0.228691	-1.81196	0.294281
R_6ma	0.354402	0.846688	-2.29613	0.0405781	-0.952268	0.453251	1.08281	0.500852	-0.717304	0.964023	-2.45989	0.0448268	0.612033	0.802664
R_7Am	1.1475	0.484084	-0.577131	0.630541	-1.63274	0.178005	-1.14656	0.479708	0.00802275	0.998212	-2.60723	0.0343934	3.16033	0.0344004
R_7PL	-0.551383	0.762095	-2.77018	0.0125319	0.15341	0.914008	-0.227748	0.884087	0.204771	0.995046	-3.18648	0.00849099	1.36417	0.497743
R_7PC	0.478346	0.783224	-3.02178	0.00642916	2.95473	0.0125924	-3.2616	0.017942	-1.22751	0.964023	-0.295939	0.827073	-0.119696	0.955019
R_LIPv	-1.04105	0.542018	-5.44376	4.98364e-07	1.6887	0.161643	-2.52601	0.0783553	-0.173809	0.995046	-0.400456	0.777452	-1.46362	0.445717
R_VIP	0.850911	0.637713	-3.8481	0.000447463	-0.798303	0.540297	-0.349605	0.843922	-1.03581	0.964023	-0.0833927	0.954774	1.32478	0.514819
R_MIP	-3.70547	0.00325441	-6.61661	1.13084e-09	0.279311	0.845854	1.64194	0.275251	-0.660634	0.964023	-2.34105	0.0564101	1.69665	0.344992
R_1	-1.72816	0.22059	3.49679	0.00146419	-3.42618	0.00376338	-0.45725	0.803909	-0.428991	0.995046	-0.0623739	0.963307	0.171402	0.939636
R_2	0.268666	0.881266	1.52855	0.175431	-0.624122	0.645684	-1.73909	0.247004	-0.325778	0.995046	-1.42879	0.276094	-0.95593	0.660346
R_3a	-2.32219	0.0855124	1.79201	0.114951	-1.61718	0.179432	-1.13816	0.483788	-0.877673	0.964023	-0.875948	0.519919	-0.821828	0.728091
R_6d	-0.99218	0.568075	-2.09608	0.0624265	0.871317	0.500603	-1.93933	0.1842	-0.116672	0.995046	-0.349784	0.799901	-2.02336	0.244377
R_6mp	0.212175	0.894105	-2.81683	0.0110637	0.593289	0.662925	-1.82179	0.223114	-0.531397	0.970388	-1.89178	0.133171	-1.03443	0.602292
R_6v	-0.525485	0.765147	-2.13896	0.0583691	0.672832	0.617934	-0.649747	0.707732	-0.00752764	0.998212	-1.96424	0.118764	-3.49709	0.0152046
R_p24pr	-0.919766	0.602112	-0.403127	0.723098	-0.139846	0.914205	-0.290841	0.854721	-1.13441	0.964023	-1.82272	0.148884	-1.15071	0.584724
R_33pr	-1.35662	0.373245	-1.16871	0.311067	1.25159	0.311341	-0.00965382	0.995064	-0.822161	0.964023	-0.721513	0.602592	-0.425427	0.85611
R_a24pr	0.761573	0.65608	1.35916	0.234281	-0.150516	0.914008	-1.75399	0.243295	0.614383	0.964023	0.580002	0.68127	0.505387	0.839637
R_p32pr	0.991046	0.568075	-4.2855	8.01646e-05	0.826126	0.527658	-0.563442	0.747735	-0.6633	0.964023	-1.25476	0.344768	-0.937164	0.661085
R_a24	4.89816	4.52814e-05	2.58463	0.0203505	-1.48767	0.222423	3.00309	0.0352379	-2.64946	0.743387	1.24254	0.347554	-1.47417	0.444502
R_d32	1.32867	0.387934	0.484617	0.67898	-1.77426	0.142381	0.770851	0.638917	-1.0004	0.964023	-2.85046	0.0200591	-0.116516	0.955019
R_8BM	-1.61434	0.257984	-2.14008	0.0583691	-1.12725	0.37088	-0.208809	0.891605	-1.01055	0.964023	-3.05695	0.0121218	-0.49252	0.841495
R_p32	3.47706	0.00560449	7.0268	1.18947e-10	-5.34649	5.02733e-06	2.94432	0.0361466	-1.13382	0.964023	1.46653	0.262334	2.25889	0.194578
R_10r	0.944709	0.593778	3.36051	0.00229084	-0.307579	0.832465	2.76438	0.0510198	-1.68119	0.920994	3.59625	0.0028384	-0.565137	0.824829
R_47m	1.65141	0.247442	2.1243	0.0598174	2.2608	0.0625864	1.09641	0.496868	-1.11363	0.964023	1.31328	0.321047	-0.189814	0.935223
R_8Av	-2.80718	0.0344819	1.80099	0.113208	-1.975	0.100448	0.59794	0.727966	-1.12035	0.964023	-2.509	0.0408958	-0.202194	0.935223
R_8Ad	-0.284905	0.875486	4.24522	9.36162e-05	-0.460252	0.737937	0.425719	0.814723	-0.632748	0.964023	0.853917	0.528839	1.0856	0.595553
R_9m	0.709593	0.684084	3.30221	0.00271123	0.365302	0.796866	1.72571	0.249984	-1.82887	0.896514	1.24701	0.346466	-1.02366	0.605769
R_8BL	-0.550423	0.762095	1.62828	0.149694	0.198625	0.885293	0.524149	0.760937	-1.27649	0.964023	-1.5151	0.247756	-2.46347	0.135554
R_9p	1.69331	0.233268	1.5421	0.171486	0.373128	0.792821	1.02584	0.523236	-0.767696	0.964023	-0.978763	0.47413	-1.45564	0.447023
R_10d	0.392373	0.82287	0.591448	0.625607	2.05337	0.0890131	2.41189	0.087567	-1.91151	0.896514	3.78679	0.00166561	-1.79883	0.299401
R_8C	-3.07089	0.0168	-1.05718	0.353542	0.506049	0.709509	0.95123	0.551383	-1.08817	0.964023	-2.24861	0.0701865	-0.347397	0.886162
R_44	-2.00914	0.14835	-0.568184	0.633379	-1.97196	0.100486	-0.533286	0.760937	-2.25669	0.896514	-3.13803	0.00985464	-0.65142	0.797572
R_45	-1.88691	0.182085	3.30979	0.00268023	-1.75202	0.147095	0.381323	0.836167	-2.35105	0.896514	-0.342032	0.801411	-0.615915	0.802664
R_47l	-2.24823	0.0969826	4.07935	0.000185118	-1.32214	0.279649	-0.0262034	0.990102	-1.76376	0.906803	-2.94415	0.0163494	-1.15776	0.584724
R_a47r	-2.55386	0.0525631	0.666678	0.577298	-1.92844	0.107314	1.54029	0.311697	-0.868432	0.964023	-2.83557	0.0204983	-0.942992	0.661085
R_6r	-1.84531	0.186559	-3.18647	0.00390473	-2.37286	0.0518049	-1.38535	0.367207	-0.47417	0.977669	-6.24103	2.3307e-07	0.355573	0.886162
R_IFJa	-3.45919	0.00581389	-3.39385	0.00207855	-1.13763	0.366533	-1.49744	0.319533	-1.03083	0.964023	-4.49957	0.000196185	0.0885493	0.962198
R_IFJp	-3.12002	0.0152294	-3.00551	0.0066594	-0.610276	0.65236	-0.445372	0.808952	-1.1208	0.964023	-4.92208	4.01994e-05	1.32372	0.514819
R_IFSp	-4.75923	6.99523e-05	-2.11454	0.0609765	-1.86447	0.121077	-0.573919	0.741148	0.284183	0.995046	-5.00925	3.335e-05	0.676563	0.797572
R_IFSa	-1.95982	0.16314	-0.941652	0.408165	-3.56078	0.00240591	-0.123236	0.935736	-1.41459	0.920994	-4.17557	0.000588544	-1.511	0.421435
R_p9-46v	-3.63646	0.00351301	-2.88188	0.00936236	-1.02513	0.419848	0.229951	0.884087	-0.572852	0.967183	-3.70514	0.00211409	1.7393	0.32557
R_46	0.874147	0.631244	1.60525	0.154151	-3.69852	0.00167558	1.77682	0.235582	-0.618367	0.964023	-3.04147	0.0122564	2.65303	0.0972843
R_a9-46v	-0.878674	0.630074	0.355216	0.751739	-1.79293	0.138146	0.957798	0.54876	-0.0454267	0.998212	-2.6282	0.0326952	0.0949482	0.962198
R_9-46d	0.937577	0.594928	1.31683	0.250013	-2.93525	0.0132039	1.81772	0.223115	-1.34404	0.921845	-1.41452	0.282138	1.8181	0.293739
R_9a	0.402746	0.816503	0.264861	0.811459	-2.18873	0.071367	1.05186	0.507354	0.243796	0.995046	-3.24912	0.00743093	0.406326	0.858722
R_10v	-0.269662	0.881266	2.47584	0.0264809	1.58644	0.189091	3.65729	0.00552741	-1.82515	0.896514	2.0222	0.108618	-1.99647	0.244377
R_a10p	-0.762118	0.65608	3.52283	0.00134028	-4.91398	2.28821e-05	2.41431	0.087567	-1.44187	0.920994	-1.01124	0.457566	1.12644	0.588882
R_10pp	-2.57965	0.0501701	0.796845	0.492812	-1.48163	0.222531	2.54828	0.076001	-2.34611	0.896514	0.449238	0.757492	-0.775233	0.739913
R_11l	-1.19935	0.453806	-1.65824	0.143399	-2.38134	0.051199	2.8009	0.0479476	-1.68621	0.920994	-1.87243	0.137396	-0.0273878	0.986376
R_13l	-0.655301	0.704929	-0.511219	0.664706	0.557226	0.682582	1.65749	0.27277	-1.78438	0.896514	-0.509273	0.718442	-2.77769	0.0743963
R_OFC	-0.764369	0.65608	1.15893	0.311706	-2.1987	0.0708252	4.69704	0.000217291	-0.36551	0.995046	0.469793	0.746425	0.0204639	0.987582
R_47s	2.09652	0.127638	2.32126	0.0385975	1.19709	0.337501	-1.11797	0.490623	-0.133342	0.995046	-1.45513	0.266721	-1.76885	0.312399
R_LIPd	-2.635	0.0473379	-2.45126	0.0278911	-0.985813	0.440789	-0.283543	0.857839	-0.336104	0.995046	-1.64366	0.205464	1.04231	0.602292
R_6a	-0.214567	0.894105	-3.62493	0.000977108	-1.10152	0.379529	-1.0458	0.509704	-0.190372	0.995046	-3.3117	0.00618023	2.05073	0.244377
R_i6-8	-2.64006	0.0473379	-0.728434	0.536576	-2.67544	0.0262668	1.97454	0.17854	0.816827	0.964023	-3.29668	0.00640207	1.03424	0.602292
R_s6-8	-1.295	0.397885	1.37861	0.226965	0.971252	0.446575	1.24572	0.43112	-0.53583	0.970388	-0.278895	0.838533	0.118391	0.955019
R_43	0.691241	0.691373	1.23082	0.284213	-2.26244	0.0625864	0.513558	0.764908	-0.662664	0.964023	1.77694	0.161658	-0.801156	0.736063
R_OP4	-1.53832	0.289211	-0.545429	0.644679	-3.20087	0.00712801	-1.0722	0.503457	1.00042	0.964023	0.534943	0.708552	0.477729	0.841495
R_OP1	0.600874	0.734974	0.603117	0.61876	-0.380563	0.789096	-4.19668	0.0010641	0.766255	0.964023	0.710046	0.605719	0.19056	0.935223
R_OP2-3	-2.1563	0.116471	3.35225	0.00234106	-4.90753	2.28821e-05	-0.629796	0.713225	0.156201	0.995046	2.01911	0.108618	2.247	0.194578
R_52	0.53737	0.762755	2.06934	0.0661603	-1.8901	0.115516	-1.64638	0.275251	-0.357033	0.995046	0.651124	0.646143	-0.043812	0.98142
R_RI	-0.543655	0.762665	-1.40285	0.217868	-3.01469	0.0108	-5.44247	1.19673e-05	0.373042	0.995046	2.14335	0.084959	0.819704	0.728091
R_PFcm	1.42609	0.338408	-2.46	0.0273724	0.0604075	0.970719	-5.33037	1.4615e-05	-0.0106076	0.998212	0.72268	0.602592	0.525444	0.836364
R_PoI2	-1.09148	0.508306	-2.72593	0.0139863	-0.543075	0.683661	-0.833805	0.617179	-0.500335	0.974607	-1.96555	0.118764	-0.227485	0.927364
R_TA2	-0.585191	0.741992	1.612	0.152658	-3.17754	0.00735362	-2.38256	0.0906975	0.240947	0.995046	0.619941	0.669302	1.70535	0.342377
R_FOP4	0.785502	0.645834	-3.13313	0.00458007	-2.09391	0.0828998	-0.754604	0.641268	-0.916438	0.964023	-2.073	0.0981305	1.24228	0.54749
R_MI	0.975421	0.578798	0.158674	0.886268	-1.57468	0.191871	-0.321471	0.85418	-1.42616	0.920994	-1.08686	0.417791	0.865885	0.699677
R_Pir	0.252392	0.885884	2.00628	0.0751711	-2.30249	0.0592971	0.127833	0.934655	0.807171	0.964023	-2.10725	0.0915561	1.24403	0.54749
R_AVI	0.837054	0.641576	-2.03663	0.070253	-0.235889	0.871681	-1.02018	0.525317	0.00721125	0.998212	-4.05534	0.000735382	1.34724	0.501229
R_AAIC	2.57765	0.0501701	2.76036	0.0128335	-1.58428	0.189091	-0.160506	0.91576	1.61939	0.920994	-1.11777	0.407419	1.40345	0.47842
R_FOP1	0.224245	0.894105	-3.83375	0.000469398	0.395203	0.785152	-3.3312	0.0149561	-0.700991	0.964023	0.698802	0.612432	0.507247	0.839637
R_FOP3	0.804651	0.645669	2.88053	0.00936236	-3.70951	0.00167558	0.538502	0.760937	0.817615	0.964023	1.51092	0.248463	1.29453	0.531922
R_FOP2	-0.460825	0.784282	-1.6303	0.149694	-2.45826	0.0441949	-2.69574	0.0571538	0.39082	0.995046	-1.44318	0.27144	1.13911	0.588318
R_PFt	-0.295828	0.874281	-2.30309	0.0400729	0.544653	0.683661	-2.31604	0.103815	0.266456	0.995046	-3.88283	0.00136802	-1.96422	0.245645
R_AIP	-0.542756	0.762665	-2.70367	0.0147752	2.04561	0.0901372	-0.515079	0.764908	-1.02049	0.964023	-3.21603	0.00792322	0.245921	0.926793
R_EC	-1.01595	0.555057	1.70077	0.133957	-1.85888	0.121948	-0.85441	0.60799	1.35324	0.920994	0.108051	0.942785	0.337261	0.88687
R_PreS	-1.26606	0.409312	1.09769	0.337251	-2.72095	0.0231565	-0.303541	0.85418	-0.67442	0.964023	-0.32904	0.807525	2.88839	0.0597898
R_H	0.500715	0.773541	5.26841	1.21107e-06	-2.98218	0.011733	0.364015	0.836167	1.03994	0.964023	0.782884	0.570068	2.19709	0.211863
R_ProS	-0.161339	0.923701	-2.44127	0.0283648	-1.62489	0.179126	-1.17323	0.466429	0.610058	0.964023	0.919348	0.497802	0.347059	0.886162
R_PeEc	-1.87361	0.183237	-0.568208	0.633379	-3.19858	0.00712801	-0.427043	0.814723	0.49991	0.974607	0.532651	0.708552	1.96348	0.245645
R_STGa	-1.85631	0.183486	-2.68741	0.0153283	-0.995451	0.437699	-1.25997	0.423012	-0.446296	0.992864	-1.36324	0.302544	-0.579383	0.819786
R_PBelt	-0.251179	0.885884	1.92051	0.0885297	-2.65815	0.0271212	-2.97476	0.0361466	0.165437	0.995046	1.11307	0.407419	1.20735	0.561181
R_A5	-2.51433	0.0580133	-0.12309	0.912197	-3.18096	0.00735362	-2.32873	0.101799	-0.778162	0.964023	-1.85272	0.141844	1.39497	0.481992
R_PHA1	-0.746556	0.661227	0.297006	0.792957	-4.81255	3.27045e-05	0.822828	0.621388	0.0216727	0.998212	-1.11389	0.407419	2.8115	0.0710074
R_PHA3	0.250548	0.885884	-0.577837	0.630541	-4.48663	0.000116608	0.633749	0.712412	-0.0954214	0.998212	-3.57137	0.00302921	3.27256	0.0264775
R_STSda	-5.39718	6.12149e-06	-0.320708	0.776542	0.19788	0.885293	-0.771399	0.638917	0.612685	0.964023	-2.5312	0.0400299	1.66244	0.362794
R_STSdp	-5.05397	2.34726e-05	-1.73273	0.127853	-2.26692	0.0625864	-1.91889	0.189567	-0.0555072	0.998212	-2.59806	0.0349588	1.28343	0.531922
R_STSvp	-1.6056	0.260846	1.45974	0.197295	-3.09905	0.00910053	0.811682	0.624782	-0.700996	0.964023	-1.91786	0.12872	-0.500667	0.840979
R_TGd	-0.862519	0.637713	0.439985	0.700933	0.809545	0.537942	0.303563	0.85418	-1.98113	0.896514	0.570947	0.686377	0.349765	0.886162
R_TE1a	-1.02421	0.551441	2.54007	0.0228557	2.59417	0.0317864	0.0440779	0.982989	-1.31126	0.947233	1.96399	0.118764	-2.31489	0.186066
R_TE1p	-5.57502	2.92307e-06	-0.849445	0.462673	-0.50021	0.711969	1.76847	0.237831	0.0828632	0.998212	-3.63039	0.00255178	1.37653	0.49456
R_TE2a	-0.485848	0.781267	-1.0746	0.346537	4.07983	0.000516191	-0.969753	0.54789	-1.59111	0.920994	2.94454	0.0163494	-3.58694	0.0140479
R_TF	-2.23644	0.0978464	-2.17156	0.0547803	0.297143	0.833569	-3.03395	0.0330357	0.629167	0.964023	0.86347	0.527219	-0.251011	0.926793
R_TE2p	-4.29689	0.000381148	-6.0032	2.80402e-08	-0.345024	0.811279	-1.74698	0.244907	-0.519589	0.970388	-2.70091	0.028456	0.31165	0.900445
R_PHT	-3.08352	0.01646	-1.95929	0.0816712	-2.79729	0.019303	-1.22388	0.439418	1.08487	0.964023	-4.1512	0.000588544	2.08371	0.244377
R_PH	-1.87395	0.183237	-4.73914	1.28627e-05	-1.60229	0.184065	-0.470258	0.797844	-0.273553	0.995046	-3.06753	0.0119174	0.810499	0.730225
R_TPOJ1	-3.68465	0.00325441	-1.20856	0.293062	-1.98822	0.0986021	-1.91315	0.190261	0.341811	0.995046	-1.30071	0.324278	1.52793	0.411421
R_TPOJ2	-1.64534	0.247559	-3.27906	0.00288805	-2.4019	0.0490798	-2.79326	0.0479476	1.45176	0.920994	-0.229856	0.858807	2.19771	0.211863
R_TPOJ3	-4.86936	4.70006e-05	-3.61684	0.000998808	-0.753945	0.567847	-2.18335	0.123873	0.691025	0.964023	0.489202	0.732675	1.78846	0.30278
R_DVT	0.596124	0.734974	-1.71978	0.129222	-1.75371	0.147095	0.0206078	0.991828	0.15624	0.995046	-2.41618	0.0492426	0.777059	0.739913
R_PGp	-3.67344	0.00325441	-3.58844	0.00108378	-5.29323	5.93907e-06	-2.38276	0.0906975	0.194348	0.995046	-3.46304	0.00385839	2.61923	0.0976335
R_IP2	-2.35157	0.0819429	0.216168	0.847741	-0.679459	0.616926	0.00496162	0.996042	-0.755698	0.964023	-3.86465	0.00137739	0.648104	0.797572
R_IP1	-5.57256	2.92307e-06	-1.08538	0.342769	-2.30646	0.0592971	2.81352	0.0479476	-0.176067	0.995046	-1.39902	0.288937	3.38175	0.0192568
R_IP0	-3.26553	0.0104368	-7.00762	1.25119e-10	-3.29445	0.00533044	-0.524558	0.760937	0.642927	0.964023	-2.379	0.0526704	2.54943	0.112548
R_PFop	0.0983975	0.953417	-1.56932	0.163749	0.201921	0.885293	-0.652038	0.707732	0.652614	0.964023	-2.52996	0.0400299	-0.262956	0.926793
R_PF	0.121698	0.939708	-0.528483	0.655556	-2.12929	0.0803527	-2.45837	0.0847782	1.09938	0.964023	-4.17247	0.000588544	1.55129	0.411421
R_PFm	-1.77945	0.204862	2.12467	0.0598174	-1.92714	0.107314	1.5283	0.311856	-0.776095	0.964023	-4.1587	0.000588544	0.125924	0.955019
R_PGi	-0.288705	0.874945	4.80257	9.88519e-06	-0.93709	0.460146	-0.368477	0.836167	-0.913391	0.964023	0.987965	0.470239	0.759547	0.739913
R_PGs	-1.61833	0.25763	5.65166	1.78768e-07	-3.79846	0.00126496	1.93557	0.1842	-0.242193	0.995046	-0.964538	0.476702	2.02418	0.244377
R_V6A	-0.95286	0.592865	-2.1624	0.055773	-1.62033	0.179126	0.19859	0.892191	-1.13782	0.964023	-2.79681	0.0222885	-0.418178	0.856405
R_VMV1	-4.41976	0.000282574	-4.56092	2.64968e-05	-2.12235	0.081203	-0.782398	0.638917	-0.0706186	0.998212	0.518683	0.713035	0.641386	0.798775
R_VMV3	3.03122	0.0187499	-3.82479	0.00048186	-5.62259	1.76823e-06	-0.751009	0.641804	-0.767461	0.964023	-1.81152	0.151693	1.17565	0.57892
R_PHA2	0.708412	0.684084	3.60666	0.00102912	-4.69228	5.23154e-05	0.075105	0.964411	0.0333619	0.998212	-1.89932	0.131736	2.64105	0.0975159
R_V4t	-0.4357	0.801122	-1.76619	0.121055	-5.1091	1.27424e-05	2.0967	0.145109	1.38131	0.920994	-1.8304	0.147263	1.12542	0.588882
R_FST	0.710166	0.684084	-1.9709	0.0798476	-1.64951	0.173646	-1.49624	0.319533	0.725884	0.964023	-2.84018	0.0204559	1.2812	0.531922
R_V3CD	0.654915	0.704929	-6.14503	1.3512e-08	-2.47691	0.0436781	1.11536	0.490623	-0.427257	0.995046	-2.06926	0.0983276	-0.464358	0.841495
R_LO3	-6.34456	1.22754e-07	-6.30779	5.71505e-09	-2.33789	0.0564323	-2.17665	0.124519	0.199458	0.995046	-1.86005	0.140398	0.283421	0.914017
R_VMV2	-1.85773	0.183486	-5.23698	1.30516e-06	-4.52377	0.00010679	-0.342278	0.844864	-0.589684	0.964023	-2.59001	0.0353462	0.683852	0.797572
R_31pd	-0.819913	0.645669	7.19146	5.10224e-11	-4.30853	0.000224677	1.29474	0.41083	0.26284	0.995046	2.159	0.0835358	2.04486	0.244377
R_31a	0.0702555	0.96218	6.58002	1.25445e-09	-5.71949	1.27828e-06	1.59855	0.291823	1.53706	0.920994	-0.456216	0.755343	2.99657	0.0479919
R_VVC	0.684371	0.692763	-3.81575	0.000494811	-5.08041	1.35369e-05	-0.366876	0.836167	-0.151364	0.995046	-3.1262	0.010098	1.08774	0.595553
R_25	3.39865	0.00692269	1.69797	0.134189	1.81127	0.133403	2.13747	0.135759	-1.46167	0.920994	1.35315	0.30517	-0.526189	0.836364
R_s32	2.62456	0.0480643	3.14615	0.0044145	-0.249678	0.862806	2.01386	0.166121	-1.82601	0.896514	0.615379	0.669699	-1.22941	0.551865
R_pOFC	0.343252	0.849464	1.07414	0.346537	-2.14062	0.0791815	2.20254	0.12084	-2.10112	0.896514	-0.734672	0.5992	-1.12663	0.588882
R_PoI1	-0.079184	0.958196	0.584469	0.62892	-2.44936	0.0441949	-1.09332	0.496868	1.24691	0.964023	-2.14573	0.084959	0.651775	0.797572
R_Ig	-2.28661	0.0897284	0.464606	0.688197	-2.59429	0.0317864	-0.626725	0.713265	-0.0454925	0.998212	1.01016	0.457566	2.01188	0.244377
R_FOP5	-0.750541	0.660403	-0.290788	0.795585	-3.12936	0.00849637	-0.236712	0.884087	-1.69444	0.920994	-3.871	0.00137739	1.15158	0.584724
R_p10p	-0.695988	0.691373	3.42337	0.00190103	-5.25586	6.51601e-06	1.58926	0.293022	-1.379	0.920994	-0.317921	0.813917	2.60014	0.100161
R_p47r	-4.33806	0.000336094	-0.805777	0.488401	-2.18997	0.071367	1.6267	0.280486	-2.72751	0.743387	-5.08215	2.68324e-05	-2.48993	0.129424
R_TGv	-1.44988	0.327583	-1.49387	0.186944	0.053085	0.973907	-0.601323	0.727658	-0.777878	0.964023	2.37888	0.0526704	0.897657	0.679971
R_MBelt	0.911609	0.606474	3.55826	0.00119381	-2.0951	0.0828998	-2.90493	0.038808	0.232226	0.995046	2.51326	0.0407856	0.653273	0.797572
R_LBelt	-0.533641	0.763344	1.16046	0.311706	-2.01582	0.0944849	-4.05912	0.00174119	0.118139	0.995046	1.38633	0.291447	1.54613	0.411421
R_A4	-0.566062	0.753602	-0.515944	0.663111	-2.81881	0.0186357	-2.95655	0.0361466	0.21733	0.995046	-0.0995921	0.944296	0.535917	0.836364
R_STSva	-0.962235	0.587482	4.44354	4.27789e-05	-0.302735	0.833569	-1.93554	0.1842	0.792048	0.964023	0.714042	0.604714	2.00111	0.244377
R_TE1m	-1.62429	0.256255	1.16194	0.311706	-0.548414	0.683661	1.35277	0.380357	-0.532256	0.970388	-2.23971	0.0712527	-0.56588	0.824829
R_PI	-1.28743	0.399148	0.391463	0.730014	-5.47355	3.36618e-06	-2.90353	0.038808	-0.240828	0.995046	-0.272936	0.838533	0.746963	0.744981
R_a32pr	2.28684	0.0897284	-1.6923	0.135236	-1.09598	0.379957	1.22851	0.439418	-1.69015	0.920994	-1.59847	0.221555	0.0930871	0.962198
R_p24	2.92048	0.0257429	3.00719	0.0066594	-2.62125	0.0299342	0.991243	0.536784	0.370169	0.995046	0.955455	0.479413	1.53251	0.411421
