# Supplementary material for: Robust but independent sex differences in human brain function, structure, and behavior
Source: Nat Commun. 2026 May 21;17:6694. doi: 10.1038/s41467-026-73262-2 (PMC13385741; doi:10.1038/s41467-026-73262-2)
Supplement: Supplementary file 6 — Supplementary Dataset 4 [file 41467_2026_73262_MOESM6_ESM.xlsx]

## Sheet: S4ClusterSDA
Supplementary Data 4: ROI-based task-specific and task-general sex differences in activation in individual fMRI tasks
P and Cohen's d values of sex differences (Males vs. Females) in activation per task are listed for 4 clusters (shown in Fig. 1 b,c) that show signficant task-specific sex differences in activation and for the regions (as one ROI, shown in Fig. 1 d,e) that show significant task-general sex differences in activation.
Bold font denotes statistical signficance after Bonferroni correction: P<0.05/(4*7) for four tsSDA clusters, and P<0.05/7 for one tgSDA ROI.
P value	Regions showing significant task-specific sex differences in activation				Regions showing significant task-general sex differences in activation
fMRI task	K1	K2	K3	K4
Emotion	0.649165	0.349916	1.06539e-06	0.76889	0.0245926
Gambling	8.62877e-07	9.13084e-14	2.40824e-12	0.0867618	0.0054753
Language	4.45174e-07	0.842547	0.0506322	0.00196032	0.0108377
Motor	0.829638	0.0401187	0.193557	0.0211876	0.113545
Relational	0.782559	0.235274	0.88306	0.0963806	0.2011
Social	0.415145	0.0028534	3.51371e-05	0.720929	0.00968653
Working Memory	0.00767059	0.782131	0.15194	0.000935517	0.307604
Cohen's d (male vs. female)	Regions showing significant task-specific sex differences in activation				Regions showing significant task-general sex differences in activation
fMRI task	K1	K2	K3	K4
Emotion	0.0291474	0.0599009	-0.314515	-0.0188253	-0.144195
Gambling	0.317218	-0.484375	-0.454738	0.109813	-0.178311
Language	-0.325575	-0.0127263	-0.125349	0.198854	-0.16351
Motor	0.0137853	-0.131643	-0.0833324	0.147853	-0.10145
Relational	0.0176821	-0.0760683	0.00942385	-0.106598	-0.08194
Social	0.0522159	-0.191558	-0.266237	-0.0228869	-0.166017
Working Memory	0.171132	-0.0177178	0.0918389	-0.212612	-0.0653833
