# Supplementary material for: Robust but independent sex differences in human brain function, structure, and behavior
Source: Nat Commun. 2026 May 21;17:6694. doi: 10.1038/s41467-026-73262-2 (PMC13385741; doi:10.1038/s41467-026-73262-2)
Supplement: Supplementary file 7 — Supplementary Dataset 5 [file 41467_2026_73262_MOESM7_ESM.xlsx]

## Sheet: S5TaskGeneralSDA
Supplementary Data 5: Regional distribution of task-general sex differences in activation.
T, p and partial eta-squared (an effect size measure in mixed-effect models) values of two-sided task-general sex differences in activation across 7 fMRI tasks in Model 2 are shown for 64 HCP-MMP regions of non-significant task-specific SDA (see Supplementary Data 2). Statistical significance was determined by FDR<0.05, adjusted for multiple comparisons examined.
HCP-MMP	t	p value	FDR	etaS
R_44	-3.90991	9.70888e-05	0.00621369	0.0116068
R_55b	-3.72707	0.000200691	0.0064221	0.00890006
L_4	-3.39291	0.000720683	0.0153746	0.0122133
R_8BM	-3.27186	0.00109665	0.0175465	0.00821595
L_24dd	-3.13633	0.0017649	0.0206534	0.0105393
R_24dv	-3.06884	0.00218629	0.0206534	0.00605091
R_STGa	-3.05924	0.00225896	0.0206534	0.00629722
L_PoI2	-3.01726	0.0026214	0.0209712	0.00986553
R_4	-2.85932	0.00430124	0.0250254	0.0051529
R_FOP2	-2.878	0.00406616	0.0250254	0.00620065
R_V6A	-2.87991	0.00402603	0.0250254	0.00468871
R_24dd	-2.62889	0.00865259	0.0461472	0.00451761
L_1	-2.56156	0.0105772	0.0483531	0.00702041
L_OP4	-2.56856	0.0103014	0.0483531	0.0040784
L_A5	-2.49301	0.0127707	0.0510828	0.00401516
R_a47r	-2.50416	0.0122972	0.0510828	0.000916351
L_3a	-2.47305	0.013572	0.0510946	0.00645347
R_PoI2	-2.3616	0.0183236	0.0651504	0.00370396
R_8Av	-2.21893	0.026652	0.0897751	0.00351604
L_EC	2.08671	0.0371004	0.118721	0.00318798
L_LBelt	-1.99946	0.0458474	0.133374	0.00425219
R_p24pr	-1.99978	0.0458137	0.133374	0.00427345
L_FOP1	-1.93156	0.0536211	0.144896	0.00272705
R_5L	-1.91667	0.0554568	0.144896	0.00227977
R_3a	-1.89668	0.058051	0.144896	0.00225606
R_8C	-1.89082	0.058864	0.144896	0.00265908
L_A4	-1.79913	0.0721982	0.171136	0.00214297
L_PoI1	-1.76277	0.0781569	0.178644	0.00220455
L_5L	-1.61997	0.105459	0.232738	0.00182715
R_OP4	-1.57507	0.115425	0.246239	0.00144561
R_PFop	-1.51031	0.13101	0.270472	0.000333521
L_3b	-1.38297	0.167003	0.334006	0.00203154
R_9a	-1.33995	0.180467	0.349997	0.00121216
L_9p	1.29266	0.196346	0.369592	0.00121413
R_2	-1.26642	0.205547	0.375857	0.000991391
R_PoI1	-1.11057	0.26692	0.474524	0.000765394
L_MI	-1.07972	0.280451	0.485105	0.000819785
R_V6	-1.04301	0.297073	0.489031	0.000562694
R_TE1m	-1.0408	0.298003	0.489031	0.000158418
L_46	0.932155	0.351498	0.514885	0.000931001
L_a9-46v	-0.97334	0.330642	0.514885	0.00103559
R_PIT	-0.96037	0.33701	0.514885	0.000559911
R_33pr	-0.952877	0.340802	0.514885	0.000591248
R_s6-8	0.926954	0.353983	0.514885	0.00012566
L_a32pr	0.905757	0.365299	0.519536	0.000880718
L_STGa	-0.853316	0.393642	0.547675	0.000561009
L_Pir	-0.82446	0.40988	0.558134	0.000696679
R_MI	-0.741428	0.458565	0.61142	0.000412947
L_9a	0.654327	0.51306	0.670119	0.000451557
L_V1	-0.63454	0.525814	0.673042	0.000238201
R_SFL	0.577987	0.563408	0.707021	0.000346557
R_9p	0.520357	0.602895	0.742025	0.000188397
L_i6-8	-0.461588	0.644451	0.74331	0.000156566
L_43	-0.45259	0.650899	0.74331	0.000116285
L_pOFC	0.424811	0.671047	0.74331	0.000143595
R_a24pr	0.439944	0.660082	0.74331	0.000213012
R_52	-0.488387	0.625346	0.74331	0.000156076
R_EC	-0.421197	0.673625	0.74331	2.59473e-05
L_V6	0.350503	0.726002	0.761707	6.78137e-05
R_V1	-0.356016	0.721872	0.761707	7.3749e-05
R_TGd	0.380646	0.703512	0.761707	8.31892e-05
R_Pir	-0.31054	0.756195	0.780589	6.64563e-05
L_45	0.0867497	0.930884	0.94566	5.68941e-06
R_43	0.0571427	0.954439	0.954439	2.03802e-06
