# Supplementary material for: Robust but independent sex differences in human brain function, structure, and behavior
Source: Nat Commun. 2026 May 21;17:6694. doi: 10.1038/s41467-026-73262-2 (PMC13385741; doi:10.1038/s41467-026-73262-2)
Supplement: Supplementary file 8 — Supplementary Dataset 6 [file 41467_2026_73262_MOESM8_ESM.xlsx]

## Sheet: S6SDAoverlapSDV
Supplementary Data 6: Conjunctions between regions of significant Sex Differences in Activation (SDA) and Sex Differences in Volume (SDV)
360 HCP-MMP regions show significant task-specific SDA (1 in column B), task-general SDA (1 in column C), SDV (1 in column D), and both tsSDA and SDV (1 in column E, green in Fig. 2b), and both tgSDA and SDV (1 in column F, green in Fig. 2d). Statistical significance was determined by FDR, q<0.05 regardless of sign.
HCP-MMP	Task-specific SDA (1: statistically significant; 0: not)	Task-general SDA (1: statistically significant; 0: not)	SDV (1: statistically significant; 0: not)	Overlap of significant tsSDA and SDV (1: yes, green regions in Fig. 1b; 0:no),	Overlap of significant tgSDA and SDV (1:yes, , green regions in Fig. 1d; 0:no)
L_V1	0	0	0	0	0
L_MST	1	0	0	0	0
L_V6	0	0	0	0	0
L_V2	1	0	0	0	0
L_V3	1	0	0	0	0
L_V4	1	0	0	0	0
L_V8	1	0	0	0	0
L_4	0	1	1	0	1
L_3b	0	0	1	0	0
L_FEF	1	0	0	0	0
L_PEF	1	0	0	0	0
L_55b	1	0	0	0	0
L_V3A	1	0	1	1	0
L_RSC	1	0	0	0	0
L_POS2	1	0	0	0	0
L_V7	1	0	1	1	0
L_IPS1	1	0	1	1	0
L_FFC	1	0	1	1	0
L_V3B	1	0	1	1	0
L_LO1	1	0	0	0	0
L_LO2	1	0	0	0	0
L_PIT	1	0	1	1	0
L_MT	1	0	0	0	0
L_A1	1	0	0	0	0
L_PSL	1	0	1	1	0
L_SFL	1	0	1	1	0
L_PCV	1	0	1	1	0
L_STV	1	0	0	0	0
L_7Pm	1	0	1	1	0
L_7m	1	0	0	0	0
L_POS1	1	0	0	0	0
L_23d	1	0	0	0	0
L_v23ab	1	0	0	0	0
L_d23ab	1	0	0	0	0
L_31pv	1	0	1	1	0
L_5m	1	0	1	1	0
L_5mv	1	0	1	1	0
L_23c	1	0	0	0	0
L_5L	0	0	1	0	0
L_24dd	0	1	1	0	1
L_24dv	1	0	1	1	0
L_7AL	1	0	1	1	0
L_SCEF	1	0	1	1	0
L_6ma	1	0	0	0	0
L_7Am	1	0	1	1	0
L_7PL	1	0	1	1	0
L_7PC	1	0	1	1	0
L_LIPv	1	0	1	1	0
L_VIP	1	0	1	1	0
L_MIP	1	0	1	1	0
L_1	0	1	1	0	1
L_2	1	0	1	1	0
L_3a	0	0	0	0	0
L_6d	1	0	0	0	0
L_6mp	1	0	0	0	0
L_6v	1	0	0	0	0
L_p24pr	1	0	0	0	0
L_33pr	1	0	0	0	0
L_a24pr	1	0	0	0	0
L_p32pr	1	0	1	1	0
L_a24	1	0	0	0	0
L_d32	1	0	0	0	0
L_8BM	1	0	0	0	0
L_p32	1	0	1	1	0
L_10r	1	0	0	0	0
L_47m	1	0	0	0	0
L_8Av	1	0	0	0	0
L_8Ad	1	0	1	1	0
L_9m	1	0	0	0	0
L_8BL	1	0	0	0	0
L_9p	0	0	0	0	0
L_10d	1	0	0	0	0
L_8C	1	0	1	1	0
L_44	1	0	1	1	0
L_45	0	0	0	0	0
L_47l	1	0	0	0	0
L_a47r	1	0	0	0	0
L_6r	1	0	0	0	0
L_IFJa	1	0	0	0	0
L_IFJp	1	0	0	0	0
L_IFSp	1	0	0	0	0
L_IFSa	1	0	1	1	0
L_p9-46v	1	0	0	0	0
L_46	0	0	0	0	0
L_a9-46v	0	0	0	0	0
L_9-46d	1	0	0	0	0
L_9a	0	0	0	0	0
L_10v	1	0	0	0	0
L_a10p	1	0	0	0	0
L_10pp	1	0	0	0	0
L_11l	1	0	0	0	0
L_13l	1	0	1	1	0
L_OFC	1	0	0	0	0
L_47s	1	0	0	0	0
L_LIPd	1	0	0	0	0
L_6a	1	0	0	0	0
L_i6-8	0	0	0	0	0
L_s6-8	1	0	0	0	0
L_43	0	0	0	0	0
L_OP4	0	1	0	0	0
L_OP1	1	0	1	1	0
L_OP2-3	1	0	1	1	0
L_52	1	0	0	0	0
L_RI	1	0	0	0	0
L_PFcm	1	0	0	0	0
L_PoI2	0	1	1	0	1
L_TA2	1	0	0	0	0
L_FOP4	1	0	0	0	0
L_MI	0	0	0	0	0
L_Pir	0	0	1	0	0
L_AVI	1	0	0	0	0
L_AAIC	1	0	1	1	0
L_FOP1	0	0	0	0	0
L_FOP3	1	0	0	0	0
L_FOP2	1	0	0	0	0
L_PFt	1	0	0	0	0
L_AIP	1	0	0	0	0
L_EC	0	0	1	0	0
L_PreS	1	0	0	0	0
L_H	1	0	0	0	0
L_ProS	1	0	0	0	0
L_PeEc	1	0	0	0	0
L_STGa	0	0	0	0	0
L_PBelt	1	0	1	1	0
L_A5	0	0	0	0	0
L_PHA1	1	0	0	0	0
L_PHA3	1	0	0	0	0
L_STSda	1	0	0	0	0
L_STSdp	1	0	0	0	0
L_STSvp	1	0	0	0	0
L_TGd	1	0	0	0	0
L_TE1a	1	0	0	0	0
L_TE1p	1	0	0	0	0
L_TE2a	1	0	0	0	0
L_TF	1	0	0	0	0
L_TE2p	1	0	0	0	0
L_PHT	1	0	0	0	0
L_PH	1	0	0	0	0
L_TPOJ1	1	0	0	0	0
L_TPOJ2	1	0	0	0	0
L_TPOJ3	1	0	0	0	0
L_DVT	1	0	0	0	0
L_PGp	1	0	0	0	0
L_IP2	1	0	0	0	0
L_IP1	1	0	0	0	0
L_IP0	1	0	1	1	0
L_PFop	1	0	0	0	0
L_PF	1	0	0	0	0
L_PFm	1	0	0	0	0
L_PGi	1	0	0	0	0
L_PGs	1	0	0	0	0
L_V6A	1	0	1	1	0
L_VMV1	1	0	0	0	0
L_VMV3	1	0	0	0	0
L_PHA2	1	0	0	0	0
L_V4t	1	0	0	0	0
L_FST	1	0	0	0	0
L_V3CD	1	0	0	0	0
L_LO3	1	0	0	0	0
L_VMV2	1	0	0	0	0
L_31pd	1	0	0	0	0
L_31a	1	0	0	0	0
L_VVC	1	0	0	0	0
L_25	1	0	1	1	0
L_s32	1	0	1	1	0
L_pOFC	0	0	0	0	0
L_PoI1	0	0	1	0	0
L_Ig	1	0	0	0	0
L_FOP5	1	0	0	0	0
L_p10p	1	0	0	0	0
L_p47r	1	0	1	1	0
L_TGv	1	0	0	0	0
L_MBelt	1	0	1	1	0
L_LBelt	0	0	0	0	0
L_A4	0	0	0	0	0
L_STSva	1	0	0	0	0
L_TE1m	1	0	0	0	0
L_PI	1	0	0	0	0
L_a32pr	0	0	0	0	0
L_p24	1	0	0	0	0
R_V1	0	0	0	0	0
R_MST	1	0	0	0	0
R_V6	0	0	0	0	0
R_V2	1	0	0	0	0
R_V3	1	0	0	0	0
R_V4	1	0	0	0	0
R_V8	1	0	0	0	0
R_4	0	1	0	0	0
R_3b	1	0	0	0	0
R_FEF	1	0	0	0	0
R_PEF	1	0	0	0	0
R_55b	0	1	0	0	0
R_V3A	1	0	0	0	0
R_RSC	1	0	0	0	0
R_POS2	1	0	1	1	0
R_V7	1	0	1	1	0
R_IPS1	1	0	1	1	0
R_FFC	1	0	1	1	0
R_V3B	1	0	0	0	0
R_LO1	1	0	0	0	0
R_LO2	1	0	0	0	0
R_PIT	0	0	1	0	0
R_MT	1	0	0	0	0
R_A1	1	0	0	0	0
R_PSL	1	0	0	0	0
R_SFL	0	0	0	0	0
R_PCV	1	0	1	1	0
R_STV	1	0	0	0	0
R_7Pm	1	0	1	1	0
R_7m	1	0	0	0	0
R_POS1	1	0	0	0	0
R_23d	1	0	0	0	0
R_v23ab	1	0	0	0	0
R_d23ab	1	0	0	0	0
R_31pv	1	0	1	1	0
R_5m	1	0	1	1	0
R_5mv	1	0	1	1	0
R_23c	1	0	0	0	0
R_5L	0	0	1	0	0
R_24dd	0	1	1	0	1
R_24dv	0	1	1	0	1
R_7AL	1	0	1	1	0
R_SCEF	1	0	1	1	0
R_6ma	1	0	0	0	0
R_7Am	1	0	1	1	0
R_7PL	1	0	1	1	0
R_7PC	1	0	1	1	0
R_LIPv	1	0	1	1	0
R_VIP	1	0	0	0	0
R_MIP	1	0	0	0	0
R_1	1	0	1	1	0
R_2	0	0	0	0	0
R_3a	0	0	0	0	0
R_6d	1	0	0	0	0
R_6mp	1	0	0	0	0
R_6v	1	0	0	0	0
R_p24pr	0	0	0	0	0
R_33pr	0	0	1	0	0
R_a24pr	0	0	1	0	0
R_p32pr	1	0	0	0	0
R_a24	1	0	0	0	0
R_d32	1	0	0	0	0
R_8BM	0	1	0	0	0
R_p32	1	0	0	0	0
R_10r	1	0	0	0	0
R_47m	1	0	0	0	0
R_8Av	0	0	1	0	0
R_8Ad	1	0	1	1	0
R_9m	1	0	0	0	0
R_8BL	1	0	0	0	0
R_9p	0	0	0	0	0
R_10d	1	0	1	1	0
R_8C	0	0	1	0	0
R_44	0	1	1	0	1
R_45	1	0	0	0	0
R_47l	1	0	0	0	0
R_a47r	0	0	0	0	0
R_6r	1	0	0	0	0
R_IFJa	1	0	0	0	0
R_IFJp	1	0	1	1	0
R_IFSp	1	0	0	0	0
R_IFSa	1	0	0	0	0
R_p9-46v	1	0	0	0	0
R_46	1	0	0	0	0
R_a9-46v	1	0	0	0	0
R_9-46d	1	0	0	0	0
R_9a	0	0	0	0	0
R_10v	1	0	0	0	0
R_a10p	1	0	0	0	0
R_10pp	1	0	1	1	0
R_11l	1	0	0	0	0
R_13l	1	0	0	0	0
R_OFC	1	0	1	1	0
R_47s	1	0	0	0	0
R_LIPd	1	0	0	0	0
R_6a	1	0	1	1	0
R_i6-8	1	0	1	1	0
R_s6-8	0	0	0	0	0
R_43	0	0	0	0	0
R_OP4	0	0	0	0	0
R_OP1	1	0	0	0	0
R_OP2-3	1	0	0	0	0
R_52	0	0	0	0	0
R_RI	1	0	0	0	0
R_PFcm	1	0	0	0	0
R_PoI2	0	0	1	0	0
R_TA2	1	0	1	1	0
R_FOP4	1	0	0	0	0
R_MI	0	0	0	0	0
R_Pir	0	0	1	0	0
R_AVI	1	0	0	0	0
R_AAIC	1	0	1	1	0
R_FOP1	1	0	0	0	0
R_FOP3	1	0	0	0	0
R_FOP2	0	1	0	0	0
R_PFt	1	0	0	0	0
R_AIP	1	0	0	0	0
R_EC	0	0	1	0	0
R_PreS	1	0	0	0	0
R_H	1	0	1	1	0
R_ProS	1	0	0	0	0
R_PeEc	1	0	0	0	0
R_STGa	0	1	0	0	0
R_PBelt	1	0	0	0	0
R_A5	1	0	0	0	0
R_PHA1	1	0	0	0	0
R_PHA3	1	0	0	0	0
R_STSda	1	0	0	0	0
R_STSdp	1	0	0	0	0
R_STSvp	1	0	0	0	0
R_TGd	0	0	0	0	0
R_TE1a	1	0	0	0	0
R_TE1p	1	0	0	0	0
R_TE2a	1	0	1	1	0
R_TF	1	0	0	0	0
R_TE2p	1	0	0	0	0
R_PHT	1	0	0	0	0
R_PH	1	0	0	0	0
R_TPOJ1	1	0	0	0	0
R_TPOJ2	1	0	0	0	0
R_TPOJ3	1	0	1	1	0
R_DVT	1	0	1	1	0
R_PGp	1	0	0	0	0
R_IP2	1	0	0	0	0
R_IP1	1	0	0	0	0
R_IP0	1	0	0	0	0
R_PFop	0	0	0	0	0
R_PF	1	0	0	0	0
R_PFm	1	0	0	0	0
R_PGi	1	0	0	0	0
R_PGs	1	0	0	0	0
R_V6A	0	1	1	0	1
R_VMV1	1	0	0	0	0
R_VMV3	1	0	0	0	0
R_PHA2	1	0	1	1	0
R_V4t	1	0	0	0	0
R_FST	1	0	0	0	0
R_V3CD	1	0	0	0	0
R_LO3	1	0	0	0	0
R_VMV2	1	0	0	0	0
R_31pd	1	0	0	0	0
R_31a	1	0	0	0	0
R_VVC	1	0	0	0	0
R_25	1	0	1	1	0
R_s32	1	0	0	0	0
R_pOFC	1	0	0	0	0
R_PoI1	0	0	1	0	0
R_Ig	1	0	0	0	0
R_FOP5	1	0	0	0	0
R_p10p	1	0	0	0	0
R_p47r	1	0	0	0	0
R_TGv	1	0	0	0	0
R_MBelt	1	0	1	1	0
R_LBelt	1	0	1	1	0
R_A4	1	0	1	1	0
R_STSva	1	0	0	0	0
R_TE1m	0	0	0	0	0
R_PI	1	0	0	0	0
R_a32pr	1	0	0	0	0
R_p24	1	0	0	0	0
