# Supplementary material for: Robust but independent sex differences in human brain function, structure, and behavior
Source: Nat Commun. 2026 May 21;17:6694. doi: 10.1038/s41467-026-73262-2 (PMC13385741; doi:10.1038/s41467-026-73262-2)
Supplement: Supplementary file 9 — Supplementary Dataset 7 [file 41467_2026_73262_MOESM9_ESM.xlsx]

## Sheet: S7SDB_BehavioralSexDifferences
Supplementary Data 7: Sex differences in behavioral scales
We compared two-sided sex differences (Males vs. Females) in 86 behavorial scales (selected in a previous study, ref) using age-adjusted regression for 57 continous scales and generalized linear models (GLM) with Poisson distribution for 29 discrete scales.
Column neglog10p_MF_merged shows the final merged -log10(p) results from both models (df=977) and the behavorial scales are sorted by this column. 34 (in Bold) survived Bonferroni correction for 86 examined scales. Column Cohen's d show the effect size. Columns Category and Description explain the behavorial scale.
Scales like time and errors should be inverted (marked by True in Column inverted) to show higher values for better performance.
	Regression Model for continuous ones			GLM with Poisson for discrete ones		Merged
Behavioral Scale Name	p_MF	t_MF	neglog10p_MF_regression	p_MF_poisson	neglog10p_MF_poisson	neglog10p_MF_merged	Cohen's d	inverted	Category	Description
Strength_Unadj	1.23682e-167	33.9933	166.908	NA	NA	166.908	2.17732	FALSE	Motor	Grip strength for each hand is measured with the participant seated in a chair with their feet touching the ground. With the elbow bent to 90 degrees and the arm against the trunk, wrist at neutral, participants squeeze the Jamar Plus Digital dynamometer as hard as they can for a count of three. The dynamometer provides a digital reading of force in pounds. each hand. The Grip Strength Test provi…
VSPLOT_OFF	NA	NA	NA	1.2866e-87	86.8906	86.8906	-1.26897	TRUE	Cognition	Penn Line Orientation: Total Positions Off for All Trials
Num_Days_Used_Any_Tobacco_7days	NA	NA	NA	9.05566e-29	28.0431	28.0431	0.711738	FALSE	Substance Use	Number days smoked/used ANY TOBACCO in past 7 days. Asked on last day of HCP visit.
DSM_Antis_Raw	NA	NA	NA	6.07536e-25	24.2164	24.2164	0.659627	FALSE	Psychiatric and Life Function	ASR DSM Antisocial Personality Problems (scale 6) Raw Score
Endurance_Unadj	7.03425e-23	10.1006	22.1528	NA	NA	22.1528	0.646958	FALSE	Motor	This test measures sub-maximal cardiovascular endurance by recording the distance that the participant is able to walk on a 50-foot (out and back) course in 2 minutes. The participant's raw score is the distance in feet and inches walked in 2 minutes. Unadjusted Scale Score: Participant raw score is normed to those in the entire NIH Toolbox Normative Sample (18 and older), regardless of age or an…
SSAGA_Times_Used_Hallucinogens	NA	NA	NA	6.0343e-22	21.2194	21.2194	0.6158	FALSE	Substance Use	Times used hallucinogens: never used = 0, 1-2 = 1, 3-5 = 2, 6-10 = 2, >10 = 5
SSAGA_Times_Used_Cocaine	NA	NA	NA	6.60823e-17	16.1799	16.1799	0.534252	FALSE	Substance Use	Times used cocaine: never used = 0, 1-2 = 1, 3-5 = 1, 6-10 = 5, >10 = 5
SSAGA_Mj_Times_Used	NA	NA	NA	1.76273e-15	14.7538	14.7538	0.508873	FALSE	Substance Use	Times used marijuana: never used = 0; 1-5 = 1; 6-10 = 2; 11-25 = 3; 26-50 = 3; 51-100 = 3; 101-999 = 4; 1000-2000 = 5; >2000 = 5
SSAGA_Alc_D4_Dp_Sx	NA	NA	NA	1.19904e-13	12.9212	12.9212	0.474332	FALSE	Substance Use	Number of DSM4 ALC Dependence Criteria Met: If participant is male: 0, 1, 2, 3+ = 3; If female: 0, 1, 2+ = 2
NEOFAC_N	NA	NA	NA	3.26232e-13	12.4865	12.4865	-0.465776	FALSE	Personality	Neuroticism Scale Score NEO-FFI (McCrae and Costa 2004)
SSAGA_Times_Used_Opiates	NA	NA	NA	4.33477e-13	12.363	12.363	0.463318	FALSE	Substance Use	Times used opiates: never used = 0, 1-2 = 1, 3-5 = 1, 6-10 = 5, >10 = 5
Dexterity_Unadj	1.03051e-12	-7.22207	11.9869	NA	NA	11.9869	-0.462583	FALSE	Motor	This test of manual dexterity records the time required for the participant to accurately place and remove 9 plastic pegs into a plastic pegboard. Unadjusted Scale Score: Participant score is normed to those in the entire NIH Toolbox Normative Sample (18 and older), regardless of age or any other variable, where a score of 100 indicates performance that was at the national average and a score of …
AngAggr_Unadj	4.99509e-12	6.99295	11.3015	NA	NA	11.3015	0.447907	FALSE	Emotion	This self-report measure assesses aggression as a behavioral component. The Unadjusted Scale Score has a Mean of 50, SD of 10. Higher scores are indicative of more reported physical aggression. Scores 1 SD or more below the mean (T ‚â§ 40) suggest low levels of physical aggression and scores 1 SD or more above the mean (T ‚â• 60) suggest high levels of physical aggression.
DSM_Anxi_Raw	NA	NA	NA	7.91435e-12	11.1016	11.1016	-0.437444	FALSE	Psychiatric and Life Function	ASR DSM Anxiety Problems (scale 2) Raw Score
NEOFAC_A	NA	NA	NA	7.69753e-11	10.1136	10.1136	-0.416103	FALSE	Personality	Agreeableness Scale Score NEO-FFI (McCrae and Costa 2004). Note: NEOFAC_A scores in ConnectomeDB before April 3, 2018, were incorrect due to a bug in scoring NEO Item #59. The maximum effect of the bug was +/- 4pts, depending on participant's answer on NEO Item #59.
Num_Days_Drank_7days	NA	NA	NA	2.0104e-09	8.69672	8.69672	0.383524	FALSE	Substance Use	Number days drank alcohol in past 7 days. Asked on last day of HCP visit.
SSAGA_Alc_D4_Ab_Sx	NA	NA	NA	7.66174e-09	8.11567	8.11567	0.369375	FALSE	Substance Use	Number of symptoms participant has/had of DSM4 Alcohol Abuse sometime over lifetime 0, 1=1 symptom present, 2=2 or more symptoms present
Language_Task_Math_Acc	8.93518e-09	5.80039	8.0489	NA	NA	8.0489	0.371522	FALSE	In-Scanner Task Performance	Accuracy Percentage during MATH condition in LANGUAGE task
SSAGA_Times_Used_Stimulants	NA	NA	NA	1.48788e-08	7.82743	7.82743	0.362163	FALSE	Substance Use	Times used stimulants: never used = 0, 1-2 = 1, 3-5 = 1, 6-10 = 1, >10 = 5
SSAGA_TB_Smoking_History	NA	NA	NA	4.07439e-08	7.38994	7.38994	0.350948	FALSE	Substance Use	Smoking history: never smoked (0), experimented 1-19 times (1), experimented 20-99 times (2), regular smoker (3)
Taste_Unadj	7.44096e-08	-5.42194	7.12837	NA	NA	7.12837	-0.347282	FALSE	Sensory	This test measures the perceived intensity of quinine (a bitter tastant) and salt administered in liquid solutions swished around in the whole mouth or applied to the tip of the tongue. Participants rate the taste on a generalized labeled magnitude scale (gLMS) of perceived intensity, with seven anchor labels provided (Strongest imaginable, Very strong, Strong, Moderate, Weak, Barely detectable, …
DSM_Somp_Raw	NA	NA	NA	8.50245e-07	6.07046	6.07046	-0.31487	FALSE	Psychiatric and Life Function	ASR DSM Somatic Problems (scale 3) Raw Score
DSM_Adh_Raw	NA	NA	NA	4.35674e-06	5.36084	5.36084	0.293774	FALSE	Psychiatric and Life Function	ASR DSM AD/H Problems (scale 5) Raw Score
PicSeq_Unadj	6.20997e-06	-4.54408	5.20691	NA	NA	5.20691	-0.291054	FALSE	Cognition	The Picture Sequence Memory Test is an assessment of episodic memory for ages 3-85 years which involves the acquisition, storage and effortful recall of new information. It is considered a strong 'fluid ability' measure, with performance reaching a peak in early adulthood and declining across the life span. It involves recalling increasingly lengthy series of illustrated objects and activities th…
SSAGA_Times_Used_Sedatives	NA	NA	NA	8.04645e-06	5.0944	5.0944	0.285482	FALSE	Substance Use	Times used sedatives: never used = 0, 1-2 = 1, 3-5 = 1, 6-10 = 5, >10 = 5
Emotion_Task_Shape_Median_RT	8.14394e-06	-4.48539	5.08917	NA	NA	5.08917	-0.287295	TRUE	In-Scanner Task Performance	Median Reaction Time for correct trials during SHAPE blocks in EMOTION task
PicVocab_Unadj	1.27234e-05	4.38735	4.8954	NA	NA	4.8954	0.281015	FALSE	Cognition	The Picture Vocabulary Test is a CAT format measure of general vocabulary knowledge for ages 3-85 and is considered to be a strong measure of crystallized abilities (those abilities that are more dependent upon past learning experiences and are consistent across the lifespan). The participant is presented with an audio recording of a word and four photographic images on the computer screen and is…
PMAT24_A_CR	NA	NA	NA	1.70111e-05	4.76927	4.76927	0.275055	FALSE	Cognition	Penn Matrix Test (PMAT): Number of Correct Responses. The PMAT measures fluid intelligence via non-verbal reasoning using an abbreviated version of the Raven's Progressive Matrices Form A developed by Gur and colleagues (Bilker et al. 2012). Participants are presented with patterns made up of 2x2, 3x3 or 1x5 arrangements of squares, with one of the squares missing. The participant must pick one o…
SCPT_SPEC	4.26412e-05	-4.11144	4.37017	NA	NA	4.37017	-0.263343	FALSE	Cognition	Short Penn CPT Specificity = SCPT_TN/(SCPT_TN + SCPT_FP)
SelfEff_Unadj	7.45531e-05	3.9783	4.12753	NA	NA	4.12753	0.254815	FALSE	Emotion	This is a self-report measure administered to ages 8-85 in CAT form. It assesses respondents' sense of global self-efficacy (a person‚Äôs belief in his/her capacity to manage functioning and have control over meaningful events). The Unadjusted Scale Score has a Mean of 50, SD of 10. Higher scores are indicative of more general self-efficacy. Scores 1 SD or more below the mean (T ‚â§ 40) suggest l…
PMAT24_A_RTCR	9.1926e-05	3.92742	4.03656	NA	NA	4.03656	0.251556	TRUE	Cognition	Penn Matrix Test (PMAT): Median Reaction Time (RT) for Correct Responses. The RT measure can be combined with the Correct Responses measure to gauge PMAT efficiency. The PMAT measures fluid intelligence via non-verbal reasoning using an abbreviated version of the Raven's Progressive Matrices Form A developed by Gur and colleagues (Bilker et al. 2012). Participants are presented with patterns made…
PercHostil_Unadj	9.66131e-05	3.91522	4.01496	NA	NA	4.01496	0.250775	FALSE	Emotion	This self-report measure assesses perceptions of hostility in daily social interactions (e.g., how often people argue with me, yell at me, or criticize me) using an 8-item fixed-length form for ages 18-85. The Unadjusted Scale Score has a Mean of 50, SD of 10. Higher scores are indicative of greater perceived hostility. Scores 1 SD or more below the mean (T ‚â§ 40) suggest low levels of perceived…
FearAffect_Unadj	0.000122989	-3.85567	3.91013	NA	NA	3.91013	-0.24696	FALSE	Emotion	This self-report measure assesses fear and anxious misery for ages 18-85, using a CAT format. The Unadjusted Scale Score has a Mean of 50, SD of 10. Higher scores are indicative of more feelings of fear (fearfulness, panic). Scores 1 SD or more below the mean (T ‚â§ 40) suggest low levels of fearful feelings and scores 1 SD or more above the mean (T ‚â• 60) suggest high levels of fearful feelings.
WM_Task_Acc	0.000229208	3.69825	3.63977	NA	NA	3.63977	0.236878	FALSE	In-Scanner Task Performance	Accuracy across all conditions in WM task
Flanker_Unadj	0.000267933	3.65787	3.57197	NA	NA	3.57197	0.234291	FALSE	Cognition	The Flanker is a measure of executive function, specifically tapping inhibitory control and attention for ages 3-85. It is considered a fluid ability measure (i.e. measures the capacity for new learning and information processing in novel situations) in which performance reaches a peak in early adulthood, then tends to decline across the life span. The test requires the participant to focus on a …
ReadEng_Unadj	0.000328853	3.60428	3.483	NA	NA	3.483	0.230859	FALSE	Cognition	The Reading Test is a CAT format measure of reading decoding skill and of crystallized abilities, those abilities that are generally more dependent upon past learning experiences and consistent across the life span for ages 7-85. The participant is asked to read and pronounce letters and words as accurately as possible. Higher scores indicate better reading ability. Unadjusted Scale Score: Partic…
Emotion_Task_Face_Median_RT	0.000409707	-3.54601	3.38753	NA	NA	3.38753	-0.227126	TRUE	In-Scanner Task Performance	Median Reaction Time for correct trials during FACE blocks in EMOTION task
EmotSupp_Unadj	0.000530733	-3.47635	3.27512	NA	NA	3.27512	-0.222664	FALSE	Emotion	This self-report measure assesses emotional support (refers to the perception that people in one‚Äôs social network are available to listen to one‚Äôs problems with empathy, caring and understanding) through an 8-item fixed-length form for ages 18-85. The Unadjusted Scale Score has a Mean of 50, SD of 10. Higher scores are indicative of more emotional support. Scores 1 SD or more below the mean (…
ER40_CRT	0.00128338	3.22911	2.89165	NA	NA	2.89165	0.206829	TRUE	Emotion	Penn Emotion Recognition: Correct Responses Median Response Time (ms)
DSM_Avoid_Raw	NA	NA	NA	0.00183424	2.73655	2.73655	0.199267	FALSE	Psychiatric and Life Function	ASR DSM Avoidant Personality Problems (scale 4) Raw Score
ListSort_Unadj	0.00292498	2.98305	2.53388	NA	NA	2.53388	0.191068	FALSE	Cognition	This task assesses working memory and requires the participant to sequence different visually- and orally-presented stimuli (foods and animals) into size order. List Sorting is a measure of working memory, tapping both information processing and storage. It is considered a ‚Äúfluid ability‚Äù measure, with performance tending to peak in early adulthood and then declining across the life span. Hig…
MeanPurp_Unadj	0.00340589	-2.93573	2.46777	NA	NA	2.46777	-0.188037	FALSE	Emotion	This self-report measure for adults (ages 18 and above) is a CAT that accesses the extent to which people feel their life matters or makes sense. The Unadjusted Scale Score has a Mean of 50, SD of 10. Higher scores indicate more self-reported meaning and purpose. Scores 1 SD or more below the mean (T ‚â§ 40) suggest low levels of meaning and purpose and scores 1 SD or more above the mean (T ‚â• 6…
Social_Task_TOM_Perc_TOM	0.00434219	2.85887	2.36229	NA	NA	2.36229	0.183114	FALSE	In-Scanner Task Performance	Percentage of Social (TOM) stimuli that received a 'social' rating in SOCIAL task
Emotion_Task_Shape_Acc	0.00520388	-2.80046	2.28367	NA	NA	2.28367	-0.179373	FALSE	In-Scanner Task Performance	Accuracy Percentage during SHAPE blocks in EMOTION task
NEOFAC_C	NA	NA	NA	0.010436	1.98146	1.98146	-0.163786	FALSE	Personality	Conscientiousness Scale Score NEO-FFI (McCrae and Costa 2004)
VSPLOT_CRTE	0.0113663	-2.53606	1.94438	NA	NA	1.94438	-0.162438	TRUE	Cognition	Penn Line Orientation: Median Reaction Time Divided by Expected Number of Clicks for Correct Trials
Odor_Unadj	0.0120817	-2.51446	1.91787	NA	NA	1.91787	-0.161055	FALSE	Sensory	This task assesses a person‚Äôs ability to identify various odors. Using 9 scratch-and-sniff cards, participants are asked to identify which of four pictures matches the odor they have just smelled. Raw scores are calculated by simply summing the total number of correct items (0 to 9). Higher scores indicate better olfactory ability/functioning. Unadjusted Scale Score: Participant raw score is no…
PSQI_Score	NA	NA	NA	0.0132144	1.87895	1.87895	-0.158472	FALSE	Alertness	The total score across all items on the Pittsburgh Sleep Quality Index (PSQI) (Buysse et al., 1989).
DSM_Depr_Raw	NA	NA	NA	0.014416	1.84116	1.84116	-0.156475	FALSE	Psychiatric and Life Function	ASR DSM Depressive Problems (scale 1) Raw Score
PercStress_Unadj	0.0318773	-2.14904	1.49652	NA	NA	1.49652	-0.137649	FALSE	Emotion	This is a self-report measure administered to ages 13-85 in CAT form that accesses how unpredictable, uncontrollable and overloadedrespondents find their lives. The Unadjusted Scale Score has a Mean of 50, SD of 10. Higher scores are indicative of more perceived stress. Scores 1 SD or more below the mean (T ‚â§ 40) suggest low levels of perceived stress and scores 1 SD or more above the mean (T ‚…
NEOFAC_O	NA	NA	NA	0.0414186	1.3828	1.3828	0.13042	FALSE	Personality	Openness Scale Score NEO-FFI (McCrae and Costa 2004)
CardSort_Unadj	0.0687898	1.82182	1.16248	NA	NA	1.16248	0.11669	FALSE	Cognition	The Dimensional Change Card Sort Test is a measure of executive function, specifically tapping cognitive flexibility for ages 3-85. It is considered a 'fluid ability' measure, with performance generally increasing through childhood and then declining across the adult age span. Target pictures are presented that vary along two dimensions (e.g., shape and color). Participants are asked to match a s…
PainInterf_Tscore	0.0753127	1.78046	1.12313	NA	NA	1.12313	0.114041	FALSE	Sensory	The pain interference survey measures, in CAT format, the self-reported consequences of pain on relevant aspects of one‚Äôs life. This includes the extent to which pain hinders engagement with social, cognitive, emotional, physical and recreational activities. Higher theta (mean = 50, SD = 10) and T-Scores represent greater participant report of pain interference in daily life.
SCPT_SEN	0.0813348	1.74481	1.08972	NA	NA	1.08972	0.111757	FALSE	Cognition	Short Penn CPT Sensitivity = SCPT_TP/(SCPT_TP + SCPT_FN)
DDisc_AUC_200	0.0969453	1.66145	1.01347	NA	NA	1.01347	0.106418	FALSE	Cognition	Delay Discounting: Area Under the Curve (AUC) for Discounting of $200. A summary measure of Delay Discounting, the AUC discounting measure provides an index of how steeply the participant discounts a delayed reward of $200 (Myerson et al. 2001). Delay discounting describes the undervaluing of rewards that are delayed in time. It is illustrated by the fact that humans (and other animals) will ofte…
IWRD_TOT	NA	NA	NA	0.111498	0.952735	0.952735	-0.101781	FALSE	Cognition	Penn Word Memory: Total Number of Correct Responses
PercReject_Unadj	0.140843	1.47386	0.851265	NA	NA	0.851265	0.0944025	FALSE	Emotion	This self-report measure assesses perceptions of rejection in daily social interactions (e.g., how often people don‚Äôt listen when I ask for help, or do not pay attention to me) using an 8-item fixed-length form for ages 18-85. The Unadjusted Scale Score has a Mean of 50, SD of 10. Higher scores are indicative of greater perceived rejection. Scores 1 SD or more below the mean (T ‚â§ 40) suggest …
Noise_Comp	0.153519	1.42833	0.813837	NA	NA	0.813837	0.0914862	FALSE	Sensory	This test measures a person‚Äôs ability to recognize single words presented amid varying levels of background noise. It measures how much difficulty a person might have hearing in a noisy environment. A percent correct is calculated, which is then translated into a threshold score for each ear, in decibels of signal-to-noise ratio (dB S/N), using a look-up table. The range of possible scores for …
Language_Task_Story_Median_RT	0.200779	1.2802	0.697283	NA	NA	0.697283	0.0819986	TRUE	In-Scanner Task Performance	Median Reaction Time for correct trials during STORY condition in LANGUAGE task
SCPT_TPRT	0.21249	-1.24757	0.672661	NA	NA	0.672661	-0.0799084	TRUE	Cognition	Short Penn CPT Median Response Time for True Positive Responses
Language_Task_Story_Acc	0.246181	1.16037	0.608746	NA	NA	0.608746	0.0743234	FALSE	In-Scanner Task Performance	Accuracy Percentage during STORY condition in LANGUAGE task
PosAffect_Unadj	0.255122	-1.13867	0.593252	NA	NA	0.593252	-0.072933	FALSE	Emotion	This self-report measure assesses both activated (i.e., happiness, joy) as well as unactivated (i.e., serenity, peace) aspects of positive affect in CAT form for ages 18-85. The Unadjusted Scale Score has a Mean of 50, SD of 10. Higher scores are indicative of more positive affect. Scores 1 SD or more below the mean (T ‚â§ 40) suggest low levels of positive affect and scores 1 SD or more above th…
AngAffect_Unadj	0.258795	1.1299	0.587044	NA	NA	0.587044	0.0723717	FALSE	Emotion	This self-report measure assesses anger as an emotion for ages 18-85, using a CAT format. The Unadjusted Scale Score has a Mean of 50, SD of 10. Higher scores are indicative of more feelings of anger (irritability, frustration). Scores 1 SD or more below the mean (T ‚â§ 40) suggest low levels of angry feelings and scores 1 SD or more above the mean (T ‚â• 60) suggest high levels of angry feelings.
PainIntens_RawScore	NA	NA	NA	0.280979	0.551325	0.551325	-0.0689491	FALSE	Sensory	This measure consists of a single item measuring immediate (i.e., acute) pain in adults. It asks a participant to rate level of pain experienced over the last seven days on a 0-10 scale, with 0 representing no pain, and 10 representing the worst imaginable pain. No derived scores are available. One could reasonably expect a large proportion of the normal population to obtain scores ofzero on this…
FearSomat_Unadj	0.321695	-0.991486	0.492556	NA	NA	0.492556	-0.0635059	FALSE	Emotion	This self-report measure assesses somatic symptoms of anxiety that reflect autonomic arousal for ages 18-85, using a 6-item fixed-length form. The Unadjusted Scale Score has a Mean of 50, SD of 10. Higher scores are indicative of more somatic arousal. Scores 1 SD or more below the mean (T ‚â§ 40) suggest low levels of somatic arousal and scores 1 SD or more above the mean (T ‚â• 60) suggest high …
AngHostil_Unadj	0.357935	0.919744	0.446196	NA	NA	0.446196	0.0589107	FALSE	Emotion	This self-report measure assesses attitudes of hostility and cynicism. The Unadjusted Scale Score has a Mean of 50, SD of 10. Higher scores are indicative of more hostility. Scores 1 SD or more below the mean (T ‚â§ 40) suggest low levels of hostility and scores 1 SD or more above the mean (T ‚â• 60) suggest high levels of hostility.
DDisc_AUC_40K	0.416924	0.812116	0.379943	NA	NA	0.379943	0.0520171	FALSE	Cognition	Delay Discounting: Area Under the Curve (AUC) for Discounting of $40,000. A summary measure of Delay Discounting, the AUC discounting measure provides an index of how steeply the participant discounts a delayed reward of $40,000 (Myerson et al. 2001). Delay discounting describes the undervaluing of rewards that are delayed in time. It is illustrated by the fact that humans (and other animals) wil…
ER40_CR	NA	NA	NA	0.419202	0.377576	0.377576	-0.0516616	FALSE	Emotion	Penn Emotion Recognition: Number of Correct Responses
GaitSpeed_Comp	0.434197	-0.782352	0.362313	NA	NA	0.362313	-0.0501107	FALSE	Motor	Participants are asked to walk a short distance (4 meters) at their usual pace. Raw scores are recorded as the time in seconds required to walk 4 meters on each of the two trials, with the better trial used for scoring (raw scores are available on request to info@humanconnectome.org). Computed scores are in meters per second. On the 4-Meter Walk Gait Speed Test, higher computed scores are indicat…
LifeSatisf_Unadj	0.44128	-0.770349	0.355286	NA	NA	0.355286	-0.0493418	FALSE	Emotion	This self-report measure assesses global feelings and attitudes about one's life using a CAT format. The Unadjusted Scale Score has a Mean of 50, SD of 10. Higher scores are indicative of more general life satisfaction. Scores 1 SD or more below the mean (T ‚â§ 40) suggest low levels of general life satisfaction and scores 1 SD or more above the mean (T ‚â• 60) suggest high levels of general life…
Sadness_Unadj	0.493595	-0.68486	0.306629	NA	NA	0.306629	-0.0438662	FALSE	Emotion	This self-report measure assesses sadness for ages 18-85 using a CAT format. The Unadjusted Scale Score has a Mean of 50, SD of 10. Higher scores are indicative of more sadness. Scores 1 SD or more below the mean (T ‚â§ 40) suggest low levels of sadness and scores 1 SD or more above the mean (T ‚â• 60) suggest high levels of sadness.
WM_Task_Median_RT	0.507961	-0.662261	0.294169	NA	NA	0.294169	-0.0424187	TRUE	In-Scanner Task Performance	Average of Median Reaction Time for all conditions in WM task
Relational_Task_Match_Acc	0.583024	-0.549156	0.234313	NA	NA	0.234313	-0.0351741	FALSE	In-Scanner Task Performance	Accuracy Percentage during MATCH blocks in RELATIONAL task
Emotion_Task_Face_Acc	0.608546	-0.512316	0.215706	NA	NA	0.215706	-0.0328145	FALSE	In-Scanner Task Performance	Accuracy Percentage during FACE blocks in EMOTION task
IWRD_RTC	0.613864	0.504728	0.211928	NA	NA	0.211928	0.0323285	TRUE	Cognition	Penn Word Memory: Median Reaction Time for Correct Responses
Social_Task_TOM_Median_RT_TOM	0.64897	-0.455334	0.187775	NA	NA	0.187775	-0.0291647	TRUE	In-Scanner Task Performance	Median Reaction Time for Social (TOM) stimuli that received a 'social' rating in SOCIAL task
Language_Task_Math_Median_RT	0.77603	-0.284576	0.110122	NA	NA	0.110122	-0.0182274	TRUE	In-Scanner Task Performance	Median Reaction Time for correct trials during MATH condition in LANGUAGE task
Loneliness_Unadj	0.784736	-0.273228	0.105277	NA	NA	0.105277	-0.0175006	FALSE	Emotion	This self-report measure assesses perceptions of loneliness using a 5-item fixed-length form for ages 18-85. The Unadjusted Scale Score has a Mean of 50, SD of 10. Higher scores are indicative of more loneliness. Scores 1 SD or more below the mean (T ‚â§ 40) suggest low levels of loneliness and scores 1 SD or more above the mean (T ‚â• 60) suggest high levels of loneliness.
Relational_Task_Rel_Median_RT	0.808511	-0.242413	0.092314	NA	NA	0.092314	-0.0155269	TRUE	In-Scanner Task Performance	Median Reaction Time for correct trials during RELATIONAL blocks in RELATIONAL task
ProcSpeed_Unadj	0.837526	0.205114	0.0770017	NA	NA	0.0770017	0.0131378	FALSE	Cognition	The Pattern Comparison Processing Test is a measure of speed of processing, which is considered a 'fluid ability' because it steadily improves (time to complete task decreases) throughout childhood and adolescence, then begins to decline in adulthood. This test for ages 7-85 asks participants to discern whether two side-by-side pictures are the same or not. The items are designed to be simple to …
MMSE_Score	NA	NA	NA	0.840725	0.075346	0.075346	-0.0128524	FALSE	Alertness	Mini Mental Status Exam (MMSE) Total Score. This is a broad measure of cognitive status (Folstein et al., 1975).
InstruSupp_Unadj	0.878941	0.152351	0.0560401	NA	NA	0.0560401	0.0097583	FALSE	Emotion	This self-report measure assesses instrumental support (refers to the perception that people in one‚Äôs social network are available to provide material or functional aid in completing daily tasks, if needed) for ages 18-85, using an 8-item fixed-length form. The Unadjusted Scale Score has a Mean of 50, SD of 10. higher scores are indicative of more reported support. Scores 1 SD or more below the…
Friendship_Unadj	0.879368	-0.151811	0.0558296	NA	NA	0.0558296	-0.00972368	FALSE	Emotion	This self-report measure assesses perceptions of friendship, using an 8-item fixed-length form for ages 18-85. The Unadjusted Scale Score has a Mean of 50, SD of 10. Higher scores are indicative of a greater perceived availability of companions with whom to interact or affiliate. Scores 1 SD or more below the mean (T ‚â§ 40) suggest low levels of friendship and scores 1 SD or more above the mean …
NEOFAC_E	NA	NA	NA	0.885846	0.0526416	0.0526416	-0.0091812	FALSE	Personality	Extraversion Scale Score NEO-FFI (McCrae and Costa 2004)
Relational_Task_Rel_Acc	0.940196	-0.0750423	0.0267814	NA	NA	0.0267814	-0.00480655	FALSE	In-Scanner Task Performance	Accuracy Percentage during RELATIONAL blocks in RELATIONAL task
Relational_Task_Match_Median_RT	0.989439	0.0132398	0.0046109	NA	NA	0.0046109	0.000848026	TRUE	In-Scanner Task Performance	Median Reaction Time for correct trials during MATCH blocks in RELATIONAL task
