# Supplementary material for: Robust but independent sex differences in human brain function, structure, and behavior
Source: Nat Commun. 2026 May 21;17:6694. doi: 10.1038/s41467-026-73262-2 (PMC13385741; doi:10.1038/s41467-026-73262-2)
Supplement: Supplementary file 10 — Supplementary Dataset 8 [file 41467_2026_73262_MOESM10_ESM.xlsx]

## Sheet: S8STScorrelation
Supplementary Data 8: Pairwise comparisons of Sex-Typicality Scores derived from 16 sex prediction models
We calculated Pearson's correlation coeffcients (r) between pairs of sex-typicality scores (STS) derived from all 16 sex prediction models (Supplementary Fig. 10c), and determined their statistical significance (Pperm) by comparing to the null distribution of r, which was generated via repeated analyses in 10k permuted datasets using sex-shuffling.
Pairwise correlation (Pearson's r) of STS
		Behavior		Anatomy						Activation
		all scales	without strength	raw SA	relative SA	raw CT	relative CT	GMV	relative GMV	task-specific	task-general	gambling	language	emotion	social	working memory	motor
Behavior	all scales	1	0.594281	0.0896591	-0.00450465	0.0582868	0.076244	0.0716479	0.0129807	0.0704737	0.00112834	0.0265425	0.0618261	0.00377703	0.0680265	0.0424137	0.0187592
	without strength	0.594281	1	0.0802691	-0.020572	0.0549494	0.0647086	0.0765145	-0.0170435	0.0167693	-0.000162587	0.0274815	0.0399671	-0.0231529	0.0412491	0.040514	0.0340221
Anatomy	raw SA	0.0896591	0.0802691	1	0.399816	0.303582	0.311548	0.738518	0.138671	0.230253	0.103924	0.207958	0.149523	0.0823798	0.0959316	0.102196	0.0235073
	relative SA	-0.00450465	-0.020572	0.399816	1	0.0427491	0.0151029	0.257111	0.713486	-0.0199239	-0.00409036	-0.0421221	-0.0906393	-0.017432	0.0284676	-0.0152869	0.0650443
	raw CT	0.0582868	0.0549494	0.303582	0.0427491	1	0.938757	0.46101	0.119289	0.108996	0.0473317	0.0540949	0.08985	0.0308677	0.0793346	0.0271573	0.0184043
	relative CT	0.076244	0.0647086	0.311548	0.0151029	0.938757	1	0.409277	0.158239	0.112549	0.0497887	0.0715492	0.100608	0.0359763	0.0886032	0.0393062	0.0357778
	GMV	0.0716479	0.0765145	0.738518	0.257111	0.46101	0.409277	1	0.276867	0.194787	0.0920897	0.165761	0.108326	0.04669	0.102959	0.0362646	0.0190532
	relative GMV	0.0129807	-0.0170435	0.138671	0.713486	0.119289	0.158239	0.276867	1	-0.0263194	-0.00849238	-0.0771931	-0.105231	-0.022284	0.0780988	0.00826041	0.0554856
Activation	task-specific	0.0704737	0.0167693	0.230253	-0.0199239	0.108996	0.112549	0.194787	-0.0263194	1	0.153855	0.488852	0.471699	0.349926	0.279851	0.238138	0.233193
	task-general	0.00112834	-0.000162587	0.103924	-0.00409036	0.0473317	0.0497887	0.0920897	-0.00849238	0.153855	1	0.17651	0.103753	0.107695	0.0963965	0.0950285	0.139848
	gambling	0.0265425	0.0274815	0.207958	-0.0421221	0.0540949	0.0715492	0.165761	-0.0771931	0.488852	0.17651	1	0.225006	0.121924	0.0699016	0.143727	0.162302
	language	0.0618261	0.0399671	0.149523	-0.0906393	0.08985	0.100608	0.108326	-0.105231	0.471699	0.103753	0.225006	1	0.0671369	0.10922	0.19707	0.0914012
	emotion	0.00377703	-0.0231529	0.0823798	-0.017432	0.0308677	0.0359763	0.04669	-0.022284	0.349926	0.107695	0.121924	0.0671369	1	0.0708108	0.0653461	0.123941
	social	0.0680265	0.0412491	0.0959316	0.0284676	0.0793346	0.0886032	0.102959	0.0780988	0.279851	0.0963965	0.0699016	0.10922	0.0708108	1	0.0850594	0.0294956
	working memory	0.0424137	0.040514	0.102196	-0.0152869	0.0271573	0.0393062	0.0362646	0.00826041	0.238138	0.0950285	0.143727	0.19707	0.0653461	0.0850594	1	0.0541005
	motor	0.0187592	0.0340221	0.0235073	0.0650443	0.0184043	0.0357778	0.0190532	0.0554856	0.233193	0.139848	0.162302	0.0914012	0.123941	0.0294956	0.0541005	1
Pairwise correlation (Pperm) of STS
		Behavior		Anatomy						Activation
		all scales	without strength	raw SA	relative SA	raw CT	relative CT	GMV	relative GMV	task-specific	task-general	gambling	language	emotion	social	working memory	motor
Behavior	all scales	1	0.9999	0.964	0.9999	0.977	0.9114	0.9728	0.9992	0.8226	0.9999	0.9935	0.9811	0.9999	0.9681	0.9999	0.9999
	without strength	0.9999	1	0.9818	0.9999	0.9818	0.9517	0.9666	0.9999	0.9908	0.9999	0.9931	0.9957	0.9999	0.9946	0.9999	0.9999
Anatomy	raw SA	0.964	0.9818	1	0.9146	0.0569	0.0491	0.0741	0.9965	0.0113	0.5042	0.0914	0.3186	0.8476	0.6497	0.9305	0.9966
	relative SA	0.9999	0.9999	0.9146	1	0.9873	0.9973	0.8803	0.0215	0.9937	0.9951	0.9996	0.9999	0.9999	0.9585	0.9999	0.9322
	raw CT	0.977	0.9818	0.0569	0.9873	1	0.3138	0.015	0.9049	0.1168	0.8225	0.743	0.5674	0.9659	0.5994	0.997	0.9906
	relative CT	0.9114	0.9517	0.0491	0.9973	0.3138	1	0.0202	0.66	0.0647	0.7413	0.5175	0.3792	0.934	0.4198	0.9887	0.9634
	GMV	0.9728	0.9666	0.0741	0.8803	0.015	0.0202	1	0.9565	0.0274	0.5323	0.1522	0.4842	0.9402	0.5131	0.9966	0.9956
	relative GMV	0.9992	0.9999	0.9965	0.0215	0.9049	0.66	0.9565	1	0.9933	0.9929	0.9999	0.9999	0.9995	0.5825	0.9997	0.9237
Activation	task-specific	0.8226	0.9908	0.0113	0.9937	0.1168	0.0647	0.0274	0.9933	1	0.9155	0.0147	0.0156	0.0525	0.1579	0.2587	0.2739
	task-general	0.9999	0.9999	0.5042	0.9951	0.8225	0.7413	0.5323	0.9929	0.9155	1	0.3517	0.8211	0.7505	0.8262	0.9558	0.7216
	gambling	0.9935	0.9931	0.0914	0.9996	0.743	0.5175	0.1522	0.9999	0.0147	0.3517	1	0.0503	0.4112	0.6821	0.4901	0.3348
	language	0.9811	0.9957	0.3186	0.9999	0.5674	0.3792	0.4842	0.9999	0.0156	0.8211	0.0503	1	0.8785	0.559	0.3621	0.8099
	emotion	0.9999	0.9999	0.8476	0.9999	0.9659	0.934	0.9402	0.9995	0.0525	0.7505	0.4112	0.8785	1	0.8795	0.9951	0.7383
	social	0.9681	0.9946	0.6497	0.9585	0.5994	0.4198	0.5131	0.5825	0.1579	0.8262	0.6821	0.559	0.8795	1	0.9336	0.9889
	working memory	0.9999	0.9999	0.9305	0.9999	0.997	0.9887	0.9966	0.9997	0.2587	0.9558	0.4901	0.3621	0.9951	0.9336	1	0.9995
	motor	0.9999	0.9999	0.9966	0.9322	0.9906	0.9634	0.9956	0.9237	0.2739	0.7216	0.3348	0.8099	0.7383	0.9889	0.9995	1
