# Supplementary material for: Robust but independent sex differences in human brain function, structure, and behavior
Source: Nat Commun. 2026 May 21;17:6694. doi: 10.1038/s41467-026-73262-2 (PMC13385741; doi:10.1038/s41467-026-73262-2)
Supplement: Supplementary file 11 — Supplementary Dataset 9 [file 41467_2026_73262_MOESM11_ESM.xlsx]

## Sheet: S9BWAStotalSignalStrength
Supplementary Data 9: Associations of brain activation and behavioral scores in males and females.
Total counts of two-sided activation-behavior associations with p<0.05 (without correcting for 360 regions examined) across 360 HCP-MMP regions per behavioral scale (n=57 continuous ones) per fMRI task (n=7) in males and females separately.
	fMRI tasks: Emotion		Gambling		Language		Motor		Relational		Social		Working Memory
Behavioral Scale	Male Counts	Female Counts	Male Counts	Female Counts	Male Counts	Female Counts	Male Counts	Female Counts	Male Counts	Female Counts	Male Counts	Female Counts	Male Counts	Female Counts
Relational_Task_Match_Median_RT	31	54	9	32	71	45	24	70	122	146	35	21	141	108
Relational_Task_Rel_Acc	58	44	53	79	107	133	46	39	248	222	64	53	199	195
Friendship_Unadj	34	10	16	14	2	7	6	15	0	11	2	23	56	42
InstruSupp_Unadj	23	31	9	13	33	62	36	28	3	40	30	18	30	28
ProcSpeed_Unadj	31	55	31	22	52	86	51	57	120	22	53	30	148	105
Relational_Task_Rel_Median_RT	4	18	9	13	71	41	10	84	141	169	49	8	55	19
Loneliness_Unadj	29	7	31	28	10	6	28	17	24	7	55	26	47	21
Language_Task_Math_Median_RT	4	3	19	6	66	57	6	34	80	20	11	45	74	110
Social_Task_TOM_Median_RT_TOM	10	11	14	45	46	25	20	21	38	22	36	36	70	59
IWRD_RTC	9	14	22	9	42	69	8	9	28	146	0	18	59	50
Emotion_Task_Face_Acc	56	93	13	28	120	20	34	45	62	6	53	11	37	14
Relational_Task_Match_Acc	40	78	20	86	82	100	33	24	246	255	69	63	144	160
WM_Task_Median_RT	23	42	23	33	81	65	18	44	138	103	24	34	182	153
Sadness_Unadj	16	50	19	37	35	37	36	16	10	4	23	58	43	12
LifeSatisf_Unadj	21	25	11	34	34	50	23	24	0	71	15	22	30	64
GaitSpeed_Comp	6	52	16	55	51	21	11	33	9	2	14	167	3	5
DDisc_AUC_40K	19	51	57	74	150	121	31	88	19	125	41	33	63	67
AngHostil_Unadj	18	5	14	39	36	22	7	15	4	134	42	20	66	18
FearSomat_Unadj	12	15	75	18	25	20	7	16	86	4	12	7	20	26
AngAffect_Unadj	20	53	7	14	13	16	6	9	87	1	10	27	20	25
PosAffect_Unadj	85	11	31	23	13	5	17	24	14	18	10	23	46	2
Language_Task_Story_Acc	9	15	17	7	119	127	19	7	87	84	72	77	138	25
SCPT_TPRT	15	45	8	35	12	24	35	27	31	16	15	43	26	90
Language_Task_Story_Median_RT	14	20	5	23	33	12	15	72	5	5	17	5	52	37
Noise_Comp	4	13	12	20	91	56	33	19	55	41	26	43	101	28
PercReject_Unadj	11	5	4	14	23	41	20	14	7	9	28	29	81	14
DDisc_AUC_200	59	35	101	24	160	44	15	76	15	118	51	58	25	29
SCPT_SEN	21	7	49	18	20	10	24	4	57	35	37	14	147	36
PainInterf_Tscore	6	1	149	16	31	45	11	35	10	23	5	8	6	58
CardSort_Unadj	81	66	31	60	62	85	43	45	120	124	63	93	167	186
PercStress_Unadj	9	39	14	38	48	74	47	56	2	59	28	18	89	65
Odor_Unadj	7	10	10	41	13	4	35	13	3	8	22	54	2	6
VSPLOT_CRTE	13	2	57	16	53	49	36	37	18	47	20	10	19	9
Emotion_Task_Shape_Acc	116	133	30	35	80	62	27	24	75	6	52	13	20	24
Social_Task_TOM_Perc_TOM	32	22	54	36	102	69	43	23	91	66	95	158	47	91
MeanPurp_Unadj	9	26	17	15	22	23	32	33	67	16	13	9	4	15
ListSort_Unadj	38	37	49	55	69	101	19	27	78	177	17	46	157	140
ER40_CRT	20	21	17	50	180	52	33	22	64	45	255	36	100	80
EmotSupp_Unadj	48	16	25	10	7	10	17	16	13	13	27	18	42	25
Emotion_Task_Face_Median_RT	70	24	15	31	81	46	97	21	50	75	83	25	136	100
ReadEng_Unadj	39	109	66	51	124	180	36	62	161	209	23	75	153	169
Flanker_Unadj	41	37	24	42	86	67	47	37	66	113	53	46	99	48
WM_Task_Acc	74	129	93	110	139	173	92	66	186	174	105	92	247	250
FearAffect_Unadj	24	37	34	51	38	38	17	18	42	2	15	23	32	22
PercHostil_Unadj	14	3	29	8	28	13	35	14	7	1	24	60	34	28
PMAT24_A_RTCR	8	60	12	28	123	107	35	54	30	203	17	49	50	107
SelfEff_Unadj	38	4	34	24	44	19	42	10	21	103	20	12	15	29
SCPT_SPEC	93	84	11	26	37	85	28	54	17	7	8	28	70	58
PicVocab_Unadj	51	106	76	40	95	176	30	37	71	186	83	85	153	177
Emotion_Task_Shape_Median_RT	160	160	14	45	61	82	93	43	107	71	93	74	146	147
PicSeq_Unadj	30	28	43	53	94	108	85	39	69	80	48	89	146	163
Taste_Unadj	4	19	37	53	87	47	29	16	3	30	53	29	42	26
Language_Task_Math_Acc	47	110	42	35	96	134	62	43	155	211	55	19	206	163
AngAggr_Unadj	22	19	15	67	31	57	42	34	2	53	35	19	39	56
Dexterity_Unadj	27	135	13	15	20	90	15	63	35	10	100	31	95	84
Endurance_Unadj	84	63	51	57	93	137	35	45	81	171	21	26	51	113
Strength_Unadj	33	43	44	32	17	9	15	38	4	48	24	18	17	6
