# Supplementary material for: Robust but independent sex differences in human brain function, structure, and behavior
Source: Nat Commun. 2026 May 21;17:6694. doi: 10.1038/s41467-026-73262-2 (PMC13385741; doi:10.1038/s41467-026-73262-2)
Supplement: Supplementary file 12 — Supplementary Dataset 10 [file 41467_2026_73262_MOESM12_ESM.xlsx]

## Sheet: S10TDSperTask
Supplementary Data 10: Sorted between sex topographical divergence scores across behavioral scales per task.
57 continuous behavioral scales are sorted by descending topographical divergence scores (TDSs) between sexes for each task (greater TDS indicting greater topographic divergence between sexes in BWAS maps, Fig. 4b). Pperm values are calculated from permutation based tests for whether the observed TDS is statistically significant larger with relative to the distribution from 10k permutation of sex…
fMRI tasks: Emotion				Gambling				Language				Motor				Relational				Social				Working Memory
Behavioral Scale	Pperm	TDS score	Nominal Significant (Pperm<0.05)	Behavioral Scale	Pperm	TDS score	Nominal Significant (Pperm<0.05)	Behavioral Scale	Pperm	TDS score	Nominal Significant (Pperm<0.05)	Behavioral Scale	Pperm	TDS score	Nominal Significant (Pperm<0.05)	Behavioral Scale	Pperm	TDS score	Nominal Significant (Pperm<0.05)	Behavioral Scale	Pperm	TDS score	Nominal Significant (Pperm<0.05)	Behavioral Scale	Pperm	TDS score	Nominal Significant (Pperm<0.05)
Endurance_Unadj	0.0469	1.89946	TRUE	Relational_Task_Rel_Acc	0.0011	4.16773	TRUE	PicVocab_Unadj	0.0005	5.24051	TRUE	ER40_CRT	0.0722	1.53973	FALSE	PicVocab_Unadj	0.0409	2.07393	TRUE	Language_Task_Story_Acc	0.0022	3.71482	TRUE	WM_Task_Acc	0.0121	2.96869	TRUE
Friendship_Unadj	0.1619	0.998158	FALSE	ReadEng_Unadj	0.004	3.51325	TRUE	ReadEng_Unadj	0.0023	4.43863	TRUE	PercStress_Unadj	0.1044	1.30325	FALSE	Odor_Unadj	0.0491	1.85686	TRUE	Relational_Task_Match_Acc	0.0081	3.11623	TRUE	ER40_CRT	0.0219	2.52654	TRUE
Emotion_Task_Shape_Median_RT	0.1461	0.997671	FALSE	Relational_Task_Match_Acc	0.006	3.33219	TRUE	Noise_Comp	0.0066	3.47829	TRUE	AngHostil_Unadj	0.1116	1.26085	FALSE	InstruSupp_Unadj	0.0549	1.81043	FALSE	Language_Task_Math_Median_RT	0.0243	2.27311	TRUE	Language_Task_Math_Median_RT	0.0366	2.13152	TRUE
Strength_Unadj	0.1617	0.97941	FALSE	FearAffect_Unadj	0.0072	2.97505	TRUE	ER40_CRT	0.0185	2.54804	TRUE	PMAT24_A_RTCR	0.123	1.127	FALSE	PosAffect_Unadj	0.0894	1.45403	FALSE	InstruSupp_Unadj	0.0947	1.35642	FALSE	PMAT24_A_RTCR	0.0486	1.9134	TRUE
Taste_Unadj	0.1688	0.940058	FALSE	Odor_Unadj	0.0118	2.59695	TRUE	VSPLOT_CRTE	0.0181	2.48095	TRUE	Flanker_Unadj	0.1593	0.975677	FALSE	Taste_Unadj	0.0999	1.33749	FALSE	AngHostil_Unadj	0.1008	1.32304	FALSE	Relational_Task_Rel_Acc	0.0624	1.67443	FALSE
SCPT_TPRT	0.1704	0.934534	FALSE	PicVocab_Unadj	0.0262	2.41919	TRUE	Language_Task_Math_Median_RT	0.0251	2.42174	TRUE	ProcSpeed_Unadj	0.1584	0.959017	FALSE	EmotSupp_Unadj	0.1047	1.32095	FALSE	MeanPurp_Unadj	0.1113	1.2581	FALSE	PicSeq_Unadj	0.1022	1.32184	FALSE
PMAT24_A_RTCR	0.1769	0.894439	FALSE	Loneliness_Unadj	0.0202	2.38534	TRUE	Language_Task_Story_Acc	0.0595	1.72481	FALSE	Social_Task_TOM_Perc_TOM	0.1686	0.949167	FALSE	SCPT_TPRT	0.1027	1.30436	FALSE	ReadEng_Unadj	0.128	1.13288	FALSE	ProcSpeed_Unadj	0.0989	1.31943	FALSE
PosAffect_Unadj	0.1681	0.888157	FALSE	CardSort_Unadj	0.0283	2.28913	TRUE	IWRD_RTC	0.0659	1.595	FALSE	PicVocab_Unadj	0.1619	0.947497	FALSE	PainInterf_Tscore	0.1128	1.26437	FALSE	PicVocab_Unadj	0.1287	1.12503	FALSE	WM_Task_Median_RT	0.1124	1.22767	FALSE
CardSort_Unadj	0.1912	0.765934	FALSE	AngHostil_Unadj	0.0291	2.1564	TRUE	Dexterity_Unadj	0.0706	1.57336	FALSE	PicSeq_Unadj	0.1821	0.858783	FALSE	Flanker_Unadj	0.12	1.13563	FALSE	ER40_CRT	0.1384	1.09218	FALSE	Language_Task_Math_Acc	0.1267	1.11711	FALSE
WM_Task_Median_RT	0.2111	0.712689	FALSE	SelfEff_Unadj	0.0325	2.11389	TRUE	Emotion_Task_Face_Acc	0.0907	1.38748	FALSE	PercReject_Unadj	0.2731	0.525089	FALSE	ER40_CRT	0.1398	1.04517	FALSE	SelfEff_Unadj	0.1913	0.859191	FALSE	PainInterf_Tscore	0.1289	1.09861	FALSE
Emotion_Task_Face_Acc	0.238	0.63814	FALSE	Social_Task_TOM_Perc_TOM	0.0424	2.02693	TRUE	GaitSpeed_Comp	0.1068	1.29287	FALSE	Emotion_Task_Face_Acc	0.2838	0.440581	FALSE	Language_Task_Math_Acc	0.14	1.0115	FALSE	SCPT_SEN	0.1799	0.843449	FALSE	PicVocab_Unadj	0.1274	1.08677	FALSE
ListSort_Unadj	0.2327	0.621308	FALSE	ER40_CRT	0.0413	1.98413	TRUE	Relational_Task_Rel_Acc	0.1079	1.25082	FALSE	Language_Task_Story_Acc	0.3116	0.404646	FALSE	PicSeq_Unadj	0.1486	0.957	FALSE	GaitSpeed_Comp	0.2169	0.730797	FALSE	Emotion_Task_Face_Acc	0.1404	1.02695	FALSE
Loneliness_Unadj	0.2546	0.597842	FALSE	Sadness_Unadj	0.04	1.9608	TRUE	WM_Task_Median_RT	0.145	1.0187	FALSE	Odor_Unadj	0.3238	0.380585	FALSE	Social_Task_TOM_Perc_TOM	0.1443	0.952742	FALSE	VSPLOT_CRTE	0.2784	0.517923	FALSE	AngHostil_Unadj	0.166	0.892691	FALSE
AngHostil_Unadj	0.2558	0.568787	FALSE	Flanker_Unadj	0.0549	1.78015	FALSE	SCPT_TPRT	0.1773	0.867609	FALSE	FearAffect_Unadj	0.3178	0.380011	FALSE	Friendship_Unadj	0.205	0.784178	FALSE	Emotion_Task_Face_Median_RT	0.2717	0.483005	FALSE	Relational_Task_Match_Acc	0.1882	0.787681	FALSE
GaitSpeed_Comp	0.2692	0.547912	FALSE	PercHostil_Unadj	0.0758	1.53794	FALSE	SCPT_SPEC	0.1722	0.852018	FALSE	PainInterf_Tscore	0.3306	0.353852	FALSE	AngAggr_Unadj	0.2063	0.766553	FALSE	AngAggr_Unadj	0.3061	0.396601	FALSE	Relational_Task_Rel_Median_RT	0.2076	0.753828	FALSE
IWRD_RTC	0.2828	0.496058	FALSE	PercStress_Unadj	0.0901	1.42129	FALSE	Language_Task_Math_Acc	0.1753	0.830767	FALSE	Emotion_Task_Face_Median_RT	0.3215	0.339233	FALSE	Language_Task_Story_Acc	0.1914	0.746632	FALSE	IWRD_RTC	0.3175	0.371112	FALSE	EmotSupp_Unadj	0.213	0.662342	FALSE
Dexterity_Unadj	0.2894	0.432947	FALSE	FearSomat_Unadj	0.0912	1.39127	FALSE	Language_Task_Story_Median_RT	0.194	0.804239	FALSE	Friendship_Unadj	0.3577	0.287095	FALSE	IWRD_RTC	0.206	0.69422	FALSE	Relational_Task_Rel_Acc	0.3152	0.343932	FALSE	PercHostil_Unadj	0.2382	0.558452	FALSE
MeanPurp_Unadj	0.3323	0.353733	FALSE	Endurance_Unadj	0.1419	1.0395	FALSE	AngAggr_Unadj	0.2279	0.618327	FALSE	AngAggr_Unadj	0.3657	0.220744	FALSE	Relational_Task_Rel_Acc	0.2112	0.589254	FALSE	Loneliness_Unadj	0.3723	0.198655	FALSE	Emotion_Task_Face_Median_RT	0.2443	0.548354	FALSE
AngAggr_Unadj	0.3802	0.179909	FALSE	PainInterf_Tscore	0.1503	1.02684	FALSE	LifeSatisf_Unadj	0.2339	0.588381	FALSE	Endurance_Unadj	0.3674	0.208834	FALSE	Sadness_Unadj	0.3101	0.398631	FALSE	Friendship_Unadj	0.4133	0.127546	FALSE	Social_Task_TOM_Perc_TOM	0.2186	0.533866	FALSE
ER40_CRT	0.3869	0.156129	FALSE	Language_Task_Math_Acc	0.1629	0.911051	FALSE	WM_Task_Acc	0.2582	0.515874	FALSE	Emotion_Task_Shape_Median_RT	0.369	0.20825	FALSE	WM_Task_Median_RT	0.3265	0.257743	FALSE	ListSort_Unadj	0.4212	0.0742206	FALSE	LifeSatisf_Unadj	0.248	0.521892	FALSE
WM_Task_Acc	0.3697	0.151203	FALSE	WM_Task_Acc	0.1882	0.739513	FALSE	Social_Task_TOM_Median_RT_TOM	0.2673	0.472413	FALSE	EmotSupp_Unadj	0.389	0.18232	FALSE	Language_Task_Math_Median_RT	0.3375	0.231053	FALSE	EmotSupp_Unadj	0.4236	0.0594855	FALSE	PercStress_Unadj	0.2567	0.491322	FALSE
PicSeq_Unadj	0.3849	0.149102	FALSE	InstruSupp_Unadj	0.2149	0.738886	FALSE	Emotion_Task_Shape_Median_RT	0.3045	0.351261	FALSE	CardSort_Unadj	0.3776	0.169083	FALSE	Emotion_Task_Face_Median_RT	0.3619	0.179241	FALSE	SCPT_TPRT	0.4681	0.00178373	FALSE	Dexterity_Unadj	0.2677	0.436751	FALSE
Language_Task_Story_Median_RT	0.4193	0.0995249	FALSE	Noise_Comp	0.2239	0.698868	FALSE	Endurance_Unadj	0.3055	0.336549	FALSE	InstruSupp_Unadj	0.452	0.01834	FALSE	ProcSpeed_Unadj	0.3705	0.145531	FALSE	Language_Task_Math_Acc	0.4634	-0.031201	FALSE	Language_Task_Story_Median_RT	0.2726	0.429748	FALSE
PercHostil_Unadj	0.4266	0.0807406	FALSE	PicSeq_Unadj	0.2217	0.665373	FALSE	InstruSupp_Unadj	0.3604	0.265798	FALSE	VSPLOT_CRTE	0.4706	-0.0416102	FALSE	Relational_Task_Rel_Median_RT	0.3426	0.14249	FALSE	Relational_Task_Rel_Median_RT	0.5062	-0.0921364	FALSE	Friendship_Unadj	0.2908	0.401409	FALSE
DDisc_AUC_40K	0.4223	0.0323433	FALSE	DDisc_AUC_40K	0.2277	0.622887	FALSE	PainInterf_Tscore	0.3413	0.256902	FALSE	LifeSatisf_Unadj	0.5245	-0.173944	FALSE	AngHostil_Unadj	0.4036	0.12212	FALSE	Social_Task_TOM_Median_RT_TOM	0.5497	-0.264467	FALSE	MeanPurp_Unadj	0.32	0.337529	FALSE
InstruSupp_Unadj	0.4364	0.0243416	FALSE	IWRD_RTC	0.2689	0.539565	FALSE	Relational_Task_Match_Acc	0.3549	0.211369	FALSE	Relational_Task_Match_Median_RT	0.5393	-0.212407	FALSE	WM_Task_Acc	0.4089	0.0482508	FALSE	Taste_Unadj	0.5603	-0.277115	FALSE	Language_Task_Story_Acc	0.3249	0.326054	FALSE
Odor_Unadj	0.458	0.0170266	FALSE	VSPLOT_CRTE	0.2838	0.446592	FALSE	PMAT24_A_RTCR	0.35	0.201441	FALSE	FearSomat_Unadj	0.5755	-0.279163	FALSE	FearSomat_Unadj	0.4225	0.0332765	FALSE	Emotion_Task_Shape_Median_RT	0.5876	-0.331713	FALSE	Relational_Task_Match_Median_RT	0.3313	0.278668	FALSE
Social_Task_TOM_Median_RT_TOM	0.4502	-0.0292293	FALSE	Strength_Unadj	0.3066	0.391348	FALSE	Emotion_Task_Face_Median_RT	0.3743	0.151817	FALSE	Sadness_Unadj	0.584	-0.300183	FALSE	Loneliness_Unadj	0.44	0.0306209	FALSE	WM_Task_Median_RT	0.5919	-0.333758	FALSE	Social_Task_TOM_Median_RT_TOM	0.3247	0.273099	FALSE
AngAffect_Unadj	0.4831	-0.0904715	FALSE	PMAT24_A_RTCR	0.3723	0.236542	FALSE	AngHostil_Unadj	0.3894	0.139009	FALSE	Relational_Task_Rel_Acc	0.5849	-0.324084	FALSE	Emotion_Task_Shape_Median_RT	0.4216	0.0257595	FALSE	PercStress_Unadj	0.5853	-0.334552	FALSE	FearSomat_Unadj	0.3739	0.238325	FALSE
ProcSpeed_Unadj	0.4893	-0.131727	FALSE	ListSort_Unadj	0.3518	0.222899	FALSE	PicSeq_Unadj	0.3967	0.109248	FALSE	Taste_Unadj	0.6037	-0.336014	FALSE	Strength_Unadj	0.4343	0.0255431	FALSE	Dexterity_Unadj	0.6029	-0.371273	FALSE	Emotion_Task_Shape_Median_RT	0.3477	0.232854	FALSE
EmotSupp_Unadj	0.4983	-0.146651	FALSE	MeanPurp_Unadj	0.3941	0.156276	FALSE	MeanPurp_Unadj	0.4291	0.04692	FALSE	MeanPurp_Unadj	0.6063	-0.338266	FALSE	PMAT24_A_RTCR	0.445	-0.0462849	FALSE	FearAffect_Unadj	0.6315	-0.431428	FALSE	ListSort_Unadj	0.3601	0.205881	FALSE
SelfEff_Unadj	0.5395	-0.214165	FALSE	SCPT_TPRT	0.3985	0.128629	FALSE	DDisc_AUC_200	0.43	0.0250905	FALSE	DDisc_AUC_40K	0.6084	-0.353062	FALSE	Noise_Comp	0.4657	-0.0951279	FALSE	Social_Task_TOM_Perc_TOM	0.6432	-0.465518	FALSE	Noise_Comp	0.4419	-0.0204678	FALSE
Language_Task_Math_Acc	0.5371	-0.242199	FALSE	SCPT_SEN	0.4127	0.115853	FALSE	SCPT_SEN	0.511	-0.152867	FALSE	PercHostil_Unadj	0.6229	-0.391451	FALSE	Relational_Task_Match_Median_RT	0.4771	-0.112669	FALSE	LifeSatisf_Unadj	0.6474	-0.471815	FALSE	PercReject_Unadj	0.4306	-0.0269674	FALSE
Emotion_Task_Face_Median_RT	0.5629	-0.2822	FALSE	GaitSpeed_Comp	0.4111	0.108804	FALSE	PercHostil_Unadj	0.5507	-0.264842	FALSE	WM_Task_Median_RT	0.6287	-0.407198	FALSE	LifeSatisf_Unadj	0.4934	-0.138413	FALSE	DDisc_AUC_40K	0.6494	-0.49136	FALSE	Loneliness_Unadj	0.4612	-0.06253	FALSE
DDisc_AUC_200	0.5649	-0.288045	FALSE	AngAggr_Unadj	0.4212	0.0748071	FALSE	FearSomat_Unadj	0.5727	-0.299135	FALSE	SelfEff_Unadj	0.6323	-0.407885	FALSE	ReadEng_Unadj	0.5047	-0.19431	FALSE	Odor_Unadj	0.6807	-0.551447	FALSE	VSPLOT_CRTE	0.4785	-0.0744757	FALSE
Flanker_Unadj	0.5637	-0.300454	FALSE	Friendship_Unadj	0.4294	0.073168	FALSE	FearAffect_Unadj	0.6	-0.365256	FALSE	Relational_Task_Rel_Median_RT	0.6544	-0.45859	FALSE	AngAffect_Unadj	0.5372	-0.221496	FALSE	Relational_Task_Match_Median_RT	0.6963	-0.564955	FALSE	AngAffect_Unadj	0.4819	-0.122958	FALSE
FearAffect_Unadj	0.5984	-0.367352	FALSE	EmotSupp_Unadj	0.4372	0.0525127	FALSE	ListSort_Unadj	0.6256	-0.427381	FALSE	PosAffect_Unadj	0.6743	-0.496104	FALSE	CardSort_Unadj	0.5385	-0.250185	FALSE	WM_Task_Acc	0.6871	-0.568611	FALSE	AngAggr_Unadj	0.4867	-0.123466	FALSE
PainInterf_Tscore	0.6145	-0.38968	FALSE	PosAffect_Unadj	0.4608	-0.0487551	FALSE	Taste_Unadj	0.668	-0.520636	FALSE	WM_Task_Acc	0.6647	-0.499501	FALSE	PercReject_Unadj	0.5564	-0.262205	FALSE	FearSomat_Unadj	0.7473	-0.72334	FALSE	Strength_Unadj	0.5292	-0.19285	FALSE
SCPT_SEN	0.6318	-0.414855	FALSE	AngAffect_Unadj	0.4995	-0.0903491	FALSE	Friendship_Unadj	0.688	-0.546863	FALSE	Language_Task_Story_Median_RT	0.6731	-0.500296	FALSE	Endurance_Unadj	0.5757	-0.331939	FALSE	PicSeq_Unadj	0.7491	-0.724606	FALSE	DDisc_AUC_40K	0.5279	-0.245196	FALSE
Language_Task_Story_Acc	0.6324	-0.431355	FALSE	Relational_Task_Rel_Median_RT	0.5113	-0.113298	FALSE	SelfEff_Unadj	0.6781	-0.546975	FALSE	IWRD_RTC	0.6795	-0.525479	FALSE	DDisc_AUC_40K	0.572	-0.343475	FALSE	AngAffect_Unadj	0.7575	-0.74387	FALSE	SCPT_TPRT	0.5628	-0.294933	FALSE
PicVocab_Unadj	0.6302	-0.442527	FALSE	DDisc_AUC_200	0.4909	-0.115591	FALSE	Social_Task_TOM_Perc_TOM	0.7005	-0.586903	FALSE	ListSort_Unadj	0.6733	-0.526806	FALSE	Language_Task_Story_Median_RT	0.65	-0.48965	FALSE	Strength_Unadj	0.765	-0.757556	FALSE	CardSort_Unadj	0.5654	-0.294945	FALSE
Sadness_Unadj	0.6422	-0.470189	FALSE	Language_Task_Story_Acc	0.5373	-0.190097	FALSE	Odor_Unadj	0.7331	-0.656682	FALSE	Loneliness_Unadj	0.6827	-0.544763	FALSE	DDisc_AUC_200	0.664	-0.530776	FALSE	Sadness_Unadj	0.7711	-0.768036	FALSE	IWRD_RTC	0.5674	-0.32603	FALSE
PercStress_Unadj	0.6435	-0.470391	FALSE	Language_Task_Story_Median_RT	0.5445	-0.222055	FALSE	Emotion_Task_Shape_Acc	0.7499	-0.695983	FALSE	ReadEng_Unadj	0.6902	-0.558512	FALSE	Emotion_Task_Shape_Acc	0.6751	-0.535404	FALSE	PercReject_Unadj	0.7702	-0.772336	FALSE	ReadEng_Unadj	0.6571	-0.495818	FALSE
ReadEng_Unadj	0.6575	-0.508819	FALSE	Emotion_Task_Face_Acc	0.6086	-0.32714	FALSE	Strength_Unadj	0.7501	-0.702108	FALSE	Noise_Comp	0.6913	-0.567515	FALSE	Relational_Task_Match_Acc	0.7176	-0.620262	FALSE	SCPT_SPEC	0.7867	-0.816122	FALSE	Flanker_Unadj	0.6586	-0.504415	FALSE
PercReject_Unadj	0.678	-0.542705	FALSE	LifeSatisf_Unadj	0.5922	-0.340316	FALSE	Loneliness_Unadj	0.761	-0.745939	FALSE	SCPT_TPRT	0.7038	-0.598507	FALSE	PercHostil_Unadj	0.7053	-0.623268	FALSE	DDisc_AUC_200	0.8013	-0.843108	FALSE	SelfEff_Unadj	0.6752	-0.549557	FALSE
LifeSatisf_Unadj	0.685	-0.568236	FALSE	Emotion_Task_Shape_Acc	0.5954	-0.347386	FALSE	AngAffect_Unadj	0.7693	-0.76312	FALSE	AngAffect_Unadj	0.7271	-0.651398	FALSE	FearAffect_Unadj	0.7211	-0.645137	FALSE	PMAT24_A_RTCR	0.8078	-0.867136	FALSE	PosAffect_Unadj	0.6806	-0.558425	FALSE
SCPT_SPEC	0.7061	-0.62033	FALSE	Emotion_Task_Face_Median_RT	0.6004	-0.369373	FALSE	DDisc_AUC_40K	0.7798	-0.769783	FALSE	GaitSpeed_Comp	0.7593	-0.735278	FALSE	MeanPurp_Unadj	0.7315	-0.672253	FALSE	Emotion_Task_Shape_Acc	0.8024	-0.876911	FALSE	Sadness_Unadj	0.7238	-0.648912	FALSE
Language_Task_Math_Median_RT	0.7709	-0.769192	FALSE	Taste_Unadj	0.5971	-0.374439	FALSE	Relational_Task_Rel_Median_RT	0.7961	-0.830046	FALSE	Strength_Unadj	0.7626	-0.745521	FALSE	PercStress_Unadj	0.7699	-0.77776	FALSE	PercHostil_Unadj	0.8979	-1.16195	FALSE	Odor_Unadj	0.7379	-0.689455	FALSE
VSPLOT_CRTE	0.7735	-0.790273	FALSE	Relational_Task_Match_Median_RT	0.6161	-0.401326	FALSE	PercStress_Unadj	0.8311	-0.916347	FALSE	Social_Task_TOM_Median_RT_TOM	0.7637	-0.7467	FALSE	Dexterity_Unadj	0.7916	-0.796019	FALSE	CardSort_Unadj	0.9117	-1.18059	FALSE	GaitSpeed_Comp	0.7453	-0.709821	FALSE
Relational_Task_Match_Acc	0.8037	-0.831213	FALSE	Emotion_Task_Shape_Median_RT	0.655	-0.485266	FALSE	Relational_Task_Match_Median_RT	0.8465	-0.953322	FALSE	Language_Task_Math_Median_RT	0.7692	-0.763102	FALSE	Emotion_Task_Face_Acc	0.7864	-0.815011	FALSE	PainInterf_Tscore	0.9068	-1.23289	FALSE	SCPT_SEN	0.7762	-0.790984	FALSE
Emotion_Task_Shape_Acc	0.8166	-0.872115	FALSE	Social_Task_TOM_Median_RT_TOM	0.6792	-0.558123	FALSE	Flanker_Unadj	0.8731	-1.04272	FALSE	Emotion_Task_Shape_Acc	0.7893	-0.80355	FALSE	Social_Task_TOM_Median_RT_TOM	0.8071	-0.828694	FALSE	Language_Task_Story_Median_RT	0.9121	-1.25058	FALSE	Endurance_Unadj	0.7932	-0.804469	FALSE
Social_Task_TOM_Perc_TOM	0.8217	-0.894897	FALSE	PercReject_Unadj	0.7678	-0.760628	FALSE	PercReject_Unadj	0.916	-1.21841	FALSE	Relational_Task_Match_Acc	0.8075	-0.865917	FALSE	SCPT_SPEC	0.8779	-1.05313	FALSE	Endurance_Unadj	0.9233	-1.25894	FALSE	FearAffect_Unadj	0.7984	-0.811627	FALSE
Relational_Task_Rel_Acc	0.8605	-0.969094	FALSE	Dexterity_Unadj	0.7929	-0.832906	FALSE	CardSort_Unadj	0.9345	-1.27688	FALSE	SCPT_SEN	0.8034	-0.870629	FALSE	SCPT_SEN	0.9212	-1.16804	FALSE	Emotion_Task_Face_Acc	0.9167	-1.28378	FALSE	Emotion_Task_Shape_Acc	0.8188	-0.839272	FALSE
Relational_Task_Rel_Median_RT	0.8702	-1.06105	FALSE	WM_Task_Median_RT	0.8983	-1.17688	FALSE	EmotSupp_Unadj	0.9296	-1.29387	FALSE	Language_Task_Math_Acc	0.8353	-0.952515	FALSE	VSPLOT_CRTE	0.9439	-1.42559	FALSE	ProcSpeed_Unadj	0.9381	-1.315	FALSE	DDisc_AUC_200	0.8251	-0.885442	FALSE
Relational_Task_Match_Median_RT	0.9034	-1.15126	FALSE	SCPT_SPEC	0.9424	-1.3189	FALSE	ProcSpeed_Unadj	0.9553	-1.40387	FALSE	Dexterity_Unadj	0.8421	-0.980499	FALSE	SelfEff_Unadj	0.9631	-1.50726	FALSE	Flanker_Unadj	0.9591	-1.39526	FALSE	Taste_Unadj	0.8722	-1.01919	FALSE
FearSomat_Unadj	0.9401	-1.41154	FALSE	ProcSpeed_Unadj	0.952	-1.34216	FALSE	Sadness_Unadj	0.9896	-1.68342	FALSE	SCPT_SPEC	0.894	-1.15355	FALSE	ListSort_Unadj	0.99	-1.60322	FALSE	PosAffect_Unadj	0.9599	-1.43673	FALSE	SCPT_SPEC	0.9201	-1.1719	FALSE
Noise_Comp	0.9784	-1.64732	FALSE	Language_Task_Math_Median_RT	0.9344	-1.36551	FALSE	PosAffect_Unadj	0.9959	-2.10466	FALSE	DDisc_AUC_200	0.9831	-1.84262	FALSE	GaitSpeed_Comp	0.994	-1.88568	FALSE	Noise_Comp	1	-2.8536	FALSE	InstruSupp_Unadj	0.9259	-1.22109	FALSE
