# Supplementary material for: Robust but independent sex differences in human brain function, structure, and behavior
Source: Nat Commun. 2026 May 21;17:6694. doi: 10.1038/s41467-026-73262-2 (PMC13385741; doi:10.1038/s41467-026-73262-2)
Supplement: Supplementary file 13 — Supplementary Dataset 11 [file 41467_2026_73262_MOESM13_ESM.xlsx]

## Sheet: S11SexModulatoryEffectsperTask
Supplementary Data 11: Sorted sex modulatory effects on activation-behavior associations across behavioral scales per task.
57 continuous behavioral scales are sorted by descending sex modulatory effects on activation-behavior associations for each task (greater -log10(Pperm) indicting greater sex modulatory effects on BWAS maps of activation vs. behavior, Supplementary Fig. 14c, Methods, Sex modulatory effects in BWAS).
No behaviors survive Bonferroni correction for 57 scales and 7 tasks (Pperm<399), and 33 survive the norminal significance (Pperm<0.05).
fMRI tasks: Emotion			Gambling			Language			Motor			Relational			Social				Working Memory
Behavioral Scale	-log10(Pperm)	Nominal Significant (Pperm<0.05)	Behavioral Scale	-log10(Pperm)	Nominal Significant (Pperm<0.05)	Behavioral Scale	-log10(Pperm)	Nominal Significant (Pperm<0.05)	Behavioral Scale	-log10(Pperm)	Nominal Significant (Pperm<0.05)	Behavioral Scale	-log10(Pperm)	Nominal Significant (Pperm<0.05)	Behavioral Scale	-log10(Pperm)	Nominal Significant (Pperm<0.05)		Behavioral Scale	-log10(Pperm)	Nominal Significant (Pperm<0.05)
AngAffect_Unadj	1.06148	FALSE	DDisc_AUC_200	1.92812	TRUE	ER40_CRT	2.52288	TRUE	DDisc_AUC_40K	1.83863	TRUE	PMAT24_A_RTCR	2.20066	TRUE	Language_Task_Story_Acc	2.25964	TRUE	TRUE	CardSort_Unadj	2.55284	TRUE
Strength_Unadj	1.02965	FALSE	FearAffect_Unadj	1.89279	TRUE	WM_Task_Median_RT	2.01323	TRUE	WM_Task_Acc	1.61083	TRUE	SelfEff_Unadj	2.18046	TRUE	ER40_CRT	1.87615	TRUE	TRUE	Friendship_Unadj	1.90309	TRUE
PosAffect_Unadj	0.87844	FALSE	PainInterf_Tscore	1.88273	TRUE	InstruSupp_Unadj	1.8041	TRUE	DDisc_AUC_200	1.59346	TRUE	PicVocab_Unadj	1.77728	TRUE	GaitSpeed_Comp	1.86646	TRUE	TRUE	ProcSpeed_Unadj	1.49757	TRUE
ListSort_Unadj	0.877129	FALSE	Relational_Task_Rel_Acc	1.80688	TRUE	Noise_Comp	1.61979	TRUE	MeanPurp_Unadj	1.36856	TRUE	IWRD_RTC	1.74958	TRUE	Odor_Unadj	1.42136	TRUE	TRUE	Loneliness_Unadj	1.22988	FALSE
Language_Task_Story_Median_RT	0.835647	FALSE	SCPT_SEN	1.64016	TRUE	PicVocab_Unadj	1.5867	TRUE	Social_Task_TOM_Perc_TOM	1.00877	FALSE	DDisc_AUC_200	1.22841	FALSE	Sadness_Unadj	1.30103	FALSE	FALSE	PMAT24_A_RTCR	1.1343	FALSE
Loneliness_Unadj	0.829445	FALSE	DDisc_AUC_40K	1.61979	TRUE	GaitSpeed_Comp	1.37366	TRUE	VSPLOT_CRTE	0.945387	FALSE	PosAffect_Unadj	1.01368	FALSE	Loneliness_Unadj	1.1798	FALSE	FALSE	Relational_Task_Rel_Acc	0.931072	FALSE
SelfEff_Unadj	0.760701	FALSE	WM_Task_Acc	1.60555	TRUE	DDisc_AUC_200	1.37161	TRUE	InstruSupp_Unadj	0.859492	FALSE	MeanPurp_Unadj	1.011	FALSE	AngHostil_Unadj	1.16877	FALSE	FALSE	Emotion_Task_Shape_Median_RT	0.930702	FALSE
FearAffect_Unadj	0.748119	FALSE	AngHostil_Unadj	1.40671	TRUE	ReadEng_Unadj	1.26281	FALSE	Flanker_Unadj	0.806041	FALSE	AngHostil_Unadj	0.977984	FALSE	Emotion_Task_Shape_Acc	0.948847	FALSE	FALSE	ER40_CRT	0.924453	FALSE
Endurance_Unadj	0.731656	FALSE	Taste_Unadj	1.39794	TRUE	Language_Task_Math_Median_RT	1.18111	FALSE	WM_Task_Median_RT	0.764219	FALSE	AngAffect_Unadj	0.915781	FALSE	SCPT_SEN	0.931443	FALSE	FALSE	Emotion_Task_Face_Acc	0.911155	FALSE
MeanPurp_Unadj	0.642256	FALSE	ReadEng_Unadj	1.39686	TRUE	Emotion_Task_Face_Acc	1.04964	FALSE	PainInterf_Tscore	0.728623	FALSE	FearAffect_Unadj	0.834756	FALSE	Relational_Task_Match_Acc	0.900665	FALSE	FALSE	Language_Task_Story_Acc	0.863279	FALSE
PMAT24_A_RTCR	0.641304	FALSE	AngAggr_Unadj	1.383	TRUE	Social_Task_TOM_Perc_TOM	0.947306	FALSE	PMAT24_A_RTCR	0.662341	FALSE	Loneliness_Unadj	0.832092	FALSE	InstruSupp_Unadj	0.88706	FALSE	FALSE	Emotion_Task_Face_Median_RT	0.83357	FALSE
GaitSpeed_Comp	0.629302	FALSE	FearSomat_Unadj	1.27246	FALSE	PercStress_Unadj	0.935542	FALSE	ER40_CRT	0.655019	FALSE	PainInterf_Tscore	0.798603	FALSE	CardSort_Unadj	0.710411	FALSE	FALSE	Dexterity_Unadj	0.79915	FALSE
Dexterity_Unadj	0.569119	FALSE	PicVocab_Unadj	1.1549	FALSE	VSPLOT_CRTE	0.906578	FALSE	Relational_Task_Match_Median_RT	0.65267	FALSE	SCPT_SEN	0.726767	FALSE	Relational_Task_Rel_Median_RT	0.700493	FALSE	FALSE	DDisc_AUC_40K	0.774949	FALSE
Relational_Task_Match_Acc	0.556737	FALSE	SelfEff_Unadj	1.12205	FALSE	Language_Task_Story_Median_RT	0.865823	FALSE	LifeSatisf_Unadj	0.632458	FALSE	Emotion_Task_Shape_Median_RT	0.664542	FALSE	Taste_Unadj	0.655608	FALSE	FALSE	WM_Task_Acc	0.765989	FALSE
CardSort_Unadj	0.528562	FALSE	Loneliness_Unadj	1.11182	FALSE	Language_Task_Math_Acc	0.793984	FALSE	Sadness_Unadj	0.606952	FALSE	ProcSpeed_Unadj	0.625435	FALSE	PercReject_Unadj	0.597911	FALSE	FALSE	PercStress_Unadj	0.720105	FALSE
Friendship_Unadj	0.523024	FALSE	Odor_Unadj	1.08092	FALSE	Dexterity_Unadj	0.768276	FALSE	Emotion_Task_Face_Median_RT	0.592609	FALSE	LifeSatisf_Unadj	0.619427	FALSE	Dexterity_Unadj	0.572514	FALSE	FALSE	Language_Task_Math_Median_RT	0.554396	FALSE
Sadness_Unadj	0.473273	FALSE	Social_Task_TOM_Perc_TOM	1.06198	FALSE	DDisc_AUC_40K	0.707301	FALSE	Endurance_Unadj	0.572839	FALSE	Flanker_Unadj	0.616005	FALSE	ListSort_Unadj	0.571541	FALSE	FALSE	ReadEng_Unadj	0.517841	FALSE
Emotion_Task_Face_Median_RT	0.471598	FALSE	Endurance_Unadj	1.02045	FALSE	Relational_Task_Rel_Acc	0.679023	FALSE	Odor_Unadj	0.545613	FALSE	EmotSupp_Unadj	0.593119	FALSE	Emotion_Task_Shape_Median_RT	0.571541	FALSE	FALSE	AngAggr_Unadj	0.508078	FALSE
Emotion_Task_Shape_Median_RT	0.458795	FALSE	Relational_Task_Match_Acc	0.920096	FALSE	AngAggr_Unadj	0.604324	FALSE	PicSeq_Unadj	0.465339	FALSE	AngAggr_Unadj	0.584359	FALSE	VSPLOT_CRTE	0.569441	FALSE	FALSE	PercReject_Unadj	0.473531	FALSE
ER40_CRT	0.439137	FALSE	PicSeq_Unadj	0.895172	FALSE	WM_Task_Acc	0.580871	FALSE	Relational_Task_Rel_Median_RT	0.463315	FALSE	SCPT_TPRT	0.540306	FALSE	PercHostil_Unadj	0.561933	FALSE	FALSE	Social_Task_TOM_Perc_TOM	0.473144	FALSE
Odor_Unadj	0.43735	FALSE	CardSort_Unadj	0.837734	FALSE	Relational_Task_Match_Median_RT	0.578067	FALSE	AngHostil_Unadj	0.444664	FALSE	WM_Task_Acc	0.428874	FALSE	PMAT24_A_RTCR	0.560983	FALSE	FALSE	Social_Task_TOM_Median_RT_TOM	0.470313	FALSE
Language_Task_Math_Acc	0.434743	FALSE	PercHostil_Unadj	0.710188	FALSE	IWRD_RTC	0.516555	FALSE	PicVocab_Unadj	0.44418	FALSE	Relational_Task_Rel_Acc	0.422738	FALSE	PercStress_Unadj	0.504178	FALSE	FALSE	Flanker_Unadj	0.463315	FALSE
SCPT_TPRT	0.42934	FALSE	Friendship_Unadj	0.696372	FALSE	Language_Task_Story_Acc	0.495257	FALSE	SelfEff_Unadj	0.440333	FALSE	PercStress_Unadj	0.421819	FALSE	Friendship_Unadj	0.494443	FALSE	FALSE	Taste_Unadj	0.462181	FALSE
WM_Task_Median_RT	0.422278	FALSE	PosAffect_Unadj	0.667158	FALSE	Taste_Unadj	0.420674	FALSE	ProcSpeed_Unadj	0.414426	FALSE	WM_Task_Median_RT	0.419075	FALSE	Language_Task_Math_Acc	0.477817	FALSE	FALSE	Language_Task_Math_Acc	0.42435	FALSE
Emotion_Task_Face_Acc	0.414314	FALSE	Strength_Unadj	0.599117	FALSE	PainInterf_Tscore	0.408601	FALSE	PercStress_Unadj	0.408268	FALSE	ER40_CRT	0.415669	FALSE	Language_Task_Math_Median_RT	0.47379	FALSE	FALSE	PicVocab_Unadj	0.359916	FALSE
PercHostil_Unadj	0.38711	FALSE	Sadness_Unadj	0.583193	FALSE	Endurance_Unadj	0.392867	FALSE	ReadEng_Unadj	0.401757	FALSE	Taste_Unadj	0.413525	FALSE	DDisc_AUC_200	0.448428	FALSE	FALSE	AngHostil_Unadj	0.357634	FALSE
Flanker_Unadj	0.374482	FALSE	Flanker_Unadj	0.549905	FALSE	FearAffect_Unadj	0.369369	FALSE	PosAffect_Unadj	0.400554	FALSE	InstruSupp_Unadj	0.406492	FALSE	EmotSupp_Unadj	0.446602	FALSE	FALSE	Relational_Task_Match_Median_RT	0.349013	FALSE
Language_Task_Story_Acc	0.33762	FALSE	ER40_CRT	0.514421	FALSE	Social_Task_TOM_Median_RT_TOM	0.350081	FALSE	Relational_Task_Rel_Acc	0.37366	FALSE	ReadEng_Unadj	0.397181	FALSE	Emotion_Task_Face_Median_RT	0.445996	FALSE	FALSE	PercHostil_Unadj	0.34727	FALSE
AngHostil_Unadj	0.302596	FALSE	VSPLOT_CRTE	0.513428	FALSE	LifeSatisf_Unadj	0.329383	FALSE	Language_Task_Story_Median_RT	0.351347	FALSE	Emotion_Task_Shape_Acc	0.386053	FALSE	PicVocab_Unadj	0.403843	FALSE	FALSE	Strength_Unadj	0.339704	FALSE
Taste_Unadj	0.275724	FALSE	Noise_Comp	0.484259	FALSE	Emotion_Task_Shape_Median_RT	0.257039	FALSE	Emotion_Task_Shape_Median_RT	0.307594	FALSE	DDisc_AUC_40K	0.38321	FALSE	WM_Task_Acc	0.392652	FALSE	FALSE	PainInterf_Tscore	0.339135	FALSE
PicVocab_Unadj	0.223371	FALSE	Language_Task_Math_Acc	0.468777	FALSE	PicSeq_Unadj	0.255003	FALSE	Friendship_Unadj	0.295249	FALSE	Language_Task_Math_Acc	0.38279	FALSE	ReadEng_Unadj	0.375718	FALSE	FALSE	Relational_Task_Rel_Median_RT	0.334513	FALSE
AngAggr_Unadj	0.214528	FALSE	PercStress_Unadj	0.419759	FALSE	Emotion_Task_Face_Median_RT	0.252122	FALSE	Noise_Comp	0.285922	FALSE	Odor_Unadj	0.350568	FALSE	DDisc_AUC_40K	0.36734	FALSE	FALSE	Relational_Task_Match_Acc	0.328642	FALSE
Social_Task_TOM_Perc_TOM	0.200453	FALSE	EmotSupp_Unadj	0.360314	FALSE	PercReject_Unadj	0.23018	FALSE	Loneliness_Unadj	0.281	FALSE	Relational_Task_Rel_Median_RT	0.346305	FALSE	MeanPurp_Unadj	0.331707	FALSE	FALSE	Noise_Comp	0.321573	FALSE
SCPT_SEN	0.199764	FALSE	PMAT24_A_RTCR	0.353008	FALSE	MeanPurp_Unadj	0.229958	FALSE	Language_Task_Story_Acc	0.267365	FALSE	Strength_Unadj	0.32781	FALSE	AngAggr_Unadj	0.329105	FALSE	FALSE	WM_Task_Median_RT	0.291834	FALSE
Social_Task_TOM_Median_RT_TOM	0.194295	FALSE	IWRD_RTC	0.339135	FALSE	ListSort_Unadj	0.218316	FALSE	Taste_Unadj	0.262092	FALSE	Social_Task_TOM_Median_RT_TOM	0.279097	FALSE	Social_Task_TOM_Perc_TOM	0.302422	FALSE	FALSE	PicSeq_Unadj	0.291579	FALSE
WM_Task_Acc	0.191114	FALSE	MeanPurp_Unadj	0.31894	FALSE	SCPT_TPRT	0.21049	FALSE	GaitSpeed_Comp	0.258376	FALSE	CardSort_Unadj	0.277284	FALSE	AngAffect_Unadj	0.298001	FALSE	FALSE	ListSort_Unadj	0.264481	FALSE
IWRD_RTC	0.188358	FALSE	InstruSupp_Unadj	0.274905	FALSE	PMAT24_A_RTCR	0.199971	FALSE	AngAggr_Unadj	0.258297	FALSE	Language_Task_Math_Median_RT	0.275233	FALSE	SelfEff_Unadj	0.237847	FALSE	FALSE	VSPLOT_CRTE	0.247107	FALSE
PercReject_Unadj	0.18184	FALSE	Relational_Task_Match_Median_RT	0.26512	FALSE	SCPT_SPEC	0.191857	FALSE	PercReject_Unadj	0.24634	FALSE	Relational_Task_Match_Median_RT	0.274905	FALSE	ProcSpeed_Unadj	0.227825	FALSE	FALSE	Endurance_Unadj	0.241467	FALSE
InstruSupp_Unadj	0.181246	FALSE	Emotion_Task_Face_Acc	0.237922	FALSE	AngHostil_Unadj	0.18356	FALSE	Language_Task_Math_Median_RT	0.229664	FALSE	Friendship_Unadj	0.268572	FALSE	Relational_Task_Rel_Acc	0.159894	FALSE	FALSE	LifeSatisf_Unadj	0.227458	FALSE
LifeSatisf_Unadj	0.166025	FALSE	Emotion_Task_Shape_Median_RT	0.237622	FALSE	Strength_Unadj	0.180522	FALSE	FearAffect_Unadj	0.193481	FALSE	PicSeq_Unadj	0.252899	FALSE	Endurance_Unadj	0.142668	FALSE	FALSE	Language_Task_Story_Median_RT	0.212398	FALSE
ReadEng_Unadj	0.163739	FALSE	GaitSpeed_Comp	0.225848	FALSE	FearSomat_Unadj	0.170182	FALSE	Emotion_Task_Face_Acc	0.190171	FALSE	Social_Task_TOM_Perc_TOM	0.240181	FALSE	IWRD_RTC	0.131826	FALSE	FALSE	EmotSupp_Unadj	0.209926	FALSE
ProcSpeed_Unadj	0.160711	FALSE	SCPT_TPRT	0.211478	FALSE	SCPT_SEN	0.165834	FALSE	IWRD_RTC	0.161214	FALSE	Sadness_Unadj	0.19942	FALSE	FearSomat_Unadj	0.128894	FALSE	FALSE	SCPT_SEN	0.207188	FALSE
PicSeq_Unadj	0.160711	FALSE	PercReject_Unadj	0.177636	FALSE	Relational_Task_Rel_Median_RT	0.147703	FALSE	EmotSupp_Unadj	0.147825	FALSE	Dexterity_Unadj	0.195861	FALSE	Emotion_Task_Face_Acc	0.123609	FALSE	FALSE	Sadness_Unadj	0.177636	FALSE
EmotSupp_Unadj	0.150888	FALSE	Language_Task_Story_Acc	0.166407	FALSE	Friendship_Unadj	0.13537	FALSE	Dexterity_Unadj	0.13543	FALSE	Emotion_Task_Face_Median_RT	0.183825	FALSE	FearAffect_Unadj	0.121076	FALSE	FALSE	AngAffect_Unadj	0.174509	FALSE
DDisc_AUC_200	0.149109	FALSE	LifeSatisf_Unadj	0.162033	FALSE	ProcSpeed_Unadj	0.133004	FALSE	SCPT_TPRT	0.127261	FALSE	PercReject_Unadj	0.167236	FALSE	LifeSatisf_Unadj	0.119644	FALSE	FALSE	PosAffect_Unadj	0.163233	FALSE
DDisc_AUC_40K	0.126273	FALSE	AngAffect_Unadj	0.153292	FALSE	SelfEff_Unadj	0.124418	FALSE	SCPT_SEN	0.120159	FALSE	Language_Task_Story_Acc	0.163929	FALSE	SCPT_SPEC	0.107516	FALSE	FALSE	SelfEff_Unadj	0.150826	FALSE
Relational_Task_Rel_Acc	0.123898	FALSE	Emotion_Task_Shape_Acc	0.14539	FALSE	Relational_Task_Match_Acc	0.119529	FALSE	PercHostil_Unadj	0.108853	FALSE	FearSomat_Unadj	0.140982	FALSE	PicSeq_Unadj	0.100617	FALSE	FALSE	FearSomat_Unadj	0.14868	FALSE
PercStress_Unadj	0.123493	FALSE	Relational_Task_Rel_Median_RT	0.132415	FALSE	AngAffect_Unadj	0.110306	FALSE	FearSomat_Unadj	0.0934495	FALSE	SCPT_SPEC	0.119701	FALSE	Relational_Task_Match_Median_RT	0.0997421	FALSE	FALSE	MeanPurp_Unadj	0.118787	FALSE
PainInterf_Tscore	0.10397	FALSE	ListSort_Unadj	0.129713	FALSE	Flanker_Unadj	0.0887891	FALSE	Relational_Task_Match_Acc	0.0933418	FALSE	Noise_Comp	0.107405	FALSE	SCPT_TPRT	0.0791986	FALSE	FALSE	GaitSpeed_Comp	0.10111	FALSE
Relational_Task_Rel_Median_RT	0.0535969	FALSE	Emotion_Task_Face_Median_RT	0.106127	FALSE	PercHostil_Unadj	0.0875122	FALSE	Emotion_Task_Shape_Acc	0.0914078	FALSE	ListSort_Unadj	0.104356	FALSE	Social_Task_TOM_Median_RT_TOM	0.0749459	FALSE	FALSE	SCPT_TPRT	0.0939884	FALSE
Language_Task_Math_Median_RT	0.053204	FALSE	Language_Task_Story_Median_RT	0.105573	FALSE	Sadness_Unadj	0.0682879	FALSE	CardSort_Unadj	0.090551	FALSE	PercHostil_Unadj	0.101275	FALSE	Language_Task_Story_Median_RT	0.0715017	FALSE	FALSE	IWRD_RTC	0.0816551	FALSE
Emotion_Task_Shape_Acc	0.0490513	FALSE	ProcSpeed_Unadj	0.102538	FALSE	Loneliness_Unadj	0.0526153	FALSE	Language_Task_Math_Acc	0.0863451	FALSE	Emotion_Task_Face_Acc	0.0735032	FALSE	PosAffect_Unadj	0.0646439	FALSE	FALSE	DDisc_AUC_200	0.072681	FALSE
VSPLOT_CRTE	0.0468204	FALSE	SCPT_SPEC	0.0773264	FALSE	Emotion_Task_Shape_Acc	0.0360706	FALSE	Social_Task_TOM_Median_RT_TOM	0.0777937	FALSE	Endurance_Unadj	0.0735032	FALSE	WM_Task_Median_RT	0.0489054	FALSE	FALSE	InstruSupp_Unadj	0.0700704	FALSE
Relational_Task_Match_Median_RT	0.0433994	FALSE	Social_Task_TOM_Median_RT_TOM	0.0729891	FALSE	PosAffect_Unadj	0.0296066	FALSE	AngAffect_Unadj	0.0657036	FALSE	GaitSpeed_Comp	0.0627831	FALSE	Strength_Unadj	0.0469172	FALSE	FALSE	Odor_Unadj	0.0534986	FALSE
FearSomat_Unadj	0.0431115	FALSE	WM_Task_Median_RT	0.0255804	FALSE	EmotSupp_Unadj	0.0182267	FALSE	Strength_Unadj	0.0204972	FALSE	Language_Task_Story_Median_RT	0.0362122	FALSE	Flanker_Unadj	0.0446972	FALSE	FALSE	FearAffect_Unadj	0.0277972	FALSE
SCPT_SPEC	0.0407678	FALSE	Language_Task_Math_Median_RT	0.020816	FALSE	Odor_Unadj	0.0051991	FALSE	ListSort_Unadj	0.0194513	FALSE	Relational_Task_Match_Acc	0.0293742	FALSE	PainInterf_Tscore	0.0262719	FALSE	FALSE	SCPT_SPEC	0.0191788	FALSE
Noise_Comp	0.00274471	FALSE	Dexterity_Unadj	0.0194967	FALSE	CardSort_Unadj	0.00497939	FALSE	SCPT_SPEC	0.0179098	FALSE	VSPLOT_CRTE	0.024982	FALSE	Noise_Comp	0.00921731	FALSE	FALSE	Emotion_Task_Shape_Acc	0.00287584	FALSE
