# Supplementary material for: Robust but independent sex differences in human brain function, structure, and behavior
Source: Nat Commun. 2026 May 21;17:6694. doi: 10.1038/s41467-026-73262-2 (PMC13385741; doi:10.1038/s41467-026-73262-2)
Supplement: Supplementary file 16 — Source Data [file 41467_2026_73262_MOESM16_ESM.xlsx]

## Sheet: Fig1
Source data for line graphs in Fig. 1c and 1e: t values of sex differences in brain activation across 7 fMRI tasks in regions showing significant task-specific (Fig. 1c) and task-general (Fig. 1e) sex differences
Fig. 1c						Fig. 1e
fMRI task	t of Male-Female in brain activation in individual task in cluster 1 of brain regions showing signficant task-specific sex differences	t of Male-Female in brain activation in individual task in cluster 2 of brain regions showing signficant task-specific sex differences	t of Male-Female in brain activation in individual task in cluster 3 of brain regions showing signficant task-specific sex differences	t of Male-Female in brain activation in individual task in cluster 4 of brain regions showing signficant task-specific sex differences		fMRI task	t of Male-Female in brain activation in individual task in brain regions showing signficant task-general sex differences
emotion	0.455063	0.935202	-4.91037	-0.293909		emotion	-2.25124
gambling	4.95257	-7.56231	-7.0996	1.71446		gambling	-2.78387
language	-5.08304	-0.198689	-1.957	3.1046		language	-2.55279
motor	0.215224	-2.05527	-1.30103	2.30836		motor	-1.58388
relational	0.276062	-1.18762	0.14713	-1.66427		relational	-1.27929
social	0.815221	-2.99069	-4.15663	-0.357321		social	-2.59193
working memory	2.67179	-0.276619	1.43383	-3.3194		working memory	-1.0208

## Sheet: Fig3
Sex typicality score (STS) data of three primary models for scatter plots Fig. 3d,e,f.
Fig. 3d				Fig. 3e				Fig. 3f
Behavioral all scales for STS	task-specific tfMRI for STS	sex		Relative GMV_regresstGMV for STS	task-specific tfMRI for STS	sex		Behavioral all scales for STS	Relative GMV_regresstGMV for STS	sex
0.714401	0.781572	F		0.609534	0.781572	F		0.714401	0.609534	F
0.752533	0.698417	F		0.408586	0.698417	F		0.752533	0.408586	F
0.660785	0.615178	F		0.639837	0.615178	F		0.660785	0.639837	F
0.780392	0.589668	F		0.571469	0.589668	F		0.780392	0.571469	F
0.65985	0.679805	F		0.563441	0.679805	F		0.65985	0.563441	F
0.766442	0.713051	F		0.391149	0.713051	F		0.766442	0.391149	F
0.626951	0.710386	F		0.368737	0.710386	F		0.626951	0.368737	F
0.695651	0.338922	F		0.542433	0.338922	F		0.695651	0.542433	F
0.61836	0.630217	F		0.590538	0.630217	F		0.61836	0.590538	F
0.636806	0.676862	F		0.442893	0.676862	F		0.636806	0.442893	F
0.641654	0.769068	F		0.583122	0.769068	F		0.641654	0.583122	F
0.391879	0.474905	F		0.440448	0.474905	F		0.391879	0.440448	F
0.571672	0.744625	F		0.468729	0.744625	F		0.571672	0.468729	F
0.548431	0.646295	F		0.547437	0.646295	F		0.548431	0.547437	F
0.656533	0.497758	F		0.454159	0.497758	F		0.656533	0.454159	F
0.556797	0.670279	F		0.458077	0.670279	F		0.556797	0.458077	F
0.541749	0.463377	F		0.61037	0.463377	F		0.541749	0.61037	F
0.644954	0.79432	F		0.552814	0.79432	F		0.644954	0.552814	F
0.765328	0.493393	F		0.722894	0.493393	F		0.765328	0.722894	F
0.50091	0.690131	F		0.535785	0.690131	F		0.50091	0.535785	F
0.58499	0.580436	F		0.512283	0.580436	F		0.58499	0.512283	F
0.624895	0.619017	F		0.605245	0.619017	F		0.624895	0.605245	F
0.819818	0.616789	F		0.496973	0.616789	F		0.819818	0.496973	F
0.412571	0.64834	F		0.494974	0.64834	F		0.412571	0.494974	F
0.549198	0.600707	F		0.307577	0.600707	F		0.549198	0.307577	F
0.582625	0.556978	F		0.593013	0.556978	F		0.582625	0.593013	F
0.530298	0.711724	F		0.571574	0.711724	F		0.530298	0.571574	F
0.490193	0.781383	F		0.495447	0.781383	F		0.490193	0.495447	F
0.717346	0.650201	F		0.560086	0.650201	F		0.717346	0.560086	F
0.545289	0.727679	F		0.451186	0.727679	F		0.545289	0.451186	F
0.529699	0.743846	M		0.552209	0.743846	M		0.529699	0.552209	M
0.663332	0.61028	F		0.464564	0.61028	F		0.663332	0.464564	F
0.612102	0.656641	F		0.328891	0.656641	F		0.612102	0.328891	F
0.470788	0.814321	F		0.537709	0.814321	F		0.470788	0.537709	F
0.635574	0.692269	M		0.400301	0.692269	M		0.635574	0.400301	M
0.481129	0.681217	M		0.453194	0.681217	M		0.481129	0.453194	M
0.589422	0.630862	F		0.535313	0.630862	F		0.589422	0.535313	F
0.701792	0.612369	F		0.510925	0.612369	F		0.701792	0.510925	F
0.471497	0.63114	F		0.429585	0.63114	F		0.471497	0.429585	F
0.609886	0.645243	F		0.428976	0.645243	F		0.609886	0.428976	F
0.762758	0.654751	F		0.415351	0.654751	F		0.762758	0.415351	F
0.625753	0.709087	F		0.578487	0.709087	F		0.625753	0.578487	F
0.680668	0.613789	F		0.607068	0.613789	F		0.680668	0.607068	F
0.821154	0.86537	F		0.603468	0.86537	F		0.821154	0.603468	F
0.578446	0.599427	M		0.454012	0.599427	M		0.578446	0.454012	M
0.684317	0.689361	F		0.518393	0.689361	F		0.684317	0.518393	F
0.630526	0.490502	F		0.544402	0.490502	F		0.630526	0.544402	F
0.729924	0.795766	F		0.506277	0.795766	F		0.729924	0.506277	F
0.730121	0.743167	F		0.534766	0.743167	F		0.730121	0.534766	F
0.740002	0.854582	F		0.53014	0.854582	F		0.740002	0.53014	F
0.796212	0.679797	F		0.543593	0.679797	F		0.796212	0.543593	F
0.681091	0.749774	F		0.483408	0.749774	F		0.681091	0.483408	F
0.823642	0.817097	F		0.309941	0.817097	F		0.823642	0.309941	F
0.656064	0.633008	M		0.564253	0.633008	M		0.656064	0.564253	M
0.741703	0.647035	M		0.557601	0.647035	M		0.741703	0.557601	M
0.53787	0.764518	M		0.632721	0.764518	M		0.53787	0.632721	M
0.657232	0.649476	M		0.453865	0.649476	M		0.657232	0.453865	M
0.412157	0.782031	M		0.405803	0.782031	M		0.412157	0.405803	M
0.414553	0.832537	M		0.407065	0.832537	M		0.414553	0.407065	M
0.720806	0.773459	M		0.555604	0.773459	M		0.720806	0.555604	M
0.845063	0.865832	M		0.649876	0.865832	M		0.845063	0.649876	M
0.547583	0.718429	M		0.449626	0.718429	M		0.547583	0.449626	M
0.683987	0.59039	M		0.437421	0.59039	M		0.683987	0.437421	M
0.763123	0.536682	M		0.652181	0.536682	M		0.763123	0.652181	M
0.620661	0.703154	M		0.488451	0.703154	M		0.620661	0.488451	M
0.641921	0.737666	M		0.594602	0.737666	M		0.641921	0.594602	M
0.605453	0.613554	M		0.485255	0.613554	M		0.605453	0.485255	M
0.357963	0.61587	F		0.659333	0.61587	F		0.357963	0.659333	F
0.607538	0.468986	M		0.529696	0.468986	M		0.607538	0.529696	M
0.615949	0.813917	M		0.284579	0.813917	M		0.615949	0.284579	M
0.652686	0.741452	M		0.652044	0.741452	M		0.652686	0.652044	M
0.624435	0.713161	M		0.660265	0.713161	M		0.624435	0.660265	M
0.593386	0.4686	M		0.438454	0.4686	M		0.593386	0.438454	M
0.518111	0.785766	M		0.636951	0.785766	M		0.518111	0.636951	M
0.716648	0.514506	M		0.664698	0.514506	M		0.716648	0.664698	M
0.796542	0.615075	M		0.526453	0.615075	M		0.796542	0.526453	M
0.763437	0.56817	M		0.528633	0.56817	M		0.763437	0.528633	M
0.705581	0.646232	F		0.318195	0.646232	F		0.705581	0.318195	F
0.654623	0.420359	F		0.543143	0.420359	F		0.654623	0.543143	F
0.762756	0.831779	M		0.419892	0.831779	M		0.762756	0.419892	M
0.524196	0.48717	F		0.530124	0.48717	F		0.524196	0.530124	F
0.714284	0.569781	M		0.502758	0.569781	M		0.714284	0.502758	M
0.527577	0.600038	M		0.490771	0.600038	M		0.527577	0.490771	M
0.596276	0.657665	M		0.467346	0.657665	M		0.596276	0.467346	M
0.631941	0.722266	M		0.477669	0.722266	M		0.631941	0.477669	M
0.255718	0.730744	M		0.45968	0.730744	M		0.255718	0.45968	M
0.742215	0.649363	M		0.419387	0.649363	M		0.742215	0.419387	M
0.579882	0.676855	M		0.502929	0.676855	M		0.579882	0.502929	M
0.678563	0.499143	M		0.620338	0.499143	M		0.678563	0.620338	M
0.665325	0.612387	M		0.669119	0.612387	M		0.665325	0.669119	M
0.626082	0.636297	M		0.490585	0.636297	M		0.626082	0.490585	M
0.575719	0.719753	M		0.495216	0.719753	M		0.575719	0.495216	M
0.668035	0.551304	F		0.532627	0.551304	F		0.668035	0.532627	F
0.533471	0.567562	M		0.672605	0.567562	M		0.533471	0.672605	M
0.516145	0.682346	M		0.623948	0.682346	M		0.516145	0.623948	M
0.486714	0.826961	F		0.52488	0.826961	F		0.486714	0.52488	F
0.433758	0.613951	F		0.695171	0.613951	F		0.433758	0.695171	F
0.729552	0.784841	F		0.660518	0.784841	F		0.729552	0.660518	F
0.740638	0.7822	F		0.517613	0.7822	F		0.740638	0.517613	F
0.681139	0.437476	M		0.48843	0.437476	M		0.681139	0.48843	M
0.781367	0.592789	F		0.653412	0.592789	F		0.781367	0.653412	F
0.576375	0.503652	F		0.438632	0.503652	F		0.576375	0.438632	F
0.638144	0.693091	M		0.524834	0.693091	M		0.638144	0.524834	M
0.648593	0.64856	F		0.633931	0.64856	F		0.648593	0.633931	F
0.787416	0.501762	F		0.57408	0.501762	F		0.787416	0.57408	F
0.645927	0.752395	F		0.454859	0.752395	F		0.645927	0.454859	F
0.569488	0.700325	F		0.632031	0.700325	F		0.569488	0.632031	F
0.675328	0.556134	F		0.534516	0.556134	F		0.675328	0.534516	F
0.547411	0.536511	F		0.661054	0.536511	F		0.547411	0.661054	F
0.712	0.635086	F		0.590049	0.635086	F		0.712	0.590049	F
0.825883	0.658876	F		0.576693	0.658876	F		0.825883	0.576693	F
0.584882	0.505278	F		0.545954	0.505278	F		0.584882	0.545954	F
0.625418	0.687537	F		0.644719	0.687537	F		0.625418	0.644719	F
0.698433	0.434134	F		0.576968	0.434134	F		0.698433	0.576968	F
0.775534	0.774198	M		0.465828	0.774198	M		0.775534	0.465828	M
0.702345	0.841713	F		0.555688	0.841713	F		0.702345	0.555688	F
0.489003	0.80907	F		0.465974	0.80907	F		0.489003	0.465974	F
0.632535	0.748578	M		0.332816	0.748578	M		0.632535	0.332816	M
0.750718	0.746372	F		0.58806	0.746372	F		0.750718	0.58806	F
0.764206	0.829916	F		0.488314	0.829916	F		0.764206	0.488314	F
0.758502	0.652859	F		0.673527	0.652859	F		0.758502	0.673527	F
0.565958	0.664963	F		0.602714	0.664963	F		0.565958	0.602714	F
0.763318	0.725556	M		0.378575	0.725556	M		0.763318	0.378575	M
0.539307	0.840462	F		0.722837	0.840462	F		0.539307	0.722837	F
0.530122	0.501374	F		0.569012	0.501374	F		0.530122	0.569012	F
0.560985	0.651647	F		0.565604	0.651647	F		0.560985	0.565604	F
0.574338	0.607827	F		0.629532	0.607827	F		0.574338	0.629532	F
0.65524	0.761738	F		0.555322	0.761738	F		0.65524	0.555322	F
0.701789	0.758588	F		0.589153	0.758588	F		0.701789	0.589153	F
0.713083	0.770025	F		0.522592	0.770025	F		0.713083	0.522592	F
0.785663	0.464352	F		0.566641	0.464352	F		0.785663	0.566641	F
0.670637	0.583681	F		0.520366	0.583681	F		0.670637	0.520366	F
0.651479	0.783226	F		0.609909	0.783226	F		0.651479	0.609909	F
0.610315	0.539157	F		0.558142	0.539157	F		0.610315	0.558142	F
0.641717	0.800955	F		0.644597	0.800955	F		0.641717	0.644597	F
0.758576	0.72658	F		0.495318	0.72658	F		0.758576	0.495318	F
0.719964	0.610079	F		0.585565	0.610079	F		0.719964	0.585565	F
0.648023	0.535337	F		0.585321	0.535337	F		0.648023	0.585321	F
0.850585	0.816574	F		0.62156	0.816574	F		0.850585	0.62156	F
0.703881	0.751644	F		0.498478	0.751644	F		0.703881	0.498478	F
0.630532	0.632318	F		0.508969	0.632318	F		0.630532	0.508969	F
0.471758	0.615189	F		0.626101	0.615189	F		0.471758	0.626101	F
0.830932	0.688725	F		0.586843	0.688725	F		0.830932	0.586843	F
0.648447	0.674417	F		0.438192	0.674417	F		0.648447	0.438192	F
0.596269	0.507848	F		0.591489	0.507848	F		0.596269	0.591489	F
0.580504	0.571325	F		0.529944	0.571325	F		0.580504	0.529944	F
0.639996	0.649225	F		0.524721	0.649225	F		0.639996	0.524721	F
0.656825	0.533602	M		0.529516	0.533602	M		0.656825	0.529516	M
0.714844	0.72801	F		0.321747	0.72801	F		0.714844	0.321747	F
0.31462	0.534812	M		0.606591	0.534812	M		0.31462	0.606591	M
0.619073	0.785665	M		0.599763	0.785665	M		0.619073	0.599763	M
0.534609	0.685533	M		0.615891	0.685533	M		0.534609	0.615891	M
0.603093	0.873477	M		0.511239	0.873477	M		0.603093	0.511239	M
0.635826	0.612505	M		0.503002	0.612505	M		0.635826	0.503002	M
0.601492	0.827241	M		0.602311	0.827241	M		0.601492	0.602311	M
0.758129	0.706404	M		0.544282	0.706404	M		0.758129	0.544282	M
0.743986	0.547564	M		0.508783	0.547564	M		0.743986	0.508783	M
0.571263	0.595021	M		0.457807	0.595021	M		0.571263	0.457807	M
0.637228	0.735182	M		0.734161	0.735182	M		0.637228	0.734161	M
0.601304	0.695185	M		0.448515	0.695185	M		0.601304	0.448515	M
0.637874	0.766963	F		0.52032	0.766963	F		0.637874	0.52032	F
0.507966	0.408294	M		0.576	0.408294	M		0.507966	0.576	M
0.631018	0.659371	F		0.516946	0.659371	F		0.631018	0.516946	F
0.591922	0.56201	M		0.66409	0.56201	M		0.591922	0.66409	M
0.701554	0.703515	M		0.501705	0.703515	M		0.701554	0.501705	M
0.52639	0.714079	M		0.657644	0.714079	M		0.52639	0.657644	M
0.478373	0.670448	M		0.648548	0.670448	M		0.478373	0.648548	M
0.416025	0.334354	F		0.491052	0.334354	F		0.416025	0.491052	F
0.576814	0.428789	F		0.445283	0.428789	F		0.576814	0.445283	F
0.522297	0.429507	M		0.592878	0.429507	M		0.522297	0.592878	M
0.63044	0.623861	F		0.400843	0.623861	F		0.63044	0.400843	F
0.603324	0.738366	M		0.589881	0.738366	M		0.603324	0.589881	M
0.553494	0.498386	M		0.599386	0.498386	M		0.553494	0.599386	M
0.602147	0.689532	M		0.501572	0.689532	M		0.602147	0.501572	M
0.72788	0.707826	M		0.618623	0.707826	M		0.72788	0.618623	M
0.780794	0.732606	M		0.579933	0.732606	M		0.780794	0.579933	M
0.668695	0.590346	M		0.567314	0.590346	M		0.668695	0.567314	M
0.807101	0.542031	M		0.52812	0.542031	M		0.807101	0.52812	M
0.791917	0.794024	M		0.464613	0.794024	M		0.791917	0.464613	M
0.527858	0.440607	M		0.500289	0.440607	M		0.527858	0.500289	M
0.398454	0.681837	F		0.582663	0.681837	F		0.398454	0.582663	F
0.325675	0.602736	F		0.500197	0.602736	F		0.325675	0.500197	F
0.697968	0.594533	M		0.459759	0.594533	M		0.697968	0.459759	M
0.726375	0.480814	M		0.561096	0.480814	M		0.726375	0.561096	M
0.631935	0.731801	M		0.577301	0.731801	M		0.631935	0.577301	M
0.539425	0.385871	F		0.460491	0.385871	F		0.539425	0.460491	F
0.755068	0.718909	M		0.39975	0.718909	M		0.755068	0.39975	M
0.441192	0.413007	M		0.497029	0.413007	M		0.441192	0.497029	M
0.691507	0.648798	F		0.505773	0.648798	F		0.691507	0.505773	F
0.603126	0.547914	M		0.50206	0.547914	M		0.603126	0.50206	M
0.615496	0.657026	M		0.612338	0.657026	M		0.615496	0.612338	M
0.711781	0.710279	M		0.429083	0.710279	M		0.711781	0.429083	M
0.623331	0.705436	F		0.555124	0.705436	F		0.623331	0.555124	F
0.517352	0.623696	F		0.622534	0.623696	F		0.517352	0.622534	F
0.693935	0.666448	F		0.593792	0.666448	F		0.693935	0.593792	F
0.610488	0.596963	F		0.57786	0.596963	F		0.610488	0.57786	F
0.676065	0.774636	F		0.574441	0.774636	F		0.676065	0.574441	F
0.615392	0.764171	F		0.613624	0.764171	F		0.615392	0.613624	F
0.696384	0.79746	M		0.521219	0.79746	M		0.696384	0.521219	M
0.785029	0.558883	F		0.547986	0.558883	F		0.785029	0.547986	F
0.618726	0.553871	F		0.558664	0.553871	F		0.618726	0.558664	F
0.676403	0.732915	F		0.500152	0.732915	F		0.676403	0.500152	F
0.543244	0.699569	F		0.648626	0.699569	F		0.543244	0.648626	F
0.538593	0.889198	F		0.461953	0.889198	F		0.538593	0.461953	F
0.514594	0.671384	F		0.534167	0.671384	F		0.514594	0.534167	F
0.663867	0.568008	M		0.595299	0.568008	M		0.663867	0.595299	M
0.666702	0.758226	F		0.504744	0.758226	F		0.666702	0.504744	F
0.656098	0.544914	F		0.569975	0.544914	F		0.656098	0.569975	F
0.601171	0.441436	F		0.648261	0.441436	F		0.601171	0.648261	F
0.335521	0.607869	M		0.493646	0.607869	M		0.335521	0.493646	M
0.66208	0.647025	F		0.472676	0.647025	F		0.66208	0.472676	F
0.657558	0.701901	F		0.535421	0.701901	F		0.657558	0.535421	F
0.650907	0.59513	F		0.65988	0.59513	F		0.650907	0.65988	F
0.707187	0.557231	F		0.64098	0.557231	F		0.707187	0.64098	F
0.648331	0.608003	M		0.503278	0.608003	M		0.648331	0.503278	M
0.684133	0.719276	F		0.580886	0.719276	F		0.684133	0.580886	F
0.714995	0.607052	F		0.492875	0.607052	F		0.714995	0.492875	F
0.704969	0.620132	F		0.515858	0.620132	F		0.704969	0.515858	F
0.681231	0.6545	F		0.69741	0.6545	F		0.681231	0.69741	F
0.592727	0.71926	F		0.561697	0.71926	F		0.592727	0.561697	F
0.767614	0.708764	F		0.618112	0.708764	F		0.767614	0.618112	F
0.841782	0.660596	F		0.488411	0.660596	F		0.841782	0.488411	F
0.728132	0.540407	M		0.64476	0.540407	M		0.728132	0.64476	M
0.686068	0.754359	F		0.590455	0.754359	F		0.686068	0.590455	F
0.650723	0.393385	F		0.641088	0.393385	F		0.650723	0.641088	F
0.646175	0.718105	M		0.565907	0.718105	M		0.646175	0.565907	M
0.592103	0.662235	F		0.55862	0.662235	F		0.592103	0.55862	F
0.749712	0.617674	F		0.504345	0.617674	F		0.749712	0.504345	F
0.708874	0.544501	F		0.517525	0.544501	F		0.708874	0.517525	F
0.662748	0.425834	F		0.59153	0.425834	F		0.662748	0.59153	F
0.678493	0.585271	F		0.561052	0.585271	F		0.678493	0.561052	F
0.590195	0.768238	F		0.606317	0.768238	F		0.590195	0.606317	F
0.748163	0.697628	F		0.566712	0.697628	F		0.748163	0.566712	F
0.759712	0.714383	F		0.479433	0.714383	F		0.759712	0.479433	F
0.639135	0.790011	F		0.514784	0.790011	F		0.639135	0.514784	F
0.752947	0.661089	F		0.511471	0.661089	F		0.752947	0.511471	F
0.792627	0.782566	F		0.574731	0.782566	F		0.792627	0.574731	F
0.667486	0.569409	F		0.606795	0.569409	F		0.667486	0.606795	F
0.602535	0.585346	M		0.504257	0.585346	M		0.602535	0.504257	M
0.687018	0.651723	F		0.465442	0.651723	F		0.687018	0.465442	F
0.706549	0.840353	F		0.562008	0.840353	F		0.706549	0.562008	F
0.578773	0.529029	F		0.480919	0.529029	F		0.578773	0.480919	F
0.664785	0.738007	F		0.601389	0.738007	F		0.664785	0.601389	F
0.841806	0.739557	M		0.542947	0.739557	M		0.841806	0.542947	M
0.687018	0.60809	M		0.526466	0.60809	M		0.687018	0.526466	M
0.653877	0.707289	M		0.40513	0.707289	M		0.653877	0.40513	M
0.667991	0.527131	M		0.598289	0.527131	M		0.667991	0.598289	M
0.427196	0.576125	M		0.482224	0.576125	M		0.427196	0.482224	M
0.599723	0.833721	M		0.591106	0.833721	M		0.599723	0.591106	M
0.660041	0.612336	M		0.56596	0.612336	M		0.660041	0.56596	M
0.65781	0.646243	M		0.472475	0.646243	M		0.65781	0.472475	M
0.626262	0.606761	M		0.610377	0.606761	M		0.626262	0.610377	M
0.629868	0.682804	F		0.39667	0.682804	F		0.629868	0.39667	F
0.513726	0.433953	F		0.466714	0.433953	F		0.513726	0.466714	F
0.604707	0.717063	M		0.688253	0.717063	M		0.604707	0.688253	M
0.730789	0.645421	F		0.567138	0.645421	F		0.730789	0.567138	F
0.658464	0.83543	M		0.61669	0.83543	M		0.658464	0.61669	M
0.588149	0.552281	M		0.443075	0.552281	M		0.588149	0.443075	M
0.672642	0.745151	F		0.448608	0.745151	F		0.672642	0.448608	F
0.422104	0.598745	M		0.572182	0.598745	M		0.422104	0.572182	M
0.566441	0.613162	M		0.453047	0.613162	M		0.566441	0.453047	M
0.445348	0.572747	F		0.55902	0.572747	F		0.445348	0.55902	F
0.72104	0.579829	M		0.385173	0.579829	M		0.72104	0.385173	M
0.672784	0.670405	M		0.520271	0.670405	M		0.672784	0.520271	M
0.777445	0.566305	M		0.301114	0.566305	M		0.777445	0.301114	M
0.757286	0.784679	M		0.514951	0.784679	M		0.757286	0.514951	M
0.59875	0.474658	M		0.586051	0.474658	M		0.59875	0.586051	M
0.589038	0.749417	M		0.597373	0.749417	M		0.589038	0.597373	M
0.720364	0.669786	M		0.43927	0.669786	M		0.720364	0.43927	M
0.777168	0.560075	M		0.423587	0.560075	M		0.777168	0.423587	M
0.549339	0.730639	M		0.460752	0.730639	M		0.549339	0.460752	M
0.381321	0.734869	M		0.563364	0.734869	M		0.381321	0.563364	M
0.676035	0.420113	F		0.533427	0.420113	F		0.676035	0.533427	F
0.631432	0.532244	M		0.455758	0.532244	M		0.631432	0.455758	M
0.649164	0.759411	M		0.452467	0.759411	M		0.649164	0.452467	M
0.715761	0.565084	M		0.792679	0.565084	M		0.715761	0.792679	M
0.673242	0.806926	M		0.475589	0.806926	M		0.673242	0.475589	M
0.621299	0.831471	M		0.626128	0.831471	M		0.621299	0.626128	M
0.706831	0.627181	M		0.506331	0.627181	M		0.706831	0.506331	M
0.633042	0.594306	M		0.661203	0.594306	M		0.633042	0.661203	M
0.720507	0.390263	M		0.633686	0.390263	M		0.720507	0.633686	M
0.769462	0.737927	M		0.480059	0.737927	M		0.769462	0.480059	M
0.889872	0.810449	M		0.474743	0.810449	M		0.889872	0.474743	M
0.59945	0.603667	M		0.570002	0.603667	M		0.59945	0.570002	M
0.601487	0.724517	M		0.538475	0.724517	M		0.601487	0.538475	M
0.847296	0.633557	M		0.518807	0.633557	M		0.847296	0.518807	M
0.717142	0.592746	M		0.58371	0.592746	M		0.717142	0.58371	M
0.624086	0.598748	F		0.61183	0.598748	F		0.624086	0.61183	F
0.674368	0.551308	F		0.46365	0.551308	F		0.674368	0.46365	F
0.634877	0.866667	F		0.513113	0.866667	F		0.634877	0.513113	F
0.67763	0.708746	M		0.463074	0.708746	M		0.67763	0.463074	M
0.798269	0.712787	F		0.51413	0.712787	F		0.798269	0.51413	F
0.602901	0.806515	F		0.537683	0.806515	F		0.602901	0.537683	F
0.633216	0.653583	M		0.556822	0.653583	M		0.633216	0.556822	M
0.768158	0.556205	F		0.513137	0.556205	F		0.768158	0.513137	F
0.63457	0.627053	F		0.472074	0.627053	F		0.63457	0.472074	F
0.562654	0.616298	F		0.410105	0.616298	F		0.562654	0.410105	F
0.749469	0.771449	F		0.598284	0.771449	F		0.749469	0.598284	F
0.750494	0.810803	F		0.601373	0.810803	F		0.750494	0.601373	F
0.718593	0.685484	F		0.480114	0.685484	F		0.718593	0.480114	F
0.646965	0.744678	F		0.628174	0.744678	F		0.646965	0.628174	F
0.784545	0.754984	F		0.412515	0.754984	F		0.784545	0.412515	F
0.64272	0.522082	F		0.513173	0.522082	F		0.64272	0.513173	F
0.632491	0.713619	F		0.532664	0.713619	F		0.632491	0.532664	F
0.631587	0.952681	F		0.589784	0.952681	F		0.631587	0.589784	F
0.77483	0.598219	F		0.480784	0.598219	F		0.77483	0.480784	F
0.630361	0.801925	M		0.686953	0.801925	M		0.630361	0.686953	M
0.541703	0.423105	F		0.680803	0.423105	F		0.541703	0.680803	F
0.609162	0.775002	F		0.635037	0.775002	F		0.609162	0.635037	F
0.755241	0.686699	F		0.679392	0.686699	F		0.755241	0.679392	F
0.525387	0.743013	F		0.746732	0.743013	F		0.525387	0.746732	F
0.643809	0.668896	F		0.635325	0.668896	F		0.643809	0.635325	F
0.81988	0.426787	M		0.592721	0.426787	M		0.81988	0.592721	M
0.701087	0.625139	F		0.497681	0.625139	F		0.701087	0.497681	F
0.670947	0.438871	F		0.565332	0.438871	F		0.670947	0.565332	F
0.7247	0.58029	F		0.514638	0.58029	F		0.7247	0.514638	F
0.620899	0.805038	F		0.547574	0.805038	F		0.620899	0.547574	F
0.714143	0.477782	F		0.652303	0.477782	F		0.714143	0.652303	F
0.622572	0.699786	F		0.491605	0.699786	F		0.622572	0.491605	F
0.706237	0.812252	F		0.476938	0.812252	F		0.706237	0.476938	F
0.599689	0.729452	F		0.52179	0.729452	F		0.599689	0.52179	F
0.727376	0.659483	F		0.455617	0.659483	F		0.727376	0.455617	F
0.581646	0.643995	F		0.446125	0.643995	F		0.581646	0.446125	F
0.677972	0.584512	F		0.574596	0.584512	F		0.677972	0.574596	F
0.596681	0.539166	F		0.60775	0.539166	F		0.596681	0.60775	F
0.729188	0.712384	F		0.625861	0.712384	F		0.729188	0.625861	F
0.633409	0.283473	F		0.674994	0.283473	F		0.633409	0.674994	F
0.74561	0.545655	F		0.73194	0.545655	F		0.74561	0.73194	F
0.747242	0.755795	F		0.66808	0.755795	F		0.747242	0.66808	F
0.716772	0.773838	F		0.532898	0.773838	F		0.716772	0.532898	F
0.662232	0.747874	F		0.571825	0.747874	F		0.662232	0.571825	F
0.588881	0.647671	F		0.525162	0.647671	F		0.588881	0.525162	F
0.563283	0.842647	F		0.650148	0.842647	F		0.563283	0.650148	F
0.780194	0.612249	F		0.563517	0.612249	F		0.780194	0.563517	F
0.569689	0.746878	F		0.621845	0.746878	F		0.569689	0.621845	F
0.733132	0.655827	F		0.529973	0.655827	F		0.733132	0.529973	F
0.759761	0.590102	F		0.47709	0.590102	F		0.759761	0.47709	F
0.576858	0.435252	F		0.537801	0.435252	F		0.576858	0.537801	F
0.827589	0.426649	F		0.607403	0.426649	F		0.827589	0.607403	F
0.646712	0.763509	M		0.51127	0.763509	M		0.646712	0.51127	M
0.537706	0.401758	M		0.397779	0.401758	M		0.537706	0.397779	M
0.551468	0.672125	F		0.672727	0.672125	F		0.551468	0.672727	F
0.705844	0.589172	M		0.53065	0.589172	M		0.705844	0.53065	M
0.728709	0.553753	M		0.412915	0.553753	M		0.728709	0.412915	M
0.539705	0.514246	M		0.55603	0.514246	M		0.539705	0.55603	M
0.687683	0.716354	M		0.353617	0.716354	M		0.687683	0.353617	M
0.837233	0.754138	M		0.635934	0.754138	M		0.837233	0.635934	M
0.629955	0.768754	M		0.4295	0.768754	M		0.629955	0.4295	M
0.574773	0.6729	M		0.48974	0.6729	M		0.574773	0.48974	M
0.771438	0.583037	F		0.436459	0.583037	F		0.771438	0.436459	F
0.635577	0.610587	F		0.443777	0.610587	F		0.635577	0.443777	F
0.658741	0.724974	M		0.626703	0.724974	M		0.658741	0.626703	M
0.656582	0.509345	M		0.437316	0.509345	M		0.656582	0.437316	M
0.600488	0.787705	M		0.680496	0.787705	M		0.600488	0.680496	M
0.454072	0.551255	M		0.456138	0.551255	M		0.454072	0.456138	M
0.89972	0.611388	M		0.658525	0.611388	M		0.89972	0.658525	M
0.652603	0.415565	M		0.584609	0.415565	M		0.652603	0.584609	M
0.743924	0.574181	M		0.421959	0.574181	M		0.743924	0.421959	M
0.603494	0.408994	M		0.545961	0.408994	M		0.603494	0.545961	M
0.751648	0.695741	F		0.354533	0.695741	F		0.751648	0.354533	F
0.678518	0.643583	M		0.350893	0.643583	M		0.678518	0.350893	M
0.83074	0.66513	M		0.567406	0.66513	M		0.83074	0.567406	M
0.716088	0.527519	M		0.510357	0.527519	M		0.716088	0.510357	M
0.646972	0.738998	M		0.533501	0.738998	M		0.646972	0.533501	M
0.625628	0.744775	M		0.513238	0.744775	M		0.625628	0.513238	M
0.571501	0.673742	M		0.497189	0.673742	M		0.571501	0.497189	M
0.624426	0.414078	M		0.4642	0.414078	M		0.624426	0.4642	M
0.539792	0.773169	M		0.527171	0.773169	M		0.539792	0.527171	M
0.638032	0.426811	F		0.580586	0.426811	F		0.638032	0.580586	F
0.672238	0.404038	F		0.508124	0.404038	F		0.672238	0.508124	F
0.710985	0.73978	M		0.57412	0.73978	M		0.710985	0.57412	M
0.510765	0.737058	M		0.302544	0.737058	M		0.510765	0.302544	M
0.676719	0.664196	M		0.590808	0.664196	M		0.676719	0.590808	M
0.680649	0.689192	F		0.483194	0.689192	F		0.680649	0.483194	F
0.611276	0.49587	M		0.596669	0.49587	M		0.611276	0.596669	M
0.732059	0.635601	M		0.579867	0.635601	M		0.732059	0.579867	M
0.625118	0.726655	M		0.417032	0.726655	M		0.625118	0.417032	M
0.639155	0.458478	M		0.39641	0.458478	M		0.639155	0.39641	M
0.644839	0.519673	F		0.43081	0.519673	F		0.644839	0.43081	F
0.622214	0.734125	M		0.528976	0.734125	M		0.622214	0.528976	M
0.754059	0.635193	F		0.374536	0.635193	F		0.754059	0.374536	F
0.686244	0.633414	M		0.408911	0.633414	M		0.686244	0.408911	M
0.501558	0.585431	M		0.621118	0.585431	M		0.501558	0.621118	M
0.535383	0.675631	F		0.451489	0.675631	F		0.535383	0.451489	F
0.703285	0.592736	F		0.564188	0.592736	F		0.703285	0.564188	F
0.527828	0.773565	F		0.574353	0.773565	F		0.527828	0.574353	F
0.800032	0.81775	F		0.670253	0.81775	F		0.800032	0.670253	F
0.684918	0.773915	F		0.509499	0.773915	F		0.684918	0.509499	F
0.801086	0.564315	F		0.566836	0.564315	F		0.801086	0.566836	F
0.584183	0.681392	F		0.609928	0.681392	F		0.584183	0.609928	F
0.60309	0.693372	F		0.552076	0.693372	F		0.60309	0.552076	F
0.68964	0.513024	F		0.619239	0.513024	F		0.68964	0.619239	F
0.562831	0.574577	F		0.470117	0.574577	F		0.562831	0.470117	F
0.71788	0.674377	F		0.516901	0.674377	F		0.71788	0.516901	F
0.656202	0.89401	F		0.585138	0.89401	F		0.656202	0.585138	F
0.687577	0.64969	F		0.486214	0.64969	F		0.687577	0.486214	F
0.74179	0.415095	M		0.518579	0.415095	M		0.74179	0.518579	M
0.742003	0.531402	F		0.631196	0.531402	F		0.742003	0.631196	F
0.63371	0.578527	F		0.593095	0.578527	F		0.63371	0.593095	F
0.70476	0.635702	F		0.460747	0.635702	F		0.70476	0.460747	F
0.570071	0.749746	F		0.500911	0.749746	F		0.570071	0.500911	F
0.656723	0.754462	F		0.552532	0.754462	F		0.656723	0.552532	F
0.719422	0.666894	F		0.430103	0.666894	F		0.719422	0.430103	F
0.788934	0.920632	F		0.500453	0.920632	F		0.788934	0.500453	F
0.687613	0.799396	F		0.546772	0.799396	F		0.687613	0.546772	F
0.725581	0.708464	F		0.523366	0.708464	F		0.725581	0.523366	F
0.851086	0.509726	F		0.562077	0.509726	F		0.851086	0.562077	F
0.709831	0.748824	F		0.582947	0.748824	F		0.709831	0.582947	F
0.751529	0.565368	F		0.526951	0.565368	F		0.751529	0.526951	F
0.72467	0.732221	F		0.508872	0.732221	F		0.72467	0.508872	F
0.650456	0.571734	F		0.610638	0.571734	F		0.650456	0.610638	F
0.481027	0.595655	F		0.465658	0.595655	F		0.481027	0.465658	F
0.738754	0.636955	F		0.596011	0.636955	F		0.738754	0.596011	F
0.681443	0.607325	F		0.765345	0.607325	F		0.681443	0.765345	F
0.631501	0.654561	F		0.516326	0.654561	F		0.631501	0.516326	F
0.802604	0.57102	F		0.603255	0.57102	F		0.802604	0.603255	F
0.706538	0.723183	F		0.672585	0.723183	F		0.706538	0.672585	F
0.589476	0.582043	F		0.576645	0.582043	F		0.589476	0.576645	F
0.61358	0.433264	F		0.603161	0.433264	F		0.61358	0.603161	F
0.573517	0.731526	F		0.538008	0.731526	F		0.573517	0.538008	F
0.560081	0.47951	F		0.677432	0.47951	F		0.560081	0.677432	F
0.748241	0.611454	F		0.647462	0.611454	F		0.748241	0.647462	F
0.577714	0.700583	F		0.587887	0.700583	F		0.577714	0.587887	F
0.440153	0.667191	F		0.580666	0.667191	F		0.440153	0.580666	F
0.810982	0.640984	F		0.466942	0.640984	F		0.810982	0.466942	F
0.539492	0.736862	F		0.546224	0.736862	F		0.539492	0.546224	F
0.599209	0.852882	F		0.685037	0.852882	F		0.599209	0.685037	F
0.596571	0.453357	M		0.398625	0.453357	M		0.596571	0.398625	M
0.507703	0.444317	F		0.584282	0.444317	F		0.507703	0.584282	F
0.772468	0.741455	F		0.6786	0.741455	F		0.772468	0.6786	F
0.579281	0.618919	F		0.632331	0.618919	F		0.579281	0.632331	F
0.658538	0.704553	F		0.494167	0.704553	F		0.658538	0.494167	F
0.4391	0.778952	F		0.618051	0.778952	F		0.4391	0.618051	F
0.820147	0.665026	F		0.588261	0.665026	F		0.820147	0.588261	F
0.603173	0.614532	M		0.46516	0.614532	M		0.603173	0.46516	M
0.747987	0.891489	F		0.678084	0.891489	F		0.747987	0.678084	F
0.802839	0.51836	M		0.53397	0.51836	M		0.802839	0.53397	M
0.700942	0.412566	M		0.619616	0.412566	M		0.700942	0.619616	M
0.510975	0.57827	F		0.524794	0.57827	F		0.510975	0.524794	F
0.711213	0.551163	M		0.57163	0.551163	M		0.711213	0.57163	M
0.661987	0.668515	M		0.520161	0.668515	M		0.661987	0.520161	M
0.566813	0.685595	M		0.455222	0.685595	M		0.566813	0.455222	M
0.603502	0.575371	M		0.532989	0.575371	M		0.603502	0.532989	M
0.735334	0.445436	M		0.479229	0.445436	M		0.735334	0.479229	M
0.70979	0.580246	M		0.604795	0.580246	M		0.70979	0.604795	M
0.638018	0.64741	M		0.631836	0.64741	M		0.638018	0.631836	M
0.735195	0.681099	M		0.645675	0.681099	M		0.735195	0.645675	M
0.728005	0.710554	M		0.669108	0.710554	M		0.728005	0.669108	M
0.626501	0.586989	M		0.526043	0.586989	M		0.626501	0.526043	M
0.53747	0.55793	M		0.425238	0.55793	M		0.53747	0.425238	M
0.768272	0.512462	M		0.615327	0.512462	M		0.768272	0.615327	M
0.629453	0.633447	F		0.527934	0.633447	F		0.629453	0.527934	F
0.630248	0.681807	M		0.560961	0.681807	M		0.630248	0.560961	M
0.690209	0.651975	F		0.54885	0.651975	F		0.690209	0.54885	F
0.583247	0.732007	M		0.589523	0.732007	M		0.583247	0.589523	M
0.45412	0.813648	M		0.312494	0.813648	M		0.45412	0.312494	M
0.724268	0.539182	M		0.407972	0.539182	M		0.724268	0.407972	M
0.688123	0.472553	M		0.467108	0.472553	M		0.688123	0.467108	M
0.614583	0.467181	M		0.565434	0.467181	M		0.614583	0.565434	M
0.789259	0.70018	M		0.389614	0.70018	M		0.789259	0.389614	M
0.51515	0.611678	M		0.393901	0.611678	M		0.51515	0.393901	M
0.309195	0.37183	M		0.563377	0.37183	M		0.309195	0.563377	M
0.812716	0.575684	M		0.494964	0.575684	M		0.812716	0.494964	M
0.875716	0.594055	M		0.512537	0.594055	M		0.875716	0.512537	M
0.644524	0.705174	F		0.52454	0.705174	F		0.644524	0.52454	F
0.749742	0.498739	M		0.562191	0.498739	M		0.749742	0.562191	M
0.488204	0.627017	M		0.525213	0.627017	M		0.488204	0.525213	M
0.518427	0.714134	M		0.525361	0.714134	M		0.518427	0.525361	M
0.61505	0.749003	M		0.610207	0.749003	M		0.61505	0.610207	M
0.539889	0.683586	M		0.478785	0.683586	M		0.539889	0.478785	M
0.86393	0.536487	M		0.478395	0.536487	M		0.86393	0.478395	M
0.866849	0.743558	M		0.522182	0.743558	M		0.866849	0.522182	M
0.419152	0.561836	M		0.496428	0.561836	M		0.419152	0.496428	M
0.860529	0.764309	M		0.602649	0.764309	M		0.860529	0.602649	M
0.737673	0.808749	M		0.555659	0.808749	M		0.737673	0.555659	M
0.679642	0.449029	F		0.599094	0.449029	F		0.679642	0.599094	F
0.786131	0.573858	M		0.52048	0.573858	M		0.786131	0.52048	M
0.815314	0.547844	M		0.420993	0.547844	M		0.815314	0.420993	M
0.557987	0.611897	M		0.639821	0.611897	M		0.557987	0.639821	M
0.758839	0.726417	M		0.577079	0.726417	M		0.758839	0.577079	M
0.762269	0.813102	F		0.616283	0.813102	F		0.762269	0.616283	F
0.452453	0.705098	F		0.526039	0.705098	F		0.452453	0.526039	F
0.705218	0.721905	F		0.542493	0.721905	F		0.705218	0.542493	F
0.675194	0.724602	F		0.468254	0.724602	F		0.675194	0.468254	F
0.568854	0.700024	F		0.482373	0.700024	F		0.568854	0.482373	F
0.645665	0.738841	F		0.535949	0.738841	F		0.645665	0.535949	F
0.67748	0.896389	F		0.677494	0.896389	F		0.67748	0.677494	F
0.660139	0.509748	F		0.591194	0.509748	F		0.660139	0.591194	F
0.802088	0.627589	F		0.61137	0.627589	F		0.802088	0.61137	F
0.62902	0.608216	F		0.460155	0.608216	F		0.62902	0.460155	F
0.655518	0.754889	F		0.606851	0.754889	F		0.655518	0.606851	F
0.625754	0.345535	F		0.452408	0.345535	F		0.625754	0.452408	F
0.566581	0.42191	F		0.442332	0.42191	F		0.566581	0.442332	F
0.552927	0.612843	F		0.456722	0.612843	F		0.552927	0.456722	F
0.776487	0.676439	F		0.633456	0.676439	F		0.776487	0.633456	F
0.65304	0.81938	F		0.53437	0.81938	F		0.65304	0.53437	F
0.750565	0.876158	F		0.503814	0.876158	F		0.750565	0.503814	F
0.595511	0.47617	M		0.454421	0.47617	M		0.595511	0.454421	M
0.670948	0.58705	F		0.594551	0.58705	F		0.670948	0.594551	F
0.626641	0.767499	F		0.551526	0.767499	F		0.626641	0.551526	F
0.78118	0.673151	F		0.579044	0.673151	F		0.78118	0.579044	F
0.695898	0.737476	F		0.615047	0.737476	F		0.695898	0.615047	F
0.636775	0.770857	F		0.435067	0.770857	F		0.636775	0.435067	F
0.737515	0.746115	F		0.527346	0.746115	F		0.737515	0.527346	F
0.626476	0.688035	F		0.592966	0.688035	F		0.626476	0.592966	F
0.686669	0.65858	F		0.459264	0.65858	F		0.686669	0.459264	F
0.749266	0.460339	F		0.495499	0.460339	F		0.749266	0.495499	F
0.734975	0.706357	F		0.417955	0.706357	F		0.734975	0.417955	F
0.644754	0.715016	F		0.557491	0.715016	F		0.644754	0.557491	F
0.578379	0.693719	F		0.535623	0.693719	F		0.578379	0.535623	F
0.507728	0.565613	M		0.408549	0.565613	M		0.507728	0.408549	M
0.680612	0.625304	F		0.612802	0.625304	F		0.680612	0.612802	F
0.516663	0.698759	F		0.522541	0.698759	F		0.516663	0.522541	F
0.581197	0.790244	F		0.580087	0.790244	F		0.581197	0.580087	F
0.564221	0.477116	F		0.636372	0.477116	F		0.564221	0.636372	F
0.600737	0.503186	F		0.47336	0.503186	F		0.600737	0.47336	F
0.563907	0.766036	F		0.448575	0.766036	F		0.563907	0.448575	F
0.658241	0.666162	F		0.550897	0.666162	F		0.658241	0.550897	F
0.646978	0.453138	M		0.737136	0.453138	M		0.646978	0.737136	M
0.646682	0.662053	F		0.553711	0.662053	F		0.646682	0.553711	F
0.650071	0.730385	F		0.559987	0.730385	F		0.650071	0.559987	F
0.630797	0.678493	F		0.621802	0.678493	F		0.630797	0.621802	F
0.653389	0.445319	F		0.712881	0.445319	F		0.653389	0.712881	F
0.647374	0.715112	F		0.512206	0.715112	F		0.647374	0.512206	F
0.643399	0.720871	F		0.632298	0.720871	F		0.643399	0.632298	F
0.609116	0.233542	F		0.665853	0.233542	F		0.609116	0.665853	F
0.705533	0.547175	F		0.679091	0.547175	F		0.705533	0.679091	F
0.632515	0.62307	M		0.449549	0.62307	M		0.632515	0.449549	M
0.666847	0.593207	F		0.547035	0.593207	F		0.666847	0.547035	F
0.78735	0.634822	F		0.589322	0.634822	F		0.78735	0.589322	F
0.563369	0.559978	F		0.659028	0.559978	F		0.563369	0.659028	F
0.756044	0.636169	F		0.511904	0.636169	F		0.756044	0.511904	F
0.646203	0.569205	M		0.549926	0.569205	M		0.646203	0.549926	M
0.390601	0.496721	M		0.402192	0.496721	M		0.390601	0.402192	M
0.752138	0.717309	M		0.426534	0.717309	M		0.752138	0.426534	M
0.665709	0.596304	F		0.392932	0.596304	F		0.665709	0.392932	F
0.759704	0.659637	M		0.654406	0.659637	M		0.759704	0.654406	M
0.693837	0.565705	M		0.442692	0.565705	M		0.693837	0.442692	M
0.606983	0.553478	M		0.573284	0.553478	M		0.606983	0.573284	M
0.599642	0.755864	M		0.48721	0.755864	M		0.599642	0.48721	M
0.60163	0.768297	M		0.46813	0.768297	M		0.60163	0.46813	M
0.700409	0.522003	F		0.484946	0.522003	F		0.700409	0.484946	F
0.758347	0.689943	M		0.374898	0.689943	M		0.758347	0.374898	M
0.541218	0.628955	M		0.550756	0.628955	M		0.541218	0.550756	M
0.518916	0.788414	M		0.430314	0.788414	M		0.518916	0.430314	M
0.772524	0.75734	M		0.418677	0.75734	M		0.772524	0.418677	M
0.654436	0.571374	F		0.445281	0.571374	F		0.654436	0.445281	F
0.571663	0.851721	F		0.509643	0.851721	F		0.571663	0.509643	F
0.736721	0.581036	M		0.51242	0.581036	M		0.736721	0.51242	M
0.493214	0.344774	M		0.554057	0.344774	M		0.493214	0.554057	M
0.621622	0.50408	M		0.498137	0.50408	M		0.621622	0.498137	M
0.693481	0.575446	M		0.578358	0.575446	M		0.693481	0.578358	M
0.512866	0.580507	M		0.544963	0.580507	M		0.512866	0.544963	M
0.269565	0.449355	M		0.398692	0.449355	M		0.269565	0.398692	M
0.670497	0.644521	M		0.32437	0.644521	M		0.670497	0.32437	M
0.822364	0.789147	M		0.563238	0.789147	M		0.822364	0.563238	M
0.732719	0.795364	M		0.400899	0.795364	M		0.732719	0.400899	M
0.692949	0.736866	M		0.416171	0.736866	M		0.692949	0.416171	M
0.434321	0.513489	F		0.53671	0.513489	F		0.434321	0.53671	F
0.481855	0.568154	M		0.444492	0.568154	M		0.481855	0.444492	M
0.860452	0.742762	M		0.333709	0.742762	M		0.860452	0.333709	M
0.501059	0.761271	M		0.539216	0.761271	M		0.501059	0.539216	M
0.65184	0.589425	F		0.520569	0.589425	F		0.65184	0.520569	F
0.582156	0.529186	F		0.561854	0.529186	F		0.582156	0.561854	F
0.688561	0.756858	M		0.445182	0.756858	M		0.688561	0.445182	M
0.654512	0.81022	F		0.445941	0.81022	F		0.654512	0.445941	F
0.747871	0.566773	M		0.335337	0.566773	M		0.747871	0.335337	M
0.663913	0.8108	M		0.601347	0.8108	M		0.663913	0.601347	M
0.604606	0.702295	M		0.470826	0.702295	M		0.604606	0.470826	M
0.53712	0.84296	M		0.406616	0.84296	M		0.53712	0.406616	M
0.688695	0.61994	F		0.632557	0.61994	F		0.688695	0.632557	F
0.819068	0.732214	M		0.594874	0.732214	M		0.819068	0.594874	M
0.536198	0.63544	M		0.382751	0.63544	M		0.536198	0.382751	M
0.747688	0.694455	M		0.66787	0.694455	M		0.747688	0.66787	M
0.683728	0.525488	M		0.500143	0.525488	M		0.683728	0.500143	M
0.325262	0.743644	M		0.50065	0.743644	M		0.325262	0.50065	M
0.618151	0.68773	F		0.496174	0.68773	F		0.618151	0.496174	F
0.647162	0.465501	F		0.492282	0.465501	F		0.647162	0.492282	F
0.597385	0.770351	F		0.558008	0.770351	F		0.597385	0.558008	F
0.662056	0.500173	F		0.489959	0.500173	F		0.662056	0.489959	F
0.611202	0.580598	F		0.503411	0.580598	F		0.611202	0.503411	F
0.67973	0.49022	F		0.661267	0.49022	F		0.67973	0.661267	F
0.599333	0.58286	F		0.482592	0.58286	F		0.599333	0.482592	F
0.759723	0.630766	F		0.577208	0.630766	F		0.759723	0.577208	F
0.672046	0.455097	F		0.555841	0.455097	F		0.672046	0.555841	F
0.743861	0.678319	F		0.521943	0.678319	F		0.743861	0.521943	F
0.46835	0.562925	F		0.552512	0.562925	F		0.46835	0.552512	F
0.73701	0.505732	F		0.50231	0.505732	F		0.73701	0.50231	F
0.607656	0.712087	F		0.628884	0.712087	F		0.607656	0.628884	F
0.596616	0.513153	F		0.563871	0.513153	F		0.596616	0.563871	F
0.584633	0.66383	F		0.529188	0.66383	F		0.584633	0.529188	F
0.621579	0.612984	F		0.557962	0.612984	F		0.621579	0.557962	F
0.722706	0.85209	F		0.491874	0.85209	F		0.722706	0.491874	F
0.955411	0.665642	F		0.520238	0.665642	F		0.955411	0.520238	F
0.452373	0.683655	F		0.485902	0.683655	F		0.452373	0.485902	F
0.700583	0.709088	F		0.476072	0.709088	F		0.700583	0.476072	F
0.829457	0.611004	F		0.631631	0.611004	F		0.829457	0.631631	F
0.602564	0.854542	F		0.566988	0.854542	F		0.602564	0.566988	F
0.722757	0.704267	F		0.424598	0.704267	F		0.722757	0.424598	F
0.59333	0.532852	F		0.595801	0.532852	F		0.59333	0.595801	F
0.779058	0.884578	F		0.504298	0.884578	F		0.779058	0.504298	F
0.599351	0.572657	F		0.530933	0.572657	F		0.599351	0.530933	F
0.65966	0.742509	M		0.674628	0.742509	M		0.65966	0.674628	M
0.554308	0.709384	F		0.430202	0.709384	F		0.554308	0.430202	F
0.597926	0.665453	F		0.541569	0.665453	F		0.597926	0.541569	F
0.733923	0.66185	F		0.417334	0.66185	F		0.733923	0.417334	F
0.726551	0.664766	F		0.537331	0.664766	F		0.726551	0.537331	F
0.746377	0.502832	F		0.475248	0.502832	F		0.746377	0.475248	F
0.794831	0.674221	M		0.573653	0.674221	M		0.794831	0.573653	M
0.730471	0.836781	F		0.467915	0.836781	F		0.730471	0.467915	F
0.610387	0.632854	F		0.38092	0.632854	F		0.610387	0.38092	F
0.627051	0.876696	F		0.377258	0.876696	F		0.627051	0.377258	F
0.587868	0.631467	F		0.485866	0.631467	F		0.587868	0.485866	F
0.58995	0.70439	F		0.637823	0.70439	F		0.58995	0.637823	F
0.68604	0.626556	F		0.416075	0.626556	F		0.68604	0.416075	F
0.530439	0.638569	F		0.630051	0.638569	F		0.530439	0.630051	F
0.651382	0.661153	F		0.523942	0.661153	F		0.651382	0.523942	F
0.558342	0.549074	M		0.422317	0.549074	M		0.558342	0.422317	M
0.581301	0.819479	F		0.568626	0.819479	F		0.581301	0.568626	F
0.681825	0.658841	F		0.724329	0.658841	F		0.681825	0.724329	F
0.645426	0.708204	F		0.474633	0.708204	F		0.645426	0.474633	F
0.748599	0.843066	F		0.549205	0.843066	F		0.748599	0.549205	F
0.584844	0.539421	F		0.514039	0.539421	F		0.584844	0.514039	F
0.678211	0.592064	F		0.667158	0.592064	F		0.678211	0.667158	F
0.74541	0.644876	F		0.519303	0.644876	F		0.74541	0.519303	F
0.711635	0.494913	F		0.458707	0.494913	F		0.711635	0.458707	F
0.542963	0.676439	M		0.444069	0.676439	M		0.542963	0.444069	M
0.563854	0.715934	M		0.610732	0.715934	M		0.563854	0.610732	M
0.563923	0.692381	M		0.442235	0.692381	M		0.563923	0.442235	M
0.613943	0.482419	F		0.580163	0.482419	F		0.613943	0.580163	F
0.809245	0.703412	M		0.372106	0.703412	M		0.809245	0.372106	M
0.637221	0.62815	M		0.55572	0.62815	M		0.637221	0.55572	M
0.614477	0.710613	M		0.659266	0.710613	M		0.614477	0.659266	M
0.567903	0.497114	M		0.327024	0.497114	M		0.567903	0.327024	M
0.423225	0.807422	M		0.584636	0.807422	M		0.423225	0.584636	M
0.470146	0.707601	M		0.435599	0.707601	M		0.470146	0.435599	M
0.671056	0.749911	M		0.587113	0.749911	M		0.671056	0.587113	M
0.471962	0.645801	M		0.522599	0.645801	M		0.471962	0.522599	M
0.819956	0.681217	M		0.605498	0.681217	M		0.819956	0.605498	M
0.566322	0.560578	M		0.440084	0.560578	M		0.566322	0.440084	M
0.706406	0.60356	M		0.464869	0.60356	M		0.706406	0.464869	M
0.789578	0.578085	M		0.428489	0.578085	M		0.789578	0.428489	M
0.643074	0.704673	M		0.55529	0.704673	M		0.643074	0.55529	M
0.519096	0.706936	F		0.511833	0.706936	F		0.519096	0.511833	F
0.449744	0.691931	M		0.62295	0.691931	M		0.449744	0.62295	M
0.469107	0.654642	F		0.363632	0.654642	F		0.469107	0.363632	F
0.617163	0.54166	M		0.631876	0.54166	M		0.617163	0.631876	M
0.64066	0.719143	M		0.71112	0.719143	M		0.64066	0.71112	M
0.864525	0.760014	M		0.451188	0.760014	M		0.864525	0.451188	M
0.593386	0.518398	M		0.538277	0.518398	M		0.593386	0.538277	M
0.559103	0.646442	F		0.338555	0.646442	F		0.559103	0.338555	F
0.500298	0.614643	M		0.442393	0.614643	M		0.500298	0.442393	M
0.606784	0.471101	M		0.349814	0.471101	M		0.606784	0.349814	M
0.46681	0.742316	M		0.486523	0.742316	M		0.46681	0.486523	M
0.772566	0.322539	F		0.448739	0.322539	F		0.772566	0.448739	F
0.583005	0.648201	M		0.46085	0.648201	M		0.583005	0.46085	M
0.61326	0.749627	M		0.526659	0.749627	M		0.61326	0.526659	M
0.765525	0.758484	F		0.364375	0.758484	F		0.765525	0.364375	F
0.738684	0.346172	F		0.436546	0.346172	F		0.738684	0.436546	F
0.569048	0.675511	M		0.590143	0.675511	M		0.569048	0.590143	M
0.788032	0.606261	M		0.375107	0.606261	M		0.788032	0.375107	M
0.828949	0.454243	M		0.502837	0.454243	M		0.828949	0.502837	M
0.653179	0.701401	M		0.55377	0.701401	M		0.653179	0.55377	M
0.500533	0.297808	M		0.504851	0.297808	M		0.500533	0.504851	M
0.574013	0.554921	M		0.450515	0.554921	M		0.574013	0.450515	M
0.571848	0.76428	M		0.615346	0.76428	M		0.571848	0.615346	M
0.601296	0.647116	M		0.591364	0.647116	M		0.601296	0.591364	M
0.754813	0.551752	M		0.577224	0.551752	M		0.754813	0.577224	M
0.6006	0.73904	M		0.411595	0.73904	M		0.6006	0.411595	M
0.326673	0.706855	M		0.548617	0.706855	M		0.326673	0.548617	M
0.566187	0.437328	M		0.671816	0.437328	M		0.566187	0.671816	M
0.692089	0.525502	M		0.477473	0.525502	M		0.692089	0.477473	M
0.65335	0.537824	F		0.64172	0.537824	F		0.65335	0.64172	F
0.735181	0.626801	F		0.584834	0.626801	F		0.735181	0.584834	F
0.689438	0.764811	F		0.538139	0.764811	F		0.689438	0.538139	F
0.470035	0.745103	F		0.713877	0.745103	F		0.470035	0.713877	F
0.63696	0.620111	F		0.424305	0.620111	F		0.63696	0.424305	F
0.460187	0.487087	M		0.459984	0.487087	M		0.460187	0.459984	M
0.626706	0.550916	F		0.364462	0.550916	F		0.626706	0.364462	F
0.467373	0.516165	F		0.404606	0.516165	F		0.467373	0.404606	F
0.735469	0.827574	F		0.503107	0.827574	F		0.735469	0.503107	F
0.46319	0.688974	M		0.328647	0.688974	M		0.46319	0.328647	M
0.669319	0.764419	F		0.467437	0.764419	F		0.669319	0.467437	F
0.622417	0.494489	F		0.465946	0.494489	F		0.622417	0.465946	F
0.533265	0.513735	F		0.74322	0.513735	F		0.533265	0.74322	F
0.75864	0.537603	F		0.465861	0.537603	F		0.75864	0.465861	F
0.784206	0.496989	F		0.466612	0.496989	F		0.784206	0.466612	F
0.771927	0.458143	F		0.383746	0.458143	F		0.771927	0.383746	F
0.645567	0.761748	F		0.600586	0.761748	F		0.645567	0.600586	F
0.584483	0.598384	F		0.61022	0.598384	F		0.584483	0.61022	F
0.548918	0.716831	F		0.558344	0.716831	F		0.548918	0.558344	F
0.46382	0.585943	F		0.350308	0.585943	F		0.46382	0.350308	F
0.612671	0.768326	F		0.604259	0.768326	F		0.612671	0.604259	F
0.871128	0.556529	F		0.64655	0.556529	F		0.871128	0.64655	F
0.570324	0.371072	F		0.612554	0.371072	F		0.570324	0.612554	F
0.741007	0.649849	F		0.600205	0.649849	F		0.741007	0.600205	F
0.665293	0.642811	F		0.509338	0.642811	F		0.665293	0.509338	F
0.493145	0.780934	F		0.775927	0.780934	F		0.493145	0.775927	F
0.609165	0.539218	F		0.816496	0.539218	F		0.609165	0.816496	F
0.598392	0.532992	F		0.574565	0.532992	F		0.598392	0.574565	F
0.522835	0.545991	F		0.478768	0.545991	F		0.522835	0.478768	F
0.565964	0.575638	M		0.477926	0.575638	M		0.565964	0.477926	M
0.763931	0.56476	M		0.546907	0.56476	M		0.763931	0.546907	M
0.87213	0.430784	F		0.67419	0.430784	F		0.87213	0.67419	F
0.570295	0.428735	F		0.498633	0.428735	F		0.570295	0.498633	F
0.516013	0.743806	F		0.402285	0.743806	F		0.516013	0.402285	F
0.588959	0.604224	F		0.666137	0.604224	F		0.588959	0.666137	F
0.600205	0.729517	F		0.549215	0.729517	F		0.600205	0.549215	F
0.665579	0.723391	M		0.380036	0.723391	M		0.665579	0.380036	M
0.412814	0.750885	F		0.536285	0.750885	F		0.412814	0.536285	F
0.782446	0.761078	M		0.468212	0.761078	M		0.782446	0.468212	M
0.566343	0.578108	F		0.638005	0.578108	F		0.566343	0.638005	F
0.592427	0.600036	F		0.649425	0.600036	F		0.592427	0.649425	F
0.609652	0.486895	M		0.636346	0.486895	M		0.609652	0.636346	M
0.6711	0.616104	F		0.554854	0.616104	F		0.6711	0.554854	F
0.731223	0.365061	M		0.349821	0.365061	M		0.731223	0.349821	M
0.458444	0.691707	F		0.537634	0.691707	F		0.458444	0.537634	F
0.708734	0.650435	F		0.645437	0.650435	F		0.708734	0.645437	F
0.700431	0.586698	M		0.423964	0.586698	M		0.700431	0.423964	M
0.51045	0.627259	F		0.631989	0.627259	F		0.51045	0.631989	F
0.562921	0.605971	M		0.709071	0.605971	M		0.562921	0.709071	M
0.694119	0.582947	F		0.611107	0.582947	F		0.694119	0.611107	F
0.417549	0.800612	F		0.66619	0.800612	F		0.417549	0.66619	F
0.504311	0.682271	F		0.574106	0.682271	F		0.504311	0.574106	F
0.724568	0.760261	M		0.390903	0.760261	M		0.724568	0.390903	M
0.481196	0.595148	M		0.52779	0.595148	M		0.481196	0.52779	M
0.720649	0.62203	F		0.558441	0.62203	F		0.720649	0.558441	F
0.800439	0.822352	M		0.616502	0.822352	M		0.800439	0.616502	M
0.567523	0.70386	M		0.420864	0.70386	M		0.567523	0.420864	M
0.744983	0.708041	F		0.363883	0.708041	F		0.744983	0.363883	F
0.702417	0.763822	M		0.607476	0.763822	M		0.702417	0.607476	M
0.771821	0.463614	M		0.596556	0.463614	M		0.771821	0.596556	M
0.472261	0.448725	M		0.562074	0.448725	M		0.472261	0.562074	M
0.659606	0.650567	F		0.454655	0.650567	F		0.659606	0.454655	F
0.778294	0.542333	M		0.561766	0.542333	M		0.778294	0.561766	M
0.623635	0.372993	M		0.367886	0.372993	M		0.623635	0.367886	M
0.847417	0.521704	F		0.443141	0.521704	F		0.847417	0.443141	F
0.576235	0.63835	M		0.616024	0.63835	M		0.576235	0.616024	M
0.596129	0.448133	F		0.444697	0.448133	F		0.596129	0.444697	F
0.59083	0.769763	M		0.448801	0.769763	M		0.59083	0.448801	M
0.584247	0.612006	M		0.674551	0.612006	M		0.584247	0.674551	M
0.537849	0.683347	M		0.600774	0.683347	M		0.537849	0.600774	M
0.614472	0.784159	M		0.358228	0.784159	M		0.614472	0.358228	M
0.520016	0.613014	M		0.655567	0.613014	M		0.520016	0.655567	M
0.619676	0.585417	M		0.670237	0.585417	M		0.619676	0.670237	M
0.660712	0.395433	M		0.678531	0.395433	M		0.660712	0.678531	M
0.791745	0.6025	M		0.636581	0.6025	M		0.791745	0.636581	M
0.675017	0.580924	M		0.595425	0.580924	M		0.675017	0.595425	M
0.607511	0.689686	M		0.44107	0.689686	M		0.607511	0.44107	M
0.460647	0.649604	M		0.542446	0.649604	M		0.460647	0.542446	M
0.683193	0.699852	M		0.551732	0.699852	M		0.683193	0.551732	M
0.762434	0.575497	M		0.497097	0.575497	M		0.762434	0.497097	M
0.745865	0.600104	M		0.585498	0.600104	M		0.745865	0.585498	M
0.567635	0.675344	M		0.660244	0.675344	M		0.567635	0.660244	M
0.731423	0.494335	M		0.524479	0.494335	M		0.731423	0.524479	M
0.599266	0.382769	F		0.633741	0.382769	F		0.599266	0.633741	F
0.635145	0.472614	F		0.414746	0.472614	F		0.635145	0.414746	F
0.459559	0.685186	M		0.626323	0.685186	M		0.459559	0.626323	M
0.605155	0.778259	M		0.431106	0.778259	M		0.605155	0.431106	M
0.425204	0.863491	M		0.219326	0.863491	M		0.425204	0.219326	M
0.780127	0.51993	M		0.485946	0.51993	M		0.780127	0.485946	M
0.636154	0.635581	M		0.558519	0.635581	M		0.636154	0.558519	M
0.692899	0.590569	M		0.670032	0.590569	M		0.692899	0.670032	M
0.703147	0.750736	M		0.453327	0.750736	M		0.703147	0.453327	M
0.6203	0.582004	M		0.600957	0.582004	M		0.6203	0.600957	M
0.679053	0.571043	M		0.424729	0.571043	M		0.679053	0.424729	M
0.791691	0.539103	M		0.36405	0.539103	M		0.791691	0.36405	M
0.690165	0.623908	M		0.632638	0.623908	M		0.690165	0.632638	M
0.70305	0.699838	M		0.73406	0.699838	M		0.70305	0.73406	M
0.759884	0.703418	F		0.553879	0.703418	F		0.759884	0.553879	F
0.646596	0.584653	F		0.564114	0.584653	F		0.646596	0.564114	F
0.547462	0.53665	F		0.528529	0.53665	F		0.547462	0.528529	F
0.795523	0.771134	F		0.408536	0.771134	F		0.795523	0.408536	F
0.823819	0.752989	F		0.632394	0.752989	F		0.823819	0.632394	F
0.511614	0.421431	M		0.474978	0.421431	M		0.511614	0.474978	M
0.672204	0.85021	F		0.538845	0.85021	F		0.672204	0.538845	F
0.772058	0.707785	F		0.46595	0.707785	F		0.772058	0.46595	F
0.616285	0.372032	F		0.525121	0.372032	F		0.616285	0.525121	F
0.718177	0.703862	F		0.577734	0.703862	F		0.718177	0.577734	F
0.704706	0.802941	F		0.518965	0.802941	F		0.704706	0.518965	F
0.740054	0.566152	F		0.583442	0.566152	F		0.740054	0.583442	F
0.686087	0.701268	F		0.674825	0.701268	F		0.686087	0.674825	F
0.80789	0.875749	F		0.557659	0.875749	F		0.80789	0.557659	F
0.794191	0.560636	F		0.709201	0.560636	F		0.794191	0.709201	F
0.68576	0.545916	F		0.532654	0.545916	F		0.68576	0.532654	F
0.525867	0.692329	F		0.653396	0.692329	F		0.525867	0.653396	F
0.478395	0.644335	F		0.672926	0.644335	F		0.478395	0.672926	F
0.602897	0.590128	M		0.51034	0.590128	M		0.602897	0.51034	M
0.735807	0.793638	F		0.479853	0.793638	F		0.735807	0.479853	F
0.550759	0.866159	F		0.621625	0.866159	F		0.550759	0.621625	F
0.608158	0.66513	F		0.665392	0.66513	F		0.608158	0.665392	F
0.620632	0.818186	F		0.532122	0.818186	F		0.620632	0.532122	F
0.499784	0.650551	F		0.482649	0.650551	F		0.499784	0.482649	F
0.682378	0.43446	F		0.748897	0.43446	F		0.682378	0.748897	F
0.535987	0.743121	F		0.613031	0.743121	F		0.535987	0.613031	F
0.59118	0.443375	M		0.406035	0.443375	M		0.59118	0.406035	M
0.683795	0.672827	F		0.661595	0.672827	F		0.683795	0.661595	F
0.722298	0.675129	F		0.59859	0.675129	F		0.722298	0.59859	F
0.709576	0.664631	F		0.561931	0.664631	F		0.709576	0.561931	F
0.566823	0.594191	F		0.736485	0.594191	F		0.566823	0.736485	F
0.70536	0.667767	F		0.466454	0.667767	F		0.70536	0.466454	F
0.541224	0.730659	F		0.562195	0.730659	F		0.541224	0.562195	F
0.724332	0.663866	F		0.687692	0.663866	F		0.724332	0.687692	F
0.716323	0.63774	F		0.4285	0.63774	F		0.716323	0.4285	F
0.686543	0.545791	M		0.45691	0.545791	M		0.686543	0.45691	M
0.642388	0.821738	M		0.456864	0.821738	M		0.642388	0.456864	M
0.671372	0.382772	F		0.698907	0.382772	F		0.671372	0.698907	F
0.497796	0.43959	F		0.714506	0.43959	F		0.497796	0.714506	F
0.388342	0.461752	F		0.648316	0.461752	F		0.388342	0.648316	F
0.667434	0.49983	F		0.661985	0.49983	F		0.667434	0.661985	F
0.673707	0.55705	F		0.523761	0.55705	F		0.673707	0.523761	F
0.518845	0.795649	F		0.794718	0.795649	F		0.518845	0.794718	F
0.637215	0.701699	F		0.640222	0.701699	F		0.637215	0.640222	F
0.733359	0.679448	F		0.557209	0.679448	F		0.733359	0.557209	F
0.668379	0.588227	F		0.487907	0.588227	F		0.668379	0.487907	F
0.737163	0.518444	F		0.678781	0.518444	F		0.737163	0.678781	F
0.679323	0.606739	F		0.401519	0.606739	F		0.679323	0.401519	F
0.532416	0.502146	F		0.499942	0.502146	F		0.532416	0.499942	F
0.60779	0.737317	F		0.674037	0.737317	F		0.60779	0.674037	F
0.682044	0.425765	F		0.541602	0.425765	F		0.682044	0.541602	F
0.780506	0.612539	F		0.550295	0.612539	F		0.780506	0.550295	F
0.728402	0.677363	M		0.37345	0.677363	M		0.728402	0.37345	M
0.641341	0.784695	M		0.318014	0.784695	M		0.641341	0.318014	M
0.751638	0.535671	F		0.26062	0.535671	F		0.751638	0.26062	F
0.424847	0.756079	F		0.26835	0.756079	F		0.424847	0.26835	F
0.490156	0.442578	M		0.619411	0.442578	M		0.490156	0.619411	M
0.704967	0.59401	M		0.566463	0.59401	M		0.704967	0.566463	M
0.498448	0.576768	M		0.603287	0.576768	M		0.498448	0.603287	M
0.618472	0.521735	M		0.402932	0.521735	M		0.618472	0.402932	M
0.337126	0.410961	M		0.646882	0.410961	M		0.337126	0.646882	M
0.477692	0.727453	M		0.49094	0.727453	M		0.477692	0.49094	M
0.666469	0.742262	M		0.51239	0.742262	M		0.666469	0.51239	M
0.534264	0.608556	M		0.422982	0.608556	M		0.534264	0.422982	M
0.449573	0.709762	M		0.544765	0.709762	M		0.449573	0.544765	M
0.634907	0.667578	M		0.600502	0.667578	M		0.634907	0.600502	M
0.696853	0.726389	M		0.434187	0.726389	M		0.696853	0.434187	M
0.555875	0.608027	M		0.582814	0.608027	M		0.555875	0.582814	M
0.314127	0.690904	M		0.424497	0.690904	M		0.314127	0.424497	M
0.555903	0.868012	M		0.489452	0.868012	M		0.555903	0.489452	M
0.734796	0.639433	M		0.482284	0.639433	M		0.734796	0.482284	M
0.733574	0.584807	M		0.517527	0.584807	M		0.733574	0.517527	M
0.650664	0.582168	F		0.561253	0.582168	F		0.650664	0.561253	F
0.562594	0.760357	M		0.469349	0.760357	M		0.562594	0.469349	M
0.829597	0.712943	M		0.544871	0.712943	M		0.829597	0.544871	M
0.602323	0.516624	M		0.616328	0.516624	M		0.602323	0.616328	M
0.756696	0.749628	F		0.495087	0.749628	F		0.756696	0.495087	F
0.698473	0.385487	F		0.532467	0.385487	F		0.698473	0.532467	F
0.623687	0.461722	M		0.471111	0.461722	M		0.623687	0.471111	M
0.741277	0.565787	F		0.593639	0.565787	F		0.741277	0.593639	F
0.695794	0.839757	F		0.400231	0.839757	F		0.695794	0.400231	F
0.559546	0.67259	M		0.628375	0.67259	M		0.559546	0.628375	M
0.409387	0.733214	M		0.589836	0.733214	M		0.409387	0.589836	M
0.592969	0.716946	F		0.354005	0.716946	F		0.592969	0.354005	F
0.744164	0.670468	M		0.579123	0.670468	M		0.744164	0.579123	M
0.535809	0.581311	M		0.604481	0.581311	M		0.535809	0.604481	M
0.606615	0.496295	M		0.738701	0.496295	M		0.606615	0.738701	M
0.702183	0.638272	M		0.541627	0.638272	M		0.702183	0.541627	M
0.844517	0.650734	M		0.48987	0.650734	M		0.844517	0.48987	M
0.734236	0.642947	M		0.700144	0.642947	M		0.734236	0.700144	M
0.79276	0.773802	M		0.411194	0.773802	M		0.79276	0.411194	M
0.672987	0.696665	M		0.618227	0.696665	M		0.672987	0.618227	M
0.633417	0.447832	M		0.394167	0.447832	M		0.633417	0.394167	M
0.556623	0.552431	M		0.25742	0.552431	M		0.556623	0.25742	M
0.663236	0.685739	F		0.387707	0.685739	F		0.663236	0.387707	F
0.691782	0.577341	F		0.384172	0.577341	F		0.691782	0.384172	F
0.51462	0.588246	M		0.371678	0.588246	M		0.51462	0.371678	M
0.661233	0.634966	F		0.512011	0.634966	F		0.661233	0.512011	F
0.665536	0.849871	F		0.43194	0.849871	F		0.665536	0.43194	F
0.65187	0.560346	F		0.422137	0.560346	F		0.65187	0.422137	F
0.753004	0.86032	F		0.690099	0.86032	F		0.753004	0.690099	F
0.626099	0.724247	F		0.683761	0.724247	F		0.626099	0.683761	F
0.76312	0.73823	M		0.538358	0.73823	M		0.76312	0.538358	M
0.492979	0.548602	F		0.455964	0.548602	F		0.492979	0.455964	F
0.494394	0.544438	M		0.552615	0.544438	M		0.494394	0.552615	M
0.69415	0.484019	F		0.50686	0.484019	F		0.69415	0.50686	F
0.626432	0.665871	F		0.649551	0.665871	F		0.626432	0.649551	F
0.72097	0.68972	F		0.481291	0.68972	F		0.72097	0.481291	F
0.862414	0.671627	F		0.53962	0.671627	F		0.862414	0.53962	F
0.816999	0.280337	F		0.556449	0.280337	F		0.816999	0.556449	F
0.748706	0.603205	F		0.519901	0.603205	F		0.748706	0.519901	F
0.550702	0.664732	F		0.515147	0.664732	F		0.550702	0.515147	F
0.568251	0.526453	F		0.385299	0.526453	F		0.568251	0.385299	F
0.674471	0.626025	M		0.599519	0.626025	M		0.674471	0.599519	M
0.676753	0.714271	F		0.629029	0.714271	F		0.676753	0.629029	F
0.588487	0.395412	M		0.403999	0.395412	M		0.588487	0.403999	M
0.649103	0.59985	M		0.515479	0.59985	M		0.649103	0.515479	M
0.571145	0.589765	F		0.350575	0.589765	F		0.571145	0.350575	F
0.672257	0.660846	F		0.528499	0.660846	F		0.672257	0.528499	F
0.612989	0.542855	F		0.618396	0.542855	F		0.612989	0.618396	F
0.632814	0.77016	F		0.436219	0.77016	F		0.632814	0.436219	F
0.627423	0.518178	F		0.65891	0.518178	F		0.627423	0.65891	F
0.579765	0.574723	F		0.59015	0.574723	F		0.579765	0.59015	F
0.477023	0.876029	F		0.55565	0.876029	F		0.477023	0.55565	F
0.848011	0.778646	F		0.603654	0.778646	F		0.848011	0.603654	F
0.688681	0.822926	F		0.578851	0.822926	F		0.688681	0.578851	F
0.595014	0.648933	F		0.659793	0.648933	F		0.595014	0.659793	F
0.692732	0.759167	F		0.439398	0.759167	F		0.692732	0.439398	F
0.764037	0.813872	F		0.622453	0.813872	F		0.764037	0.622453	F
0.509243	0.518263	F		0.459294	0.518263	F		0.509243	0.459294	F
0.604806	0.837538	F		0.567952	0.837538	F		0.604806	0.567952	F
0.741914	0.7128	F		0.529569	0.7128	F		0.741914	0.529569	F
0.618811	0.515246	F		0.585758	0.515246	F		0.618811	0.585758	F
0.665715	0.593646	F		0.523437	0.593646	F		0.665715	0.523437	F
0.640256	0.794621	F		0.531647	0.794621	F		0.640256	0.531647	F
0.350213	0.582196	F		0.56598	0.582196	F		0.350213	0.56598	F
0.754386	0.593279	F		0.48802	0.593279	F		0.754386	0.48802	F
0.52197	0.680464	F		0.470925	0.680464	F		0.52197	0.470925	F
0.804464	0.645375	M		0.648898	0.645375	M		0.804464	0.648898	M
0.629894	0.476566	F		0.561794	0.476566	F		0.629894	0.561794	F
0.590845	0.74764	F		0.568982	0.74764	F		0.590845	0.568982	F
0.483152	0.549372	F		0.466224	0.549372	F		0.483152	0.466224	F
0.496013	0.488815	F		0.490944	0.488815	F		0.496013	0.490944	F
0.703717	0.745173	F		0.612807	0.745173	F		0.703717	0.612807	F
0.65399	0.590602	F		0.459468	0.590602	F		0.65399	0.459468	F
0.707394	0.662774	F		0.445921	0.662774	F		0.707394	0.445921	F
0.687761	0.663801	F		0.465609	0.663801	F		0.687761	0.465609	F
0.472771	0.601768	F		0.674417	0.601768	F		0.472771	0.674417	F
0.564894	0.646833	F		0.756936	0.646833	F		0.564894	0.756936	F
0.582286	0.786839	M		0.649385	0.786839	M		0.582286	0.649385	M
0.537246	0.576875	M		0.552058	0.576875	M		0.537246	0.552058	M
0.638464	0.800122	F		0.604269	0.800122	F		0.638464	0.604269	F
0.650842	0.677761	M		0.541359	0.677761	M		0.650842	0.541359	M
0.803115	0.460497	M		0.58735	0.460497	M		0.803115	0.58735	M
0.774859	0.858852	F		0.365544	0.858852	F		0.774859	0.365544	F
0.579646	0.755052	M		0.685223	0.755052	M		0.579646	0.685223	M
0.345346	0.614193	M		0.621677	0.614193	M		0.345346	0.621677	M
0.361178	0.565461	F		0.511891	0.565461	F		0.361178	0.511891	F
0.668291	0.883261	M		0.581382	0.883261	M		0.668291	0.581382	M
0.494823	0.718304	F		0.494305	0.718304	F		0.494823	0.494305	F
0.722764	0.59225	F		0.418731	0.59225	F		0.722764	0.418731	F
0.588967	0.556212	M		0.550873	0.556212	M		0.588967	0.550873	M
0.729024	0.549827	M		0.579425	0.549827	M		0.729024	0.579425	M
0.757189	0.641986	M		0.544257	0.641986	M		0.757189	0.544257	M
0.542653	0.630956	M		0.304873	0.630956	M		0.542653	0.304873	M
0.887905	0.591712	M		0.54674	0.591712	M		0.887905	0.54674	M
0.657535	0.682559	M		0.463304	0.682559	M		0.657535	0.463304	M
0.757216	0.559868	F		0.383201	0.559868	F		0.757216	0.383201	F
0.409147	0.537223	M		0.567546	0.537223	M		0.409147	0.567546	M
0.875211	0.557108	M		0.589961	0.557108	M		0.875211	0.589961	M
0.443347	0.604277	M		0.407358	0.604277	M		0.443347	0.407358	M
0.826918	0.638424	M		0.381818	0.638424	M		0.826918	0.381818	M
0.252873	0.502929	F		0.406049	0.502929	F		0.252873	0.406049	F
0.415333	0.849471	M		0.472422	0.849471	M		0.415333	0.472422	M
0.717241	0.575254	M		0.420037	0.575254	M		0.717241	0.420037	M
0.848759	0.662862	M		0.680842	0.662862	M		0.848759	0.680842	M
0.586471	0.70254	M		0.425708	0.70254	M		0.586471	0.425708	M
0.613966	0.766505	M		0.572873	0.766505	M		0.613966	0.572873	M
0.494655	0.464472	F		0.580702	0.464472	F		0.494655	0.580702	F
0.647465	0.699477	M		0.729389	0.699477	M		0.647465	0.729389	M
0.70612	0.629009	M		0.664765	0.629009	M		0.70612	0.664765	M
0.718091	0.817305	M		0.219522	0.817305	M		0.718091	0.219522	M
0.5649	0.757736	F		0.441485	0.757736	F		0.5649	0.441485	F
0.597908	0.509297	M		0.594655	0.509297	M		0.597908	0.594655	M
0.590477	0.786537	M		0.342183	0.786537	M		0.590477	0.342183	M
0.695982	0.68919	M		0.526715	0.68919	M		0.695982	0.526715	M
0.632895	0.573528	M		0.546693	0.573528	M		0.632895	0.546693	M
0.594686	0.738582	M		0.651378	0.738582	M		0.594686	0.651378	M
0.82101	0.631926	M		0.482958	0.631926	M		0.82101	0.482958	M
0.601166	0.627523	M		0.535577	0.627523	M		0.601166	0.535577	M
0.66595	0.786004	M		0.622355	0.786004	M		0.66595	0.622355	M
0.730119	0.74504	M		0.538185	0.74504	M		0.730119	0.538185	M
0.602007	0.658974	M		0.484571	0.658974	M		0.602007	0.484571	M
0.577113	0.691424	F		0.586432	0.691424	F		0.577113	0.586432	F

## Sheet: Fig4
Male- and female-specific BWAS results across 360 brain regions in HCP-MMP parcellation for scatter plots in Fig. 4e, 4i.
Fig. 4e					Fig. 4i
HCP-MMP	t values of picture vocabulary score ~ brain activation in language task in Males	t values of picture vocabulary score ~ brain activation in language task in Females			HCP-MMP	t values of relational task accuracy ~ brain activation in gambling task in Males	t values of relational task accuracy ~ brain activation in gambling task in Males
L_V1	1.03525	-0.781679			L_V1	0.416601	2.41548
L_MST	-1.43601	-0.911872			L_MST	0.176512	2.51145
L_V6	-3.58689	-3.86809			L_V6	2.65638	2.06438
L_V2	-1.81681	-2.86947			L_V2	0.761363	2.62704
L_V3	-1.83528	-2.31918			L_V3	0.271848	2.78627
L_V4	0.490801	-1.17137			L_V4	-1.19913	1.46225
L_V8	-1.45387	-0.821778			L_V8	-0.91375	2.1011
L_4	-1.58735	-0.192058			L_4	-1.01092	0.902788
L_3b	0.726672	1.12975			L_3b	-0.636833	1.2089
L_FEF	0.373565	-1.41653			L_FEF	-0.410515	1.49079
L_PEF	1.21444	-1.77685			L_PEF	0.100037	0.735933
L_55b	2.42758	2.57823			L_55b	-1.20765	1.05686
L_V3A	-2.90291	-3.51778			L_V3A	0.335205	2.88983
L_RSC	-2.01698	-3.34907			L_RSC	2.2944	-0.812082
L_POS2	-3.72945	-7.06095			L_POS2	1.83961	-0.661134
L_V7	-2.55522	-3.07783			L_V7	0.414649	1.99341
L_IPS1	-1.5532	-2.47018			L_IPS1	-0.710373	1.88947
L_FFC	0.86913	1.84431			L_FFC	-0.0352475	2.6873
L_V3B	-1.77511	-2.80335			L_V3B	-0.59214	0.708498
L_LO1	-0.613468	-1.78661			L_LO1	-0.969482	1.96047
L_LO2	0.246952	-0.685939			L_LO2	-0.208342	1.36759
L_PIT	-0.451332	-1.38463			L_PIT	-2.01516	1.4356
L_MT	-1.26126	-0.298297			L_MT	0.269003	3.12418
L_A1	-0.287499	1.81592			L_A1	-0.277807	1.90665
L_PSL	3.25745	2.30681			L_PSL	-1.35615	1.26365
L_SFL	5.1603	3.96771			L_SFL	-2.23943	-1.11884
L_PCV	-0.950986	-2.66197			L_PCV	-0.101212	2.25895
L_STV	2.60377	2.85558			L_STV	0.683451	1.02971
L_7Pm	-0.454013	-6.15822			L_7Pm	-0.962398	2.10111
L_7m	3.50479	2.74519			L_7m	1.4537	0.0268667
L_POS1	-0.887597	-3.62117			L_POS1	0.512532	-4.0229
L_23d	0.0747854	-0.139571			L_23d	-0.327641	-0.732776
L_v23ab	1.14906	1.93927			L_v23ab	2.43101	-2.37091
L_d23ab	-0.175212	0.310824			L_d23ab	1.57908	-2.52263
L_31pv	0.501339	2.59488			L_31pv	2.2718	-1.80429
L_5m	-2.57744	-0.06842			L_5m	-0.824016	0.357026
L_5mv	-1.19052	-1.93633			L_5mv	-0.486338	1.21578
L_23c	-0.89908	-2.70083			L_23c	0.256914	-0.0527073
L_5L	-1.39956	-1.27182			L_5L	0.333383	0.418284
L_24dd	-2.14916	-0.129535			L_24dd	-1.55221	0.355427
L_24dv	-0.764702	-0.254627			L_24dv	-1.55509	1.3376
L_7AL	0.124801	0.0624583			L_7AL	-1.4092	-0.23188
L_SCEF	0.0225844	-0.288145			L_SCEF	-1.77147	1.80466
L_6ma	0.416608	-2.79392			L_6ma	-3.03092	0.672365
L_7Am	-2.04761	-4.30832			L_7Am	0.17227	1.37223
L_7PL	-1.4692	-6.07897			L_7PL	0.260855	3.54453
L_7PC	-0.721985	-0.120811			L_7PC	-2.04436	1.30215
L_LIPv	-0.856027	-2.69087			L_LIPv	-0.495579	2.25662
L_VIP	-1.73284	-2.37912			L_VIP	-0.363312	1.25995
L_MIP	-0.401934	-5.92595			L_MIP	-1.58127	1.89931
L_1	-1.23335	-0.135702			L_1	-2.2118	0.15102
L_2	-0.161708	0.676205			L_2	-2.97148	0.124247
L_3a	-0.346699	0.415119			L_3a	-0.596439	1.50384
L_6d	-0.203211	1.6068			L_6d	-3.29778	-0.486856
L_6mp	-0.55349	-0.00404647			L_6mp	-1.49223	0.684215
L_6v	0.310879	-0.462157			L_6v	-2.03565	0.708456
L_p24pr	1.76317	1.77162			L_p24pr	-1.30857	0.331497
L_33pr	0.114649	-2.26457			L_33pr	-2.58514	-1.32016
L_a24pr	-1.89838	-2.5313			L_a24pr	-0.252606	0.0671329
L_p32pr	0.259194	-1.863			L_p32pr	-1.3119	0.991075
L_a24	1.73735	1.43716			L_a24	1.75834	-1.71747
L_d32	1.39465	-1.10397			L_d32	0.46871	-0.131027
L_8BM	3.80712	2.12405			L_8BM	-3.4918	-1.37524
L_p32	-0.0960235	-0.523642			L_p32	2.03347	-2.8534
L_10r	2.63981	3.32001			L_10r	1.51287	-3.98526
L_47m	1.25552	4.15287			L_47m	1.10209	-3.68015
L_8Av	3.86458	3.74315			L_8Av	-0.267425	-1.5123
L_8Ad	0.405852	0.636772			L_8Ad	0.400858	-2.71495
L_9m	4.96693	7.63375			L_9m	1.53996	-1.41458
L_8BL	4.36695	7.05972			L_8BL	0.264876	-0.907203
L_9p	3.71832	4.61151			L_9p	1.36816	-0.918479
L_10d	2.71135	2.46256			L_10d	0.928144	-1.84676
L_8C	2.63763	1.96847			L_8C	-3.0565	-2.11754
L_44	3.98335	4.51537			L_44	-2.64672	-2.16466
L_45	4.82591	7.94858			L_45	-0.484448	-1.60466
L_47l	3.82432	7.41532			L_47l	-0.604481	-0.7112
L_a47r	1.89316	5.85497			L_a47r	-0.193051	-1.18445
L_6r	0.959315	-1.11424			L_6r	-2.63052	0.219221
L_IFJa	2.40966	2.18578			L_IFJa	-1.83735	0.266067
L_IFJp	0.246873	-0.197222			L_IFJp	-2.07398	-1.7004
L_IFSp	3.46545	1.99763			L_IFSp	-0.727124	-1.00267
L_IFSa	1.09708	-0.740851			L_IFSa	-0.778732	-1.94692
L_p9-46v	1.79473	-2.45691			L_p9-46v	-4.45846	0.710435
L_46	-0.596737	-1.93287			L_46	-0.592929	-0.267056
L_a9-46v	-0.388254	-4.20392			L_a9-46v	-2.76102	-0.196231
L_9-46d	1.03754	-3.34			L_9-46d	-2.12443	0.216008
L_9a	2.54163	2.66625			L_9a	1.20921	-2.04683
L_10v	3.70418	5.59249			L_10v	0.506369	-2.68355
L_a10p	0.888898	-1.5686			L_a10p	0.16185	1.43495
L_10pp	1.91453	1.53977			L_10pp	-0.449367	1.16374
L_11l	-1.04321	-1.54239			L_11l	-0.978596	-0.929655
L_13l	1.98245	1.00783			L_13l	0.324913	-1.61218
L_OFC	2.45	0.658973			L_OFC	-0.306582	-0.433532
L_47s	4.44257	4.87944			L_47s	0.863618	-0.647397
L_LIPd	-1.47623	-5.42804			L_LIPd	-0.910371	1.44378
L_6a	-0.634955	-2.45943			L_6a	-2.82431	1.1278
L_i6-8	1.05059	-2.0259			L_i6-8	-2.58048	-0.248475
L_s6-8	0.535015	-3.0058			L_s6-8	-1.41479	0.196932
L_43	-0.434233	0.378441			L_43	-0.848814	-0.340417
L_OP4	-1.70585	-0.453204			L_OP4	-1.41292	1.45987
L_OP1	0.426654	1.74108			L_OP1	-1.63961	0.267752
L_OP2-3	-0.629915	0.84873			L_OP2-3	0.613074	1.26812
L_52	-0.289386	1.91397			L_52	-0.186634	0.783573
L_RI	-0.705124	-0.0724419			L_RI	-0.104133	3.16621
L_PFcm	1.09298	1.62372			L_PFcm	-1.19166	0.338182
L_PoI2	0.463776	-0.629801			L_PoI2	-0.184554	0.967636
L_TA2	0.560324	3.21926			L_TA2	-1.17866	-0.863301
L_FOP4	-0.0402798	-2.01034			L_FOP4	-3.17882	-0.191143
L_MI	1.22254	-0.850949			L_MI	-0.975486	1.21098
L_Pir	1.3666	3.16468			L_Pir	0.576789	0.478446
L_AVI	3.21705	0.179382			L_AVI	-1.58503	1.59052
L_AAIC	2.0841	0.333926			L_AAIC	1.89452	1.17698
L_FOP1	-0.748604	0.507248			L_FOP1	-2.70373	-1.74624
L_FOP3	-1.13974	1.65027			L_FOP3	-1.87254	-1.74154
L_FOP2	-1.15672	0.467285			L_FOP2	-2.20055	1.08837
L_PFt	-0.762933	-1.16464			L_PFt	-2.92704	0.716005
L_AIP	-0.304749	-3.17409			L_AIP	-3.04827	1.82518
L_EC	0.207325	1.32838			L_EC	-0.557125	-0.480825
L_PreS	-1.36297	-1.94851			L_PreS	1.72691	-0.0397307
L_H	-1.10408	1.24947			L_H	1.08316	-0.685911
L_ProS	-1.43595	-0.19854			L_ProS	1.11997	1.74009
L_PeEc	1.03963	3.12998			L_PeEc	0.335969	-0.318825
L_STGa	2.61523	6.9072			L_STGa	-1.427	-2.09309
L_PBelt	-0.773444	0.773415			L_PBelt	-1.134	2.14137
L_A5	2.07263	6.11892			L_A5	-0.775463	-0.337493
L_PHA1	-0.523695	-0.362733			L_PHA1	0.194565	-1.7104
L_PHA3	-1.82883	-2.48821			L_PHA3	-0.0977526	-2.91541
L_STSda	3.05592	7.09121			L_STSda	0.282364	-1.63399
L_STSdp	5.0812	6.63893			L_STSdp	-1.73041	-1.43212
L_STSvp	5.20345	6.34167			L_STSvp	-0.747619	-0.419874
L_TGd	3.93875	7.8627			L_TGd	0.0410962	-2.14626
L_TE1a	3.84936	7.37282			L_TE1a	1.01211	-0.719227
L_TE1p	3.53182	-1.50142			L_TE1p	-0.383366	-1.1458
L_TE2a	2.24679	0.820025			L_TE2a	0.450802	-0.482262
L_TF	2.32701	3.46006			L_TF	0.344165	-0.91914
L_TE2p	1.30039	0.85078			L_TE2p	0.459084	0.87945
L_PHT	0.33351	-2.07272			L_PHT	-1.03018	0.196346
L_PH	-0.689669	-3.11501			L_PH	-0.880843	1.85915
L_TPOJ1	1.69825	4.88578			L_TPOJ1	1.03537	2.87442
L_TPOJ2	0.0138732	1.74406			L_TPOJ2	-0.135407	1.9215
L_TPOJ3	1.86803	0.332789			L_TPOJ3	-0.57259	1.38672
L_DVT	-3.29613	-5.2879			L_DVT	0.774007	-0.767533
L_PGp	-1.1655	-4.77809			L_PGp	0.951601	-0.4157
L_IP2	-0.811719	-4.65677			L_IP2	-2.52394	-1.69425
L_IP1	-0.311301	-4.9776			L_IP1	-1.67083	0.11181
L_IP0	-2.45434	-6.53151			L_IP0	-0.689491	0.776401
L_PFop	0.695087	0.0242039			L_PFop	-1.70445	0.978036
L_PF	0.747238	-1.05255			L_PF	-1.64216	-0.589324
L_PFm	2.44065	-0.276714			L_PFm	-1.33434	-1.1772
L_PGi	4.52319	7.49791			L_PGi	1.04605	-1.6937
L_PGs	1.97769	-1.40776			L_PGs	2.31535	-0.683191
L_V6A	-1.46042	-3.13665			L_V6A	1.21114	1.6443
L_VMV1	-1.86935	-2.05605			L_VMV1	0.695174	1.05662
L_VMV3	-1.28822	-2.0416			L_VMV3	-1.28311	2.19686
L_PHA2	0.42772	-0.662559			L_PHA2	0.0870172	-3.44821
L_V4t	-0.0496928	0.732376			L_V4t	-0.068057	2.56453
L_FST	-1.08576	0.0294958			L_FST	0.172698	2.57663
L_V3CD	-0.85703	-1.52145			L_V3CD	-0.830507	-0.28375
L_LO3	-0.972783	-1.49021			L_LO3	0.288659	2.9482
L_VMV2	-2.17189	-1.9506			L_VMV2	-0.776634	0.45277
L_31pd	2.24618	4.19017			L_31pd	1.27256	-1.01617
L_31a	0.0725643	-2.81135			L_31a	0.734975	-2.87447
L_VVC	-1.50648	-1.09936			L_VVC	-0.505862	1.04115
L_25	1.11907	1.23215			L_25	0.359471	-0.598211
L_s32	-0.340406	2.64085			L_s32	1.62394	-2.3025
L_pOFC	1.40654	0.0269233			L_pOFC	0.722182	-1.28125
L_PoI1	-0.102259	1.71754			L_PoI1	-0.886996	-0.371152
L_Ig	-0.461555	-0.585836			L_Ig	-0.842729	1.26622
L_FOP5	2.35267	-0.194972			L_FOP5	-2.39995	-0.277788
L_p10p	1.15362	-2.92642			L_p10p	-1.04518	-1.59317
L_p47r	2.94299	0.687971			L_p47r	-2.03155	-1.46327
L_TGv	3.40873	6.7605			L_TGv	-0.942086	-2.05161
L_MBelt	-0.773232	2.39054			L_MBelt	-0.351262	0.79214
L_LBelt	-0.742165	0.1405			L_LBelt	-0.0617413	1.62342
L_A4	0.686012	2.44567			L_A4	-0.871889	1.04062
L_STSva	3.98247	7.83079			L_STSva	-0.240879	-2.15083
L_TE1m	1.90385	-0.728474			L_TE1m	-0.761233	1.43035
L_PI	-1.29433	1.91252			L_PI	-0.0806039	-0.456916
L_a32pr	1.3249	-2.00068			L_a32pr	-1.09297	1.50178
L_p24	-0.591732	-2.76302			L_p24	1.55219	0.264895
R_V1	0.535758	-0.457379			R_V1	1.42356	1.88868
R_MST	-1.95321	-1.48529			R_MST	1.53403	2.96301
R_V6	-3.06355	-3.64126			R_V6	2.37359	1.87276
R_V2	-1.48998	-2.49911			R_V2	1.51027	2.66266
R_V3	-0.741876	-1.68126			R_V3	-0.126876	1.5191
R_V4	-0.0217369	-0.741655			R_V4	-1.74152	1.10075
R_V8	-2.04698	-1.69009			R_V8	-0.509654	1.99796
R_4	-1.22646	0.0803125			R_4	0.631383	0.890839
R_3b	-0.215173	0.706131			R_3b	1.39114	1.47483
R_FEF	-0.716487	-2.38684			R_FEF	0.180566	2.19544
R_PEF	0.250956	-0.498003			R_PEF	-0.432221	0.656542
R_55b	2.63657	-0.303982			R_55b	-0.0428797	2.34367
R_V3A	-3.33232	-3.23983			R_V3A	0.749621	2.36412
R_RSC	-1.1106	-3.18556			R_RSC	1.22947	0.0833916
R_POS2	-2.93756	-6.52912			R_POS2	0.721347	0.802084
R_V7	-2.01379	-2.11985			R_V7	0.641508	2.1767
R_IPS1	-1.45441	-2.08072			R_IPS1	-0.976584	0.982523
R_FFC	0.875801	0.496172			R_FFC	0.224009	2.25624
R_V3B	-2.10146	-2.35031			R_V3B	-1.01086	1.26301
R_LO1	-0.809836	0.204733			R_LO1	-1.52743	1.77451
R_LO2	0.442541	1.15176			R_LO2	-1.43994	0.46928
R_PIT	0.120247	-0.285522			R_PIT	-1.80899	0.861749
R_MT	-1.96312	-1.76222			R_MT	0.501881	4.22252
R_A1	0.344473	1.15632			R_A1	-0.404365	2.52748
R_PSL	-0.992307	-4.68248			R_PSL	-0.0165066	2.87268
R_SFL	4.42918	2.657			R_SFL	-0.147891	0.823312
R_PCV	-0.502843	-4.93859			R_PCV	0.265239	3.73654
R_STV	-0.287238	-1.9768			R_STV	0.713013	1.72325
R_7Pm	-1.75506	-5.93346			R_7Pm	0.137495	3.03846
R_7m	2.56898	4.70119			R_7m	2.15169	0.565644
R_POS1	-0.0269462	-3.86451			R_POS1	0.676009	-1.44673
R_23d	0.585222	-1.83991			R_23d	1.32594	0.770428
R_v23ab	3.1578	2.57998			R_v23ab	1.98072	-0.179702
R_d23ab	1.71625	-0.406932			R_d23ab	1.4313	-0.841426
R_31pv	-0.793381	-0.612866			R_31pv	2.19485	-0.589471
R_5m	-1.23884	-0.934743			R_5m	0.272442	-0.49194
R_5mv	-1.00149	-2.77505			R_5mv	-1.22912	0.693256
R_23c	-2.61605	-4.26173			R_23c	0.586652	1.99263
R_5L	-0.216549	-1.4719			R_5L	0.2989	0.347829
R_24dd	-1.55257	0.609881			R_24dd	-0.619358	0.786245
R_24dv	0.469943	0.257862			R_24dv	-0.113404	-0.91416
R_7AL	1.05459	0.00940812			R_7AL	-0.925652	-0.682678
R_SCEF	0.527198	-0.35432			R_SCEF	-1.70632	1.46341
R_6ma	-0.206838	-3.45332			R_6ma	-1.83406	1.77557
R_7Am	-2.60002	-4.37758			R_7Am	0.847321	1.8546
R_7PL	-1.65659	-6.06237			R_7PL	0.0700396	3.26382
R_7PC	0.333534	0.312008			R_7PC	-0.905813	0.59851
R_LIPv	-0.949935	-2.34481			R_LIPv	-0.272161	2.53997
R_VIP	-1.15649	-2.11478			R_VIP	-0.616567	0.809523
R_MIP	-1.06304	-4.3445			R_MIP	-1.68425	2.00431
R_1	-1.5681	0.0329004			R_1	0.781498	0.395392
R_2	-0.613479	0.192027			R_2	-0.734081	-0.1946
R_3a	-1.09433	-0.129079			R_3a	1.52675	1.97993
R_6d	1.17715	1.4059			R_6d	-1.56924	-1.31958
R_6mp	-0.654075	-0.0515052			R_6mp	-2.30571	0.0449603
R_6v	0.672742	1.73438			R_6v	-0.35364	0.837208
R_p24pr	-0.0677725	-0.818375			R_p24pr	-0.901109	-0.612854
R_33pr	-0.521804	-2.29868			R_33pr	-0.282936	-0.4143
R_a24pr	-0.524402	-2.16043			R_a24pr	-0.162889	-0.355096
R_p32pr	-0.0522891	-1.27571			R_p32pr	-0.779363	-0.192227
R_a24	-0.365914	-0.779738			R_a24	2.22484	-1.46429
R_d32	-0.742853	-3.60872			R_d32	1.01119	-0.110975
R_8BM	2.15495	-0.806059			R_8BM	-2.56095	0.0903056
R_p32	-2.45722	-3.3235			R_p32	2.48021	-2.27647
R_10r	1.73669	4.34334			R_10r	0.398673	-2.60004
R_47m	1.74195	3.38992			R_47m	0.315384	-1.92165
R_8Av	1.61764	-0.643723			R_8Av	-1.48027	1.3406
R_8Ad	0.850284	-0.320145			R_8Ad	1.06425	0.20149
R_9m	4.27304	5.0971			R_9m	3.08348	-0.861724
R_8BL	3.53084	4.12197			R_8BL	1.66359	1.15775
R_9p	2.13425	0.981045			R_9p	1.88459	1.93087
R_10d	1.1501	1.61738			R_10d	1.97242	-0.677165
R_8C	0.689282	1.89599			R_8C	-1.78399	0.85298
R_44	2.06778	0.092896			R_44	-0.447058	1.34588
R_45	5.12314	4.887			R_45	0.649311	0.648132
R_47l	2.7532	5.81488			R_47l	-0.228603	1.44191
R_a47r	-1.19709	-0.445058			R_a47r	-1.7303	1.32406
R_6r	-0.698713	-1.85904			R_6r	-1.56571	1.58763
R_IFJa	2.19435	0.979931			R_IFJa	0.564711	1.37644
R_IFJp	0.854976	0.435172			R_IFJp	-1.53486	-0.316272
R_IFSp	2.36794	1.45369			R_IFSp	0.717301	-0.373468
R_IFSa	-1.30126	-2.505			R_IFSa	1.5063	1.48136
R_p9-46v	0.0492836	-3.13568			R_p9-46v	-2.15613	1.60593
R_46	-2.15777	-4.49913			R_46	-0.120019	1.3182
R_a9-46v	-1.37167	-4.63147			R_a9-46v	-0.918617	1.34142
R_9-46d	-1.01861	-4.26885			R_9-46d	-0.625966	1.3022
R_9a	0.739785	1.65328			R_9a	1.6169	0.999509
R_10v	3.49897	5.31648			R_10v	1.14343	-1.00359
R_a10p	-1.19717	-2.47777			R_a10p	1.30804	3.17092
R_10pp	0.326388	0.707949			R_10pp	0.636448	2.257
R_11l	-2.60727	-1.76477			R_11l	-1.17054	1.49563
R_13l	0.350543	0.272084			R_13l	0.570887	-1.3259
R_OFC	0.354717	2.13911			R_OFC	-0.377246	0.495184
R_47s	3.18206	2.6047			R_47s	1.09141	-0.188242
R_LIPd	-0.178525	-4.38296			R_LIPd	-0.434778	1.23364
R_6a	-0.409699	-3.00331			R_6a	-1.80705	0.812464
R_i6-8	-0.227564	-3.40697			R_i6-8	-2.21058	0.760758
R_s6-8	0.812947	-2.45296			R_s6-8	-1.06081	0.243627
R_43	-1.08592	1.17982			R_43	-0.671165	-1.31943
R_OP4	-1.53312	1.2767			R_OP4	0.0167131	0.832133
R_OP1	0.0282451	2.24004			R_OP1	0.303325	0.180444
R_OP2-3	-0.780911	2.16822			R_OP2-3	0.970258	1.96606
R_52	0.701573	-0.232172			R_52	-0.115257	0.975732
R_RI	-0.483446	-0.858435			R_RI	-0.274543	2.94322
R_PFcm	0.100742	0.973368			R_PFcm	-1.51184	1.06796
R_PoI2	-0.509963	-1.07216			R_PoI2	-0.604868	0.44179
R_TA2	-0.972532	2.00431			R_TA2	-1.08847	-0.245196
R_FOP4	-0.26084	-3.69525			R_FOP4	-1.67024	0.28321
R_MI	0.178468	-2.02133			R_MI	0.548923	0.835708
R_Pir	1.142	3.70404			R_Pir	1.47738	-0.328933
R_AVI	0.779318	-2.0093			R_AVI	-1.41772	2.08834
R_AAIC	0.857065	-0.477774			R_AAIC	1.17467	0.335165
R_FOP1	-0.73839	0.22951			R_FOP1	-2.56799	-1.47209
R_FOP3	-0.729988	0.249951			R_FOP3	-2.04367	-2.1671
R_FOP2	-0.823686	-0.0617465			R_FOP2	-1.76364	-0.76158
R_PFt	-0.371443	-1.09917			R_PFt	-0.864707	1.30173
R_AIP	-0.141215	-2.92641			R_AIP	-1.51124	1.55435
R_EC	0.293262	-0.12559			R_EC	-0.524209	0.188526
R_PreS	0.844482	-1.90127			R_PreS	-0.455558	-0.493108
R_H	1.23802	0.501126			R_H	1.31558	0.965813
R_ProS	-1.09571	-1.02262			R_ProS	1.21606	1.12344
R_PeEc	0.887285	2.62196			R_PeEc	0.449472	-0.243443
R_STGa	2.17395	7.60469			R_STGa	-0.703965	0.928703
R_PBelt	-1.25094	-0.415851			R_PBelt	0.1641	2.10732
R_A5	1.1776	1.59519			R_A5	0.216161	0.727115
R_PHA1	0.0192678	-0.0111032			R_PHA1	-0.389212	-1.22864
R_PHA3	-0.185013	-2.84607			R_PHA3	-0.821212	0.309605
R_STSda	3.60126	6.45316			R_STSda	0.162801	-0.121409
R_STSdp	4.23476	3.08168			R_STSdp	1.21558	2.67046
R_STSvp	3.35819	1.26355			R_STSvp	-0.136564	1.86875
R_TGd	4.03879	7.98526			R_TGd	1.05799	-1.16722
R_TE1a	3.24157	4.90669			R_TE1a	1.66578	-0.243081
R_TE1p	1.70909	-3.13583			R_TE1p	-0.21256	1.26344
R_TE2a	-0.15445	0.456051			R_TE2a	1.75371	1.79948
R_TF	1.00977	2.22097			R_TF	2.81167	1.45064
R_TE2p	0.169912	-0.338766			R_TE2p	0.87685	2.68935
R_PHT	-0.459779	-3.84502			R_PHT	1.02236	2.35621
R_PH	-0.505206	-0.758397			R_PH	-1.07799	2.02542
R_TPOJ1	2.86675	0.869661			R_TPOJ1	0.522231	3.49169
R_TPOJ2	-1.42582	-1.1013			R_TPOJ2	2.71561	2.75356
R_TPOJ3	0.514284	-0.110126			R_TPOJ3	0.282694	1.02016
R_DVT	-2.48341	-4.37118			R_DVT	0.905854	0.118284
R_PGp	-1.2583	-4.57019			R_PGp	0.677404	0.364142
R_IP2	-0.90334	-4.83298			R_IP2	-1.49939	0.996879
R_IP1	-0.338979	-4.54711			R_IP1	-0.408074	1.42229
R_IP0	-1.15878	-4.01617			R_IP0	-0.184639	0.394889
R_PFop	-0.27797	-0.442159			R_PFop	0.841211	2.96139
R_PF	-1.94519	-3.0145			R_PF	-0.502426	-0.00608547
R_PFm	-0.842252	-3.95311			R_PFm	-0.838073	1.23108
R_PGi	4.8573	3.5245			R_PGi	2.0952	2.28102
R_PGs	-0.406546	-4.36835			R_PGs	1.55355	1.75724
R_V6A	-2.2728	-2.55739			R_V6A	0.937677	1.13387
R_VMV1	-2.73581	-1.96942			R_VMV1	0.725992	1.3271
R_VMV3	-2.59134	-0.400829			R_VMV3	-1.43111	2.7221
R_PHA2	0.0985543	-2.8054			R_PHA2	0.284247	-1.58058
R_V4t	-1.43649	0.825118			R_V4t	-0.872045	1.2207
R_FST	-1.29023	0.90583			R_FST	0.330041	3.23362
R_V3CD	-1.0409	-0.687359			R_V3CD	-2.00319	-0.704436
R_LO3	-0.442011	-0.686517			R_LO3	-0.210297	2.64042
R_VMV2	-2.39333	-3.06701			R_VMV2	0.14839	1.41833
R_31pd	0.721873	0.857152			R_31pd	0.964055	0.314705
R_31a	0.181241	-4.16041			R_31a	1.39182	0.896908
R_VVC	-0.39105	-0.971624			R_VVC	-1.41649	2.13314
R_25	0.842058	2.14952			R_25	-0.00787035	-0.319582
R_s32	0.38872	1.24244			R_s32	1.032	0.113675
R_pOFC	0.0182826	0.605149			R_pOFC	1.02014	-0.324344
R_PoI1	0.043285	-0.192699			R_PoI1	0.265243	0.525348
R_Ig	-0.527485	1.6263			R_Ig	0.146117	1.35581
R_FOP5	1.15662	-1.17211			R_FOP5	-2.22302	1.22386
R_p10p	-1.01009	-3.35587			R_p10p	-0.0762145	0.416994
R_p47r	-0.153918	-2.0205			R_p47r	-0.974218	0.0807925
R_TGv	3.03808	4.65923			R_TGv	-0.583219	-1.00931
R_MBelt	-0.937608	0.305176			R_MBelt	-0.0979671	0.592148
R_LBelt	-0.0886785	-1.03875			R_LBelt	0.123514	1.86365
R_A4	-0.299235	-0.0829981			R_A4	-0.0835162	1.10811
R_STSva	3.94895	6.83283			R_STSva	1.19453	0.198626
R_TE1m	-0.344245	-2.17246			R_TE1m	-0.00436161	1.26372
R_PI	-1.16205	1.64465			R_PI	1.21064	1.22758
R_a32pr	-0.770165	-3.55824			R_a32pr	0.25029	1.80244
R_p24	-0.842354	-3.0145			R_p24	2.02957	-0.986775

## Sheet: FigS3
t values of sex differences in brain activation across 360 brain regions in HCP-MMP parcellation without vs. with covariates of corresponding significant sex-biased performance measures in three fMRI tasks for scatter plots in Fig. S3c,d,e
Emotion task in Fig. S3c					Language task in Fig. S3d				Working Memory task in Fig. S3e
HCP-MMP	t values without covariates	t values with covariates			HCP-MMP	t values without covariates	t values with covariates		HCP-MMP	t values without covariates	t values with covariates
L_V1	-0.30341	-1.63288			L_V1	0.625112	0.58486		L_V1	0.0280996	-0.805733
L_MST	0.791288	0.471547			L_MST	-2.72556	-2.53578		L_MST	1.05941	1.15294
L_V6	1.31284	0.682239			L_V6	-0.959672	-0.564796		L_V6	0.690553	0.660816
L_V2	1.31888	0.131799			L_V2	-1.18065	-0.901955		L_V2	0.200099	-0.236646
L_V3	2.72642	1.69816			L_V3	-0.591565	-0.341996		L_V3	-1.12297	-1.65282
L_V4	4.38236	3.38056			L_V4	-0.573943	-0.458846		L_V4	-0.634516	-1.08543
L_V8	3.17965	2.36636			L_V8	-2.46694	-2.42343		L_V8	-0.649459	-1.10229
L_4	-1.67614	-1.82345			L_4	-0.631473	-0.344766		L_4	-2.00687	-1.41341
L_3b	-1.12696	-1.11215			L_3b	-3.02602	-3.09573		L_3b	0.543265	1.16883
L_FEF	-0.160673	-0.932573			L_FEF	1.34563	1.49045		L_FEF	-0.0673868	-1.56217
L_PEF	-1.50173	-2.37819			L_PEF	-0.307764	-0.289344		L_PEF	1.16466	-0.105947
L_55b	-1.86398	-2.16592			L_55b	2.09976	1.84273		L_55b	-0.253849	-1.97091
L_V3A	2.10846	1.37355			L_V3A	-2.47494	-2.10269		L_V3A	-0.446499	-0.485949
L_RSC	1.82554	1.43382			L_RSC	-0.694013	-0.0630939		L_RSC	0.431687	0.391516
L_POS2	0.677255	0.118628			L_POS2	-3.18201	-2.31132		L_POS2	2.34603	1.85393
L_V7	0.0800652	-0.920198			L_V7	0.0103116	0.473607		L_V7	-1.03095	-1.36694
L_IPS1	-0.106171	-1.19547			L_IPS1	1.43393	1.77593		L_IPS1	-0.442854	-1.14352
L_FFC	-4.71442	-5.20604			L_FFC	-0.140483	-0.485952		L_FFC	0.564126	-0.137667
L_V3B	0.41641	-0.44068			L_V3B	-1.10616	-0.804648		L_V3B	-0.620166	-0.8059
L_LO1	0.122471	-0.727569			L_LO1	-2.66341	-2.48564		L_LO1	0.938372	0.68953
L_LO2	-2.04794	-2.79189			L_LO2	-0.753847	-0.672595		L_LO2	0.314789	-0.101349
L_PIT	-0.651326	-1.37225			L_PIT	0.298959	0.406478		L_PIT	-0.17564	-0.65743
L_MT	2.27323	1.92145			L_MT	-4.68498	-4.39689		L_MT	1.04806	1.26442
L_A1	-1.11903	-1.6838			L_A1	-2.73468	-2.72573		L_A1	0.332011	0.354192
L_PSL	0.093358	0.106402			L_PSL	-0.197487	-0.538239		L_PSL	-0.0390408	-0.671963
L_SFL	0.352701	0.140395			L_SFL	4.49656	3.26389		L_SFL	-1.10761	-2.60248
L_PCV	-0.923381	-1.1631			L_PCV	-0.459894	-0.156999		L_PCV	2.16105	1.10129
L_STV	-3.59937	-3.98713			L_STV	-1.14136	-1.35479		L_STV	1.75813	1.15732
L_7Pm	-0.466277	-0.967337			L_7Pm	0.224319	0.993252		L_7Pm	-0.0190079	-2.45666
L_7m	-0.155966	-0.334724			L_7m	3.87739	2.81179		L_7m	-1.0391	-1.76034
L_POS1	3.11335	3.15896			L_POS1	-1.22222	-0.62017		L_POS1	3.09438	4.25505
L_23d	2.59922	2.55453			L_23d	1.48303	1.60912		L_23d	-0.748975	-0.438655
L_v23ab	2.00802	2.03177			L_v23ab	1.75716	1.43141		L_v23ab	1.34881	2.66977
L_d23ab	0.845073	0.699049			L_d23ab	-0.977219	-1.1856		L_d23ab	0.466803	1.02938
L_31pv	1.13987	1.21583			L_31pv	-3.12717	-3.64644		L_31pv	0.253458	1.33012
L_5m	-2.08564	-2.19635			L_5m	-3.65255	-3.27987		L_5m	0.95204	1.8386
L_5mv	1.11905	0.929654			L_5mv	-3.555	-3.01682		L_5mv	1.46384	1.95301
L_23c	2.75783	2.56072			L_23c	-2.95343	-2.2618		L_23c	1.10156	1.43158
L_5L	-0.505647	-0.487701			L_5L	-2.91863	-2.4306		L_5L	0.671815	1.18189
L_24dd	-0.75273	-0.7682			L_24dd	-1.12081	-0.96179		L_24dd	-0.610311	-0.0685632
L_24dv	-0.682697	-0.65455			L_24dv	1.18233	1.34463		L_24dv	-1.97226	-1.06297
L_7AL	1.72658	1.80483			L_7AL	0.895434	1.07003		L_7AL	0.767096	1.30157
L_SCEF	0.236521	-0.265182			L_SCEF	1.05862	1.18438		L_SCEF	-0.486774	-1.79454
L_6ma	0.855513	0.645791			L_6ma	0.960489	1.35945		L_6ma	-0.412087	-1.70192
L_7Am	1.80503	1.53223			L_7Am	-0.881028	0.222668		L_7Am	1.7239	0.774439
L_7PL	0.319224	-0.378638			L_7PL	1.12461	2.18231		L_7PL	1.03344	-0.602533
L_7PC	0.347592	0.149232			L_7PC	3.82897	3.74829		L_7PC	-2.03281	-2.11705
L_LIPv	-0.269942	-1.01062			L_LIPv	2.09292	2.32525		L_LIPv	-1.21638	-2.15995
L_VIP	0.840891	0.237916			L_VIP	0.676818	1.26158		L_VIP	-0.251812	-1.07466
L_MIP	-2.91276	-3.89972			L_MIP	3.89735	4.51443		L_MIP	-0.126884	-1.6499
L_1	-1.8298	-1.78708			L_1	-2.75931	-2.78288		L_1	-0.0900788	0.412471
L_2	0.245157	0.289199			L_2	0.143797	0.00821359		L_2	-1.07217	-0.64301
L_3a	-1.64448	-1.73169			L_3a	-1.12067	-1.05512		L_3a	-1.11676	-0.492447
L_6d	-0.467514	-0.402342			L_6d	0.548042	0.289712		L_6d	-0.763095	-0.637725
L_6mp	0.787249	0.821865			L_6mp	1.27473	1.30478		L_6mp	-1.60856	-1.16512
L_6v	-1.08027	-1.08286			L_6v	1.4031	1.4352		L_6v	-1.95818	-1.93691
L_p24pr	1.11064	1.05717			L_p24pr	1.55833	1.31897		L_p24pr	-1.11491	-0.563416
L_33pr	-1.2982	-1.6627			L_33pr	4.01141	4.18931		L_33pr	-0.891687	-1.1987
L_a24pr	2.09399	2.06126			L_a24pr	-2.38023	-1.74188		L_a24pr	1.88541	2.30371
L_p32pr	1.9036	1.60609			L_p32pr	1.98034	2.47557		L_p32pr	-0.0591022	-0.660763
L_a24	1.88942	1.97696			L_a24	-0.868681	-1.34584		L_a24	-1.68763	-0.677291
L_d32	0.813707	0.401572			L_d32	2.10521	1.61076		L_d32	-1.89656	-2.39439
L_8BM	-2.23205	-3.04561			L_8BM	3.02679	1.7905		L_8BM	-1.91011	-3.95252
L_p32	2.73943	2.88957			L_p32	-3.31048	-3.27538		L_p32	0.236593	1.25
L_10r	1.88532	2.09353			L_10r	1.53484	0.977926		L_10r	-0.920877	0.383308
L_47m	1.7086	1.48349			L_47m	4.27097	3.25327		L_47m	-0.896501	-0.26815
L_8Av	-1.80326	-2.09384			L_8Av	4.24059	3.37657		L_8Av	-3.81732	-4.47133
L_8Ad	0.926797	0.865158			L_8Ad	0.667715	0.366116		L_8Ad	-0.617722	-1.19274
L_9m	1.87141	1.76357			L_9m	3.69434	2.38727		L_9m	-2.16273	-1.12113
L_8BL	-0.519424	-0.736452			L_8BL	3.30009	1.89235		L_8BL	-3.54693	-2.88586
L_9p	1.08226	0.984726			L_9p	0.42316	-0.470606		L_9p	-0.759614	-0.218987
L_10d	2.06448	2.02811			L_10d	3.88757	3.1637		L_10d	-3.46711	-2.71449
L_8C	-2.5749	-3.39103			L_8C	1.46047	0.674341		L_8C	-1.65734	-3.6859
L_44	-1.15521	-1.52938			L_44	1.7178	0.560307		L_44	-2.68784	-4.04871
L_45	-0.598372	-0.676679			L_45	0.74503	-0.701087		L_45	-1.56303	-1.57664
L_47l	0.253912	0.0857739			L_47l	0.830591	-0.480016		L_47l	-2.24724	-1.70934
L_a47r	-2.34477	-2.78892			L_a47r	2.80935	1.71807		L_a47r	-3.94453	-4.29391
L_6r	-2.09415	-2.69075			L_6r	2.24016	2.51998		L_6r	-2.12817	-3.05132
L_IFJa	-3.90062	-4.54473			L_IFJa	1.81997	1.29626		L_IFJa	-0.903005	-2.20682
L_IFJp	-3.27856	-4.5347			L_IFJp	2.45012	2.28592		L_IFJp	-0.154452	-1.81301
L_IFSp	-5.15324	-5.69853			L_IFSp	3.49004	2.56334		L_IFSp	-0.526311	-1.85667
L_IFSa	-3.67553	-4.56468			L_IFSa	2.29875	2.02825		L_IFSa	0.0693601	-0.493199
L_p9-46v	-3.25059	-4.28085			L_p9-46v	3.11912	2.8262		L_p9-46v	0.160109	-2.25803
L_46	1.09382	0.918885			L_46	-1.71721	-1.05708		L_46	1.17266	0.491322
L_a9-46v	-1.4761	-1.98955			L_a9-46v	0.388643	0.28264		L_a9-46v	-0.820143	-2.6902
L_9-46d	2.3005	1.97721			L_9-46d	-1.63475	-1.80551		L_9-46d	2.0196	0.675367
L_9a	0.169603	0.0735837			L_9a	-0.0891683	-0.838482		L_9a	-0.358941	-0.0852203
L_10v	-0.233821	-0.220937			L_10v	2.31034	1.08711		L_10v	-3.03409	-2.15017
L_a10p	-0.644794	-1.02181			L_a10p	-3.5653	-3.88555		L_a10p	1.52868	0.410006
L_10pp	-1.28681	-1.64134			L_10pp	-3.62025	-4.22485		L_10pp	-1.82202	-1.98994
L_11l	-1.29719	-1.77753			L_11l	-2.11868	-2.01816		L_11l	-1.27972	-1.92981
L_13l	-0.761707	-1.11412			L_13l	5.01636	4.24803		L_13l	-1.9183	-1.77724
L_OFC	-0.730704	-0.897284			L_OFC	0.797734	0.469341		L_OFC	-0.0490963	-0.0486934
L_47s	0.169627	-0.338642			L_47s	4.99316	4.0581		L_47s	-1.6226	-1.03942
L_LIPd	-2.0299	-2.88743			L_LIPd	1.90037	2.28372		L_LIPd	0.468079	-1.43402
L_6a	0.816493	0.238426			L_6a	1.73932	2.16322		L_6a	0.678997	-0.989064
L_i6-8	-1.36504	-2.15471			L_i6-8	1.41963	1.57318		L_i6-8	-0.844017	-3.34082
L_s6-8	-0.526317	-0.801058			L_s6-8	2.22777	2.37715		L_s6-8	-2.80521	-4.27249
L_43	-0.47751	-0.518478			L_43	-1.54001	-1.35306		L_43	-1.2452	-0.182755
L_OP4	-2.1553	-1.9713			L_OP4	-3.01111	-2.74144		L_OP4	0.815254	1.45565
L_OP1	-0.804199	-0.52122			L_OP1	-1.2277	-1.56372		L_OP1	-0.225359	0.649491
L_OP2-3	-2.49336	-2.54254			L_OP2-3	-6.64075	-6.70201		L_OP2-3	1.8692	2.92381
L_52	0.809655	0.731941			L_52	-3.3048	-3.20942		L_52	1.63496	2.31186
L_RI	-2.24352	-2.32556			L_RI	-3.01633	-2.82837		L_RI	1.41289	1.91261
L_PFcm	0.0261849	0.152163			L_PFcm	-0.567339	-0.68356		L_PFcm	-0.963227	0.0623565
L_PoI2	-1.7449	-1.89593			L_PoI2	-0.212872	-0.190996		L_PoI2	-0.378859	0.268981
L_TA2	-0.857134	-0.823983			L_TA2	-1.93248	-2.07175		L_TA2	0.4144	0.748317
L_FOP4	0.48691	0.095828			L_FOP4	-0.556058	-0.312181		L_FOP4	0.518525	-0.652485
L_MI	-0.0420794	-0.449272			L_MI	1.35465	1.34882		L_MI	0.632873	0.485863
L_Pir	-1.17302	-1.56528			L_Pir	-1.41716	-1.76293		L_Pir	0.461259	0.970739
L_AVI	-0.414445	-1.16619			L_AVI	2.18749	1.34232		L_AVI	1.06146	-0.654372
L_AAIC	2.58868	2.18521			L_AAIC	1.42451	1.22038		L_AAIC	0.41622	0.3485
L_FOP1	-0.359462	-0.348168			L_FOP1	0.643959	0.954863		L_FOP1	-0.83652	0.0227532
L_FOP3	0.314346	0.363414			L_FOP3	-3.57968	-3.13044		L_FOP3	2.42868	3.72547
L_FOP2	-2.32835	-2.33887			L_FOP2	-1.78379	-1.60592		L_FOP2	0.21789	1.13519
L_PFt	1.53391	1.09108			L_PFt	3.99615	4.32168		L_PFt	-2.62104	-2.87619
L_AIP	-1.00348	-1.85187			L_AIP	5.0255	5.50716		L_AIP	-1.37117	-3.20043
L_EC	-1.50864	-1.55263			L_EC	2.15922	1.9318		L_EC	1.04178	1.00616
L_PreS	0.679051	0.118296			L_PreS	-1.35461	-1.05882		L_PreS	2.88614	2.79837
L_H	0.228787	0.0707847			L_H	-1.36072	-1.49465		L_H	2.68259	3.18781
L_ProS	-0.303529	-0.88225			L_ProS	1.0976	1.05498		L_ProS	0.878406	0.521946
L_PeEc	-1.89398	-2.21571			L_PeEc	1.62746	1.03336		L_PeEc	0.620692	0.488837
L_STGa	0.0675679	0.000442725			L_STGa	0.540888	-0.744582		L_STGa	-0.516492	-0.293547
L_PBelt	-0.422293	-0.544102			L_PBelt	-1.9896	-1.71633		L_PBelt	1.49487	1.89755
L_A5	-2.40434	-2.56405			L_A5	0.0827291	-0.784357		L_A5	0.126639	0.167409
L_PHA1	0.220396	-0.160775			L_PHA1	-3.06335	-2.89009		L_PHA1	1.86398	2.11235
L_PHA3	1.27375	0.700961			L_PHA3	-3.58542	-3.08994		L_PHA3	4.33139	4.59351
L_STSda	-3.67692	-3.84843			L_STSda	0.394158	-0.81996		L_STSda	-1.59167	-1.25505
L_STSdp	-3.59748	-3.86693			L_STSdp	1.87655	0.768384		L_STSdp	-1.45308	-2.0725
L_STSvp	-0.817616	-1.08839			L_STSvp	1.30765	0.0871125		L_STSvp	-3.02131	-3.27506
L_TGd	-1.02344	-1.2461			L_TGd	3.3133	2.07097		L_TGd	-1.53264	-0.7897
L_TE1a	1.50444	1.43191			L_TE1a	4.87559	3.73505		L_TE1a	-2.9651	-1.95403
L_TE1p	-3.67263	-4.26207			L_TE1p	3.64983	3.33065		L_TE1p	-1.24512	-1.78707
L_TE2a	-0.144792	-0.361397			L_TE2a	6.24637	5.96943		L_TE2a	-3.61132	-3.32832
L_TF	-2.61204	-2.89409			L_TF	3.09463	2.53885		L_TF	-0.462608	-0.515886
L_TE2p	-4.1858	-4.57371			L_TE2p	3.72384	3.67505		L_TE2p	0.74332	0.253469
L_PHT	-2.67295	-3.11157			L_PHT	0.149738	0.805822		L_PHT	-0.532503	-1.00359
L_PH	-1.43841	-2.58333			L_PH	2.28233	2.85133		L_PH	0.542126	-0.183341
L_TPOJ1	-3.68138	-4.00218			L_TPOJ1	0.472542	0.176375		L_TPOJ1	-0.58782	-1.149
L_TPOJ2	-1.66523	-2.05094			L_TPOJ2	1.05622	0.981011		L_TPOJ2	0.599624	0.37606
L_TPOJ3	-2.10515	-2.28097			L_TPOJ3	0.0483509	-0.083183		L_TPOJ3	1.35648	0.643705
L_DVT	0.812735	0.141529			L_DVT	-2.26677	-1.29013		L_DVT	1.83392	1.72713
L_PGp	-2.29217	-3.01631			L_PGp	-4.7054	-3.71271		L_PGp	1.30295	0.878688
L_IP2	-3.53532	-4.76446			L_IP2	3.06847	3.37115		L_IP2	-0.190651	-2.47391
L_IP1	-5.05207	-6.3703			L_IP1	2.22871	2.51306		L_IP1	1.86996	0.198882
L_IP0	-2.45663	-3.46695			L_IP0	0.0162754	1.19388		L_IP0	1.57624	0.32851
L_PFop	0.18748	0.164014			L_PFop	1.38354	1.65942		L_PFop	-2.17871	-1.80564
L_PF	-0.0168631	-0.217891			L_PF	2.22316	2.62102		L_PF	-1.96	-2.04289
L_PFm	-1.11846	-1.73848			L_PFm	1.62064	1.36514		L_PFm	-2.02233	-3.51196
L_PGi	0.512823	0.282465			L_PGi	2.05433	0.73893		L_PGi	-1.85222	-1.92796
L_PGs	-0.13239	-0.270116			L_PGs	0.156003	0.130972		L_PGs	-0.074071	-0.419283
L_V6A	0.792108	0.173354			L_V6A	-1.93029	-1.5992		L_V6A	-0.0152144	-0.105949
L_VMV1	-2.80244	-3.37544			L_VMV1	0.0037409	0.0839685		L_VMV1	0.66409	0.562292
L_VMV3	2.48915	1.9874			L_VMV3	-2.30712	-2.1566		L_VMV3	0.758962	0.563747
L_PHA2	1.40197	1.11499			L_PHA2	-3.98827	-3.63696		L_PHA2	4.0283	4.663
L_V4t	-0.380794	-0.804231			L_V4t	-3.72028	-3.65493		L_V4t	0.29498	0.167706
L_FST	0.131988	-0.422914			L_FST	-0.256196	-0.104749		L_FST	1.19937	0.990549
L_V3CD	0.942108	0.0130012			L_V3CD	-1.74212	-1.65487		L_V3CD	-0.184265	-0.433844
L_LO3	-3.63478	-4.43097			L_LO3	-3.33264	-3.07074		L_LO3	2.08042	1.63209
L_VMV2	-0.851771	-1.36343			L_VMV2	-2.02846	-1.88171		L_VMV2	2.3083	2.44505
L_31pd	0.626115	0.580388			L_31pd	-1.34947	-2.20416		L_31pd	0.149954	0.581303
L_31a	1.50406	1.40192			L_31a	-3.90281	-3.49954		L_31a	1.25093	1.08729
L_VVC	0.458031	-0.408538			L_VVC	-2.44019	-2.32293		L_VVC	1.1444	0.598875
L_25	1.40556	1.36536			L_25	1.7098	1.36722		L_25	-0.606913	0.0222004
L_s32	-0.321693	-0.486382			L_s32	0.799746	0.356149		L_s32	-1.07605	-0.115681
L_pOFC	-0.0266256	-0.218016			L_pOFC	0.254442	0.248769		L_pOFC	-0.786786	-0.514853
L_PoI1	-0.653496	-0.76225			L_PoI1	-0.0150467	0.030962		L_PoI1	0.350696	1.23719
L_Ig	-2.5009	-2.68906			L_Ig	-3.01207	-2.968		L_Ig	1.28601	1.87878
L_FOP5	-0.63535	-1.20001			L_FOP5	-2.03837	-2.24534		L_FOP5	1.0809	0.0862113
L_p10p	0.517278	0.184396			L_p10p	-2.30647	-2.59821		L_p10p	1.98839	0.922404
L_p47r	-4.75068	-5.47509			L_p47r	2.11546	1.15758		L_p47r	-4.12228	-5.39666
L_TGv	-1.77818	-1.99848			L_TGv	3.70292	2.60163		L_TGv	-2.03144	-1.97085
L_MBelt	-1.75728	-1.78552			L_MBelt	-2.75234	-2.68171		L_MBelt	1.18572	1.53449
L_LBelt	-2.1485	-2.55474			L_LBelt	-2.03767	-1.76426		L_LBelt	0.654957	0.800641
L_A4	-0.540542	-0.63388			L_A4	-0.991617	-1.12849		L_A4	0.797411	1.25456
L_STSva	-0.409483	-0.417925			L_STSva	1.2818	-0.0158321		L_STSva	-0.496342	0.28173
L_TE1m	-1.40717	-1.54085			L_TE1m	2.29853	1.96353		L_TE1m	-2.03527	-2.49421
L_PI	-2.74504	-2.74667			L_PI	-1.7266	-1.89355		L_PI	1.09268	1.59347
L_a32pr	2.70026	2.24566			L_a32pr	1.46987	0.943902		L_a32pr	-0.190932	-1.68336
L_p24	2.70861	2.51229			L_p24	-1.8129	-1.66601		L_p24	1.23217	1.32675
R_V1	-0.0477317	-1.42133			R_V1	-0.218102	-0.192401		R_V1	0.205127	-0.334559
R_MST	0.0302837	-0.390624			R_MST	-4.33715	-4.03298		R_MST	0.389123	0.708217
R_V6	0.47084	-0.281496			R_V6	-1.98783	-1.60085		R_V6	-1.09754	-1.11515
R_V2	1.53739	0.444688			R_V2	-1.96417	-1.69477		R_V2	0.246395	0.09939
R_V3	3.73815	2.61387			R_V3	-0.320919	-0.141506		R_V3	0.153331	0.0418929
R_V4	3.16354	2.08382			R_V4	-1.67376	-1.5781		R_V4	0.764068	0.687074
R_V8	3.17311	2.46006			R_V8	-4.32723	-4.20767		R_V8	0.646015	0.619391
R_4	-1.86066	-2.06612			R_4	-1.95212	-1.76084		R_4	-2.16349	-1.42314
R_3b	-1.3215	-1.25046			R_3b	-3.87631	-3.8701		R_3b	0.468531	1.20548
R_FEF	-2.57926	-3.38231			R_FEF	-2.05443	-1.48332		R_FEF	-0.298383	-1.62484
R_PEF	-1.79286	-2.759			R_PEF	-1.99361	-1.72357		R_PEF	0.948101	0.0308814
R_55b	-1.73569	-2.2324			R_55b	-2.47032	-2.27416		R_55b	-0.341254	-0.865288
R_V3A	1.93739	1.22582			R_V3A	-1.96995	-1.55252		R_V3A	-0.782852	-0.57281
R_RSC	1.17386	1.04433			R_RSC	-1.5211	-1.01436		R_RSC	0.52836	0.29425
R_POS2	0.216936	-0.372969			R_POS2	-4.182	-3.24174		R_POS2	3.25125	2.32198
R_V7	-0.463738	-1.23269			R_V7	-0.710722	-0.579937		R_V7	-0.917025	-1.01228
R_IPS1	-0.942389	-2.13581			R_IPS1	-0.621399	-0.258053		R_IPS1	0.242248	-0.34658
R_FFC	-6.16657	-6.82391			R_FFC	-3.40788	-3.45869		R_FFC	0.295283	-0.0347735
R_V3B	1.23933	0.496532			R_V3B	-0.947936	-0.846875		R_V3B	-0.35352	-0.340058
R_LO1	-1.59125	-2.60557			R_LO1	-2.80698	-2.7177		R_LO1	-0.456125	-0.450529
R_LO2	-3.39595	-4.16896			R_LO2	-1.33154	-1.61556		R_LO2	0.11672	0.0591811
R_PIT	0.0877584	-0.691444			R_PIT	-0.329655	-0.379213		R_PIT	-0.0964999	-0.348251
R_MT	0.610891	0.109494			R_MT	-5.40387	-5.01229		R_MT	0.181619	0.380577
R_A1	-0.894902	-1.29568			R_A1	-1.69668	-1.76883		R_A1	0.912999	0.78066
R_PSL	-0.792558	-1.18911			R_PSL	-4.17769	-3.19075		R_PSL	1.2103	1.02821
R_SFL	-0.787691	-1.00006			R_SFL	0.387168	-0.126882		R_SFL	-0.235858	-0.403942
R_PCV	-2.40009	-2.72027			R_PCV	-3.01418	-2.10504		R_PCV	3.64917	2.47876
R_STV	-4.34386	-4.79024			R_STV	-6.89661	-6.29112		R_STV	3.72109	3.13096
R_7Pm	-2.37918	-3.02645			R_7Pm	-2.11302	-1.09528		R_7Pm	2.28478	0.0654287
R_7m	-1.97688	-2.08809			R_7m	1.48043	0.713033		R_7m	1.58519	0.611852
R_POS1	2.80527	2.67662			R_POS1	-3.26463	-2.4882		R_POS1	3.47168	3.96463
R_23d	3.00708	2.97706			R_23d	-2.45337	-1.82352		R_23d	0.230911	0.249318
R_v23ab	2.78942	2.80898			R_v23ab	2.41131	1.93128		R_v23ab	1.42644	2.24538
R_d23ab	-1.56568	-1.80652			R_d23ab	-2.1317	-1.77215		R_d23ab	0.434726	0.562621
R_31pv	0.290848	0.296599			R_31pv	-2.26355	-2.32764		R_31pv	-0.510364	-0.202469
R_5m	-1.9123	-2.00973			R_5m	-4.31132	-3.95559		R_5m	-0.468611	0.325364
R_5mv	0.811176	0.66715			R_5mv	-2.46608	-2.12311		R_5mv	-0.0877105	0.345435
R_23c	2.70645	2.51276			R_23c	-3.64911	-2.68056		R_23c	1.00589	1.02966
R_5L	-0.691012	-0.694877			R_5L	-3.34011	-3.08985		R_5L	0.336462	0.792771
R_24dd	-1.65417	-1.50834			R_24dd	-0.969672	-1.07926		R_24dd	-2.25532	-1.56221
R_24dv	-0.567588	-0.566117			R_24dv	-0.00222127	-0.129712		R_24dv	-1.64839	-0.952152
R_7AL	1.33906	1.36703			R_7AL	0.795986	0.727157		R_7AL	0.460658	0.907242
R_SCEF	1.53918	0.996333			R_SCEF	-2.07937	-1.78993		R_SCEF	-1.81196	-2.64469
R_6ma	0.354402	0.0564637			R_6ma	-0.952268	-0.157059		R_6ma	0.612033	-0.704024
R_7Am	1.1475	0.663081			R_7Am	-1.63274	-0.542081		R_7Am	3.16033	2.11119
R_7PL	-0.551383	-1.37058			R_7PL	0.15341	1.2175		R_7PL	1.36417	-0.413555
R_7PC	0.478346	0.312704			R_7PC	2.95473	2.86678		R_7PC	-0.119696	-0.0225978
R_LIPv	-1.04105	-1.89484			R_LIPv	1.6887	1.8796		R_LIPv	-1.46362	-2.2533
R_VIP	0.850911	0.199545			R_VIP	-0.798303	-0.360414		R_VIP	1.32478	0.305658
R_MIP	-3.70547	-5.01905			R_MIP	0.279311	1.07705		R_MIP	1.69665	0.343558
R_1	-1.72816	-1.71821			R_1	-3.42618	-3.33807		R_1	0.171402	0.895957
R_2	0.268666	0.334628			R_2	-0.624122	-0.827502		R_2	-0.95593	-0.360017
R_3a	-2.32219	-2.39497			R_3a	-1.61718	-1.54738		R_3a	-0.821828	-0.127062
R_6d	-0.99218	-0.831614			R_6d	0.871317	0.566851		R_6d	-2.02336	-1.7651
R_6mp	0.212175	0.092514			R_6mp	0.593289	0.647505		R_6mp	-1.03443	-0.704397
R_6v	-0.525485	-0.73145			R_6v	0.672832	0.377347		R_6v	-3.49709	-3.12536
R_p24pr	-0.919766	-0.983881			R_p24pr	-0.139846	0.14719		R_p24pr	-1.15071	-0.661481
R_33pr	-1.35662	-1.65779			R_33pr	1.25159	1.69112		R_33pr	-0.425427	-0.81381
R_a24pr	0.761573	0.588841			R_a24pr	-0.150516	0.452291		R_a24pr	0.505387	0.868707
R_p32pr	0.991046	0.736453			R_p32pr	0.826126	0.975968		R_p32pr	-0.937164	-1.71075
R_a24	4.89816	5.01889			R_a24	-1.48767	-1.41416		R_a24	-1.47417	-0.770991
R_d32	1.32867	1.01869			R_d32	-1.77426	-1.47253		R_d32	-0.116516	-1.36267
R_8BM	-1.61434	-2.33678			R_8BM	-1.12725	-1.47199		R_8BM	-0.49252	-2.47746
R_p32	3.47706	3.67502			R_p32	-5.34649	-4.8202		R_p32	2.25889	2.55193
R_10r	0.944709	1.07944			R_10r	-0.307579	-0.828784		R_10r	-0.565137	0.393125
R_47m	1.65141	1.28277			R_47m	2.2608	1.44989		R_47m	-0.189814	0.410131
R_8Av	-2.80718	-3.09563			R_8Av	-1.975	-2.12514		R_8Av	-0.202194	-1.44037
R_8Ad	-0.284905	-0.458197			R_8Ad	-0.460252	-0.313479		R_8Ad	1.0856	-0.04518
R_9m	0.709593	0.778132			R_9m	0.365302	-0.208814		R_9m	-1.02366	-0.460417
R_8BL	-0.550423	-0.924565			R_8BL	0.198625	-0.65953		R_8BL	-2.46347	-2.08613
R_9p	1.69331	1.49911			R_9p	0.373128	0.00763016		R_9p	-1.45564	-1.358
R_10d	0.392373	0.276595			R_10d	2.05337	1.83951		R_10d	-1.79883	-1.31225
R_8C	-3.07089	-3.84101			R_8C	0.506049	0.339878		R_8C	-0.347397	-2.0603
R_44	-2.00914	-2.59734			R_44	-1.97196	-2.36518		R_44	-0.65142	-1.72305
R_45	-1.88691	-2.0794			R_45	-1.75202	-2.4614		R_45	-0.615915	-0.0954773
R_47l	-2.24823	-2.42556			R_47l	-1.32214	-2.11275		R_47l	-1.15776	-0.789497
R_a47r	-2.55386	-3.01311			R_a47r	-1.92844	-1.94089		R_a47r	-0.942992	-2.00094
R_6r	-1.84531	-2.59543			R_6r	-2.37286	-1.96611		R_6r	0.355573	-0.672601
R_IFJa	-3.45919	-4.21294			R_IFJa	-1.13763	-1.05276		R_IFJa	0.0885493	-0.582814
R_IFJp	-3.12002	-4.13942			R_IFJp	-0.610276	-0.570176		R_IFJp	1.32372	0.0127729
R_IFSp	-4.75923	-5.63699			R_IFSp	-1.86447	-2.2502		R_IFSp	0.676563	-0.0949329
R_IFSa	-1.95982	-2.5288			R_IFSa	-3.56078	-3.11532		R_IFSa	-1.511	-1.1431
R_p9-46v	-3.63646	-4.70554			R_p9-46v	-1.02513	-0.839546		R_p9-46v	1.7393	-0.424126
R_46	0.874147	0.50526			R_46	-3.69852	-2.80682		R_46	2.65303	1.18846
R_a9-46v	-0.878674	-1.40729			R_a9-46v	-1.79293	-1.46437		R_a9-46v	0.0949482	-1.5258
R_9-46d	0.937577	0.537008			R_9-46d	-2.93525	-2.6104		R_9-46d	1.8181	0.571855
R_9a	0.402746	0.189786			R_9a	-2.18873	-2.62996		R_9a	0.406326	0.55222
R_10v	-0.269662	-0.289139			R_10v	1.58644	0.483051		R_10v	-1.99647	-1.16358
R_a10p	-0.762118	-0.948161			R_a10p	-4.91398	-4.40207		R_a10p	1.12644	0.0929641
R_10pp	-2.57965	-2.78377			R_10pp	-1.48163	-1.68623		R_10pp	-0.775233	-0.991364
R_11l	-1.19935	-1.80454			R_11l	-2.38134	-2.12001		R_11l	-0.0273878	-1.31001
R_13l	-0.655301	-1.03588			R_13l	0.557226	0.178777		R_13l	-2.77769	-2.37036
R_OFC	-0.764369	-0.870057			R_OFC	-2.1987	-2.70367		R_OFC	0.0204639	0.0356821
R_47s	2.09652	1.74891			R_47s	1.19709	0.668272		R_47s	-1.76885	-1.34853
R_LIPd	-2.635	-3.78329			R_LIPd	-0.985813	-0.526142		R_LIPd	1.04231	-0.633853
R_6a	-0.214567	-1.03533			R_6a	-1.10152	-0.508474		R_6a	2.05073	0.324039
R_i6-8	-2.64006	-3.3484			R_i6-8	-2.67544	-2.13847		R_i6-8	1.03424	-1.35283
R_s6-8	-1.295	-1.59475			R_s6-8	0.971252	1.3397		R_s6-8	0.118391	-1.52304
R_43	0.691241	0.649693			R_43	-2.26244	-2.18406		R_43	-0.801156	0.338438
R_OP4	-1.53832	-1.3078			R_OP4	-3.20087	-3.21185		R_OP4	0.477729	1.48805
R_OP1	0.600874	0.770441			R_OP1	-0.380563	-0.89118		R_OP1	0.19056	0.986147
R_OP2-3	-2.1563	-2.13177			R_OP2-3	-4.90753	-4.7744		R_OP2-3	2.247	3.31888
R_52	0.53737	0.436916			R_52	-1.8901	-1.57985		R_52	-0.043812	0.568555
R_RI	-0.543655	-0.588915			R_RI	-3.01469	-2.83789		R_RI	0.819704	1.39152
R_PFcm	1.42609	1.57322			R_PFcm	0.0604075	0.0377418		R_PFcm	0.525444	1.60672
R_PoI2	-1.09148	-1.32702			R_PoI2	-0.543075	-0.229153		R_PoI2	-0.227485	0.304827
R_TA2	-0.585191	-0.627518			R_TA2	-3.17754	-3.12378		R_TA2	1.70535	2.20066
R_FOP4	0.785502	0.345768			R_FOP4	-2.09391	-1.78889		R_FOP4	1.24228	0.0104727
R_MI	0.975421	0.580147			R_MI	-1.57468	-1.118		R_MI	0.865885	0.858977
R_Pir	0.252392	0.0424874			R_Pir	-2.30249	-2.54428		R_Pir	1.24403	1.8047
R_AVI	0.837054	0.0581491			R_AVI	-0.235889	-0.679		R_AVI	1.34724	-0.538825
R_AAIC	2.57765	2.30612			R_AAIC	-1.58428	-1.44349		R_AAIC	1.40345	1.13446
R_FOP1	0.224245	0.0982853			R_FOP1	0.395203	0.717841		R_FOP1	0.507247	1.23807
R_FOP3	0.804651	0.573358			R_FOP3	-3.70951	-3.55933		R_FOP3	1.29453	2.53627
R_FOP2	-0.460825	-0.512769			R_FOP2	-2.45826	-2.32932		R_FOP2	1.13911	1.97683
R_PFt	-0.295828	-0.781277			R_PFt	0.544653	0.702601		R_PFt	-1.96422	-1.88441
R_AIP	-0.542756	-1.4926			R_AIP	2.04561	2.44507		R_AIP	0.245921	-1.36186
R_EC	-1.01595	-1.09992			R_EC	-1.85888	-1.72146		R_EC	0.337261	0.170877
R_PreS	-1.26606	-1.51078			R_PreS	-2.72095	-2.36049		R_PreS	2.88839	2.7322
R_H	0.500715	0.502442			R_H	-2.98218	-2.84771		R_H	2.19709	2.47745
R_ProS	-0.161339	-0.804661			R_ProS	-1.62489	-1.57544		R_ProS	0.347059	0.0584379
R_PeEc	-1.87361	-2.28491			R_PeEc	-3.19858	-3.39213		R_PeEc	1.96348	1.82124
R_STGa	-1.85631	-2.19774			R_STGa	-0.995451	-1.88923		R_STGa	-0.579383	-0.425378
R_PBelt	-0.251179	-0.504208			R_PBelt	-2.65815	-2.3609		R_PBelt	1.20735	1.53483
R_A5	-2.51433	-2.70111			R_A5	-3.18096	-3.34334		R_A5	1.39497	1.57126
R_PHA1	-0.746556	-1.16776			R_PHA1	-4.81255	-4.5892		R_PHA1	2.8115	3.1772
R_PHA3	0.250548	-0.361496			R_PHA3	-4.48663	-3.98857		R_PHA3	3.27256	3.54663
R_STSda	-5.39718	-5.49265			R_STSda	0.19788	-0.638032		R_STSda	1.66244	2.08983
R_STSdp	-5.05397	-5.09387			R_STSdp	-2.26692	-2.72561		R_STSdp	1.28343	1.06424
R_STSvp	-1.6056	-1.84859			R_STSvp	-3.09905	-3.34802		R_STSvp	-0.500667	-0.999931
R_TGd	-0.862519	-1.10186			R_TGd	0.809545	-0.255119		R_TGd	0.349765	1.03985
R_TE1a	-1.02421	-1.07283			R_TE1a	2.59417	2.05745		R_TE1a	-2.31489	-1.85183
R_TE1p	-5.57502	-6.3609			R_TE1p	-0.50021	0.0497697		R_TE1p	1.37653	0.278813
R_TE2a	-0.485848	-0.725648			R_TE2a	4.07983	4.22654		R_TE2a	-3.58694	-3.78186
R_TF	-2.23644	-2.78846			R_TF	0.297143	0.324112		R_TF	-0.251011	-0.00472766
R_TE2p	-4.29689	-4.98198			R_TE2p	-0.345024	-0.221186		R_TE2p	0.31165	0.395402
R_PHT	-3.08352	-3.83394			R_PHT	-2.79729	-1.75061		R_PHT	2.08371	1.4939
R_PH	-1.87395	-3.14122			R_PH	-1.60229	-1.28473		R_PH	0.810499	0.38316
R_TPOJ1	-3.68465	-4.21453			R_TPOJ1	-1.98822	-1.96547		R_TPOJ1	1.52793	1.32795
R_TPOJ2	-1.64534	-2.15276			R_TPOJ2	-2.4019	-1.85747		R_TPOJ2	2.19771	2.13478
R_TPOJ3	-4.86936	-5.26792			R_TPOJ3	-0.753945	-0.718397		R_TPOJ3	1.78846	1.26535
R_DVT	0.596124	-0.369593			R_DVT	-1.75371	-0.941509		R_DVT	0.777059	0.632337
R_PGp	-3.67344	-4.73544			R_PGp	-5.29323	-4.29408		R_PGp	2.61923	2.24681
R_IP2	-2.35157	-3.40662			R_IP2	-0.679459	0.0239387		R_IP2	0.648104	-1.80257
R_IP1	-5.57256	-6.5616			R_IP1	-2.30646	-1.59086		R_IP1	3.38175	1.70645
R_IP0	-3.26553	-4.40765			R_IP0	-3.29445	-2.3639		R_IP0	2.54943	1.64337
R_PFop	0.0983975	-0.105481			R_PFop	0.201921	0.461144		R_PFop	-0.262956	0.251174
R_PF	0.121698	-0.130803			R_PF	-2.12929	-1.29883		R_PF	1.55129	1.48579
R_PFm	-1.77945	-2.28811			R_PFm	-1.92714	-1.26665		R_PFm	0.125924	-1.92806
R_PGi	-0.288705	-0.603176			R_PGi	-0.93709	-1.38989		R_PGi	0.759547	0.176208
R_PGs	-1.61833	-1.77693			R_PGs	-3.79846	-3.09601		R_PGs	2.02418	0.753121
R_V6A	-0.95286	-1.58429			R_V6A	-1.62033	-1.55188		R_V6A	-0.418178	-0.282592
R_VMV1	-4.41976	-5.33025			R_VMV1	-2.12235	-1.92314		R_VMV1	0.641386	0.532483
R_VMV3	3.03122	2.24901			R_VMV3	-5.62259	-5.31915		R_VMV3	1.17565	1.18544
R_PHA2	0.708412	0.493268			R_PHA2	-4.69228	-4.20464		R_PHA2	2.64105	2.90998
R_V4t	-0.4357	-0.79586			R_V4t	-5.1091	-5.05903		R_V4t	1.12542	1.24016
R_FST	0.710166	0.0208839			R_FST	-1.64951	-1.62675		R_FST	1.2812	1.5752
R_V3CD	0.654915	-0.484874			R_V3CD	-2.47691	-2.42179		R_V3CD	-0.464358	-0.345139
R_LO3	-6.34456	-7.24729			R_LO3	-2.33789	-2.3562		R_LO3	0.283421	0.331882
R_VMV2	-1.85773	-2.38356			R_VMV2	-4.52377	-4.21188		R_VMV2	0.683852	1.00055
R_31pd	-0.819913	-0.577273			R_31pd	-4.30853	-4.70919		R_31pd	2.04486	2.00091
R_31a	0.0702555	-0.0461489			R_31a	-5.71949	-4.7763		R_31a	2.99657	2.27497
R_VVC	0.684371	-0.229153			R_VVC	-5.08041	-5.04374		R_VVC	1.08774	0.836012
R_25	3.39865	3.31935			R_25	1.81127	1.35617		R_25	-0.526189	0.196781
R_s32	2.62456	2.62714			R_s32	-0.249678	-0.568473		R_s32	-1.22941	-0.386605
R_pOFC	0.343252	0.115168			R_pOFC	-2.14062	-2.25847		R_pOFC	-1.12663	-0.919379
R_PoI1	-0.079184	-0.205373			R_PoI1	-2.44936	-2.18869		R_PoI1	0.651775	1.56246
R_Ig	-2.28661	-2.338			R_Ig	-2.59429	-2.71307		R_Ig	2.01188	2.82034
R_FOP5	-0.750541	-1.30565			R_FOP5	-3.12936	-2.93907		R_FOP5	1.15158	0.142634
R_p10p	-0.695988	-0.909725			R_p10p	-5.25586	-4.9951		R_p10p	2.60014	1.36577
R_p47r	-4.33806	-4.75411			R_p47r	-2.18997	-2.36257		R_p47r	-2.48993	-3.17321
R_TGv	-1.44988	-1.73714			R_TGv	0.053085	-0.441234		R_TGv	0.897657	1.04957
R_MBelt	0.911609	0.733564			R_MBelt	-2.0951	-1.90208		R_MBelt	0.653273	0.897846
R_LBelt	-0.533641	-0.788141			R_LBelt	-2.01582	-1.70088		R_LBelt	1.54613	1.63388
R_A4	-0.566062	-0.606836			R_A4	-2.81881	-2.65319		R_A4	0.535917	0.880915
R_STSva	-0.962235	-0.934015			R_STSva	-0.302735	-0.83447		R_STSva	2.00111	2.24143
R_TE1m	-1.62429	-1.73364			R_TE1m	-0.548414	0.129312		R_TE1m	-0.56588	-1.89563
R_PI	-1.28743	-1.26394			R_PI	-5.47355	-5.28302		R_PI	0.746963	1.05982
R_a32pr	2.28684	1.81303			R_a32pr	-1.09598	-1.13582		R_a32pr	0.0930871	-1.77453
R_p24	2.92048	2.91182			R_p24	-2.62125	-2.4516		R_p24	1.53251	1.5205

## Sheet: FigS5
Correlation r values of split half tests of task-specific (Fig. S5c) and task-general (Fig. S5d) sex differences in brain activation in Fig. S5.
Split #	r values of 1000 split halves in task-specific effects of sex differences in brain activation (Fig. S5c)								Split #	r values of 1000 split halves in task-general effects of sex differences in brain activation (Fig. S5d)
1	0.474806								1	0.764277
2	0.63565								2	0.791275
3	0.647441								3	0.813695
4	0.580841								4	0.701107
5	0.590386								5	0.81186
6	0.629154								6	0.780205
7	0.541512								7	0.766777
8	0.63466								8	0.802024
9	0.580399								9	0.797412
10	0.4829								10	0.778996
11	0.45618								11	0.733451
12	0.452985								12	0.703863
13	0.592396								13	0.76501
14	0.450402								14	0.761058
15	0.498374								15	0.784755
16	0.644171								16	0.754651
17	0.546071								17	0.759809
18	0.544707								18	0.792967
19	0.566061								19	0.831921
20	0.574437								20	0.814689
21	0.442727								21	0.816492
22	0.52994								22	0.779307
23	0.651085								23	0.820766
24	0.599931								24	0.831049
25	0.661495								25	0.78136
26	0.664244								26	0.776679
27	0.427854								27	0.772966
28	0.431424								28	0.786277
29	0.550806								29	0.776974
30	0.572333								30	0.765047
31	0.519121								31	0.824377
32	0.538616								32	0.801437
33	0.459679								33	0.803677
34	0.599515								34	0.762137
35	0.688582								35	0.697265
36	0.532429								36	0.808969
37	0.463538								37	0.7435
38	0.620415								38	0.794459
39	0.520752								39	0.774537
40	0.633906								40	0.786453
41	0.563748								41	0.843115
42	0.585796								42	0.702709
43	0.555863								43	0.688301
44	0.579654								44	0.721253
45	0.641843								45	0.799539
46	0.525109								46	0.746205
47	0.484876								47	0.785169
48	0.40657								48	0.794879
49	0.583585								49	0.767416
50	0.52049								50	0.813788
51	0.579387								51	0.836047
52	0.533443								52	0.817269
53	0.625058								53	0.776727
54	0.550895								54	0.740099
55	0.542278								55	0.775958
56	0.531244								56	0.825539
57	0.580307								57	0.831431
58	0.695148								58	0.780944
59	0.656808								59	0.818402
60	0.635666								60	0.793929
61	0.500003								61	0.750456
62	0.530355								62	0.779057
63	0.607056								63	0.780927
64	0.537613								64	0.782853
65	0.383878								65	0.725003
66	0.496718								66	0.743438
67	0.650612								67	0.723442
68	0.512423								68	0.751714
69	0.613915								69	0.70508
70	0.532755								70	0.79021
71	0.54752								71	0.832819
72	0.557771								72	0.703554
73	0.501927								73	0.80366
74	0.616958								74	0.743621
75	0.601683								75	0.787692
76	0.501698								76	0.827812
77	0.581821								77	0.77787
78	0.386911								78	0.746314
79	0.593284								79	0.707893
80	0.615396								80	0.738727
81	0.589508								81	0.826498
82	0.542414								82	0.846293
83	0.529496								83	0.794998
84	0.584273								84	0.795776
85	0.563411								85	0.693618
86	0.543281								86	0.786723
87	0.62312								87	0.793705
88	0.583488								88	0.827664
89	0.580867								89	0.826661
90	0.60822								90	0.795683
91	0.479008								91	0.776805
92	0.608554								92	0.735145
93	0.648913								93	0.810578
94	0.464702								94	0.771722
95	0.557612								95	0.798601
96	0.555489								96	0.678696
97	0.510219								97	0.829614
98	0.617235								98	0.838281
99	0.618093								99	0.787574
100	0.649253								100	0.733092
101	0.635659								101	0.74228
102	0.572562								102	0.825393
103	0.699414								103	0.772235
104	0.546005								104	0.843506
105	0.523337								105	0.710942
106	0.484461								106	0.729497
107	0.553487								107	0.781181
108	0.600474								108	0.833469
109	0.622202								109	0.685325
110	0.611565								110	0.840324
111	0.577449								111	0.721703
112	0.603529								112	0.799262
113	0.64951								113	0.792809
114	0.624262								114	0.757134
115	0.625933								115	0.823884
116	0.611323								116	0.726494
117	0.67772								117	0.810244
118	0.624009								118	0.756024
119	0.607425								119	0.737133
120	0.648405								120	0.797097
121	0.566275								121	0.76401
122	0.588542								122	0.77699
123	0.635427								123	0.752538
124	0.404802								124	0.748526
125	0.575511								125	0.775291
126	0.632723								126	0.745531
127	0.598244								127	0.806894
128	0.516651								128	0.797825
129	0.409204								129	0.791334
130	0.422667								130	0.796766
131	0.480469								131	0.82526
132	0.586175								132	0.786012
133	0.566738								133	0.768547
134	0.508083								134	0.840158
135	0.489936								135	0.840326
136	0.527179								136	0.830237
137	0.596643								137	0.81542
138	0.587297								138	0.83772
139	0.54224								139	0.717198
140	0.628895								140	0.718156
141	0.679208								141	0.839951
142	0.443489								142	0.704072
143	0.601795								143	0.82622
144	0.527216								144	0.766771
145	0.644548								145	0.79633
146	0.505496								146	0.830976
147	0.616828								147	0.833275
148	0.604221								148	0.81069
149	0.61475								149	0.819056
150	0.537284								150	0.817821
151	0.602529								151	0.801512
152	0.606318								152	0.793202
153	0.645657								153	0.780655
154	0.434412								154	0.816384
155	0.578482								155	0.829115
156	0.595918								156	0.80497
157	0.184038								157	0.75309
158	0.546759								158	0.72413
159	0.584749								159	0.813787
160	0.550332								160	0.724347
161	0.626109								161	0.711587
162	0.660225								162	0.787225
163	0.564183								163	0.748244
164	0.623937								164	0.820537
165	0.518685								165	0.757768
166	0.480825								166	0.764614
167	0.45392								167	0.793727
168	0.704768								168	0.805828
169	0.521804								169	0.833259
170	0.556669								170	0.804426
171	0.560916								171	0.80249
172	0.430565								172	0.782488
173	0.522479								173	0.788916
174	0.574114								174	0.772325
175	0.53192								175	0.74961
176	0.592604								176	0.7781
177	0.399162								177	0.701291
178	0.607359								178	0.813586
179	0.627381								179	0.768675
180	0.418732								180	0.785689
181	0.497875								181	0.795765
182	0.439965								182	0.744335
183	0.452499								183	0.759485
184	0.531347								184	0.736965
185	0.622514								185	0.719959
186	0.705302								186	0.783761
187	0.659538								187	0.788216
188	0.594608								188	0.775906
189	0.509408								189	0.840016
190	0.590561								190	0.756688
191	0.624111								191	0.812961
192	0.558312								192	0.659231
193	0.527838								193	0.807337
194	0.333818								194	0.800102
195	0.582306								195	0.75169
196	0.631686								196	0.709993
197	0.523756								197	0.787823
198	0.649561								198	0.693702
199	0.501045								199	0.754637
200	0.559686								200	0.792307
201	0.484596								201	0.82024
202	0.393858								202	0.660333
203	0.611014								203	0.817924
204	0.51309								204	0.828562
205	0.433817								205	0.782535
206	0.557253								206	0.789085
207	0.484242								207	0.800469
208	0.512361								208	0.562143
209	0.473587								209	0.806554
210	0.578764								210	0.742431
211	0.602072								211	0.686962
212	0.540989								212	0.727227
213	0.553528								213	0.825364
214	0.567174								214	0.699672
215	0.583668								215	0.842658
216	0.562439								216	0.768302
217	0.537994								217	0.749161
218	0.661797								218	0.822226
219	0.543032								219	0.791094
220	0.629587								220	0.780261
221	0.605613								221	0.819391
222	0.610625								222	0.829825
223	0.563784								223	0.795571
224	0.575902								224	0.752556
225	0.481246								225	0.828318
226	0.590747								226	0.748533
227	0.618165								227	0.671569
228	0.63495								228	0.806152
229	0.545453								229	0.847754
230	0.545773								230	0.801068
231	0.656027								231	0.733279
232	0.414134								232	0.737031
233	0.514528								233	0.736864
234	0.576117								234	0.785824
235	0.412306								235	0.810438
236	0.541392								236	0.795857
237	0.567937								237	0.824917
238	0.556224								238	0.787355
239	0.569255								239	0.803849
240	0.600224								240	0.80488
241	0.66367								241	0.811586
242	0.598715								242	0.711644
243	0.654099								243	0.820371
244	0.610987								244	0.790551
245	0.627263								245	0.825126
246	0.623254								246	0.770026
247	0.552805								247	0.824574
248	0.48982								248	0.716464
249	0.590479								249	0.825446
250	0.618798								250	0.821777
251	0.610754								251	0.803769
252	0.636871								252	0.770136
253	0.605058								253	0.699522
254	0.527655								254	0.827495
255	0.419048								255	0.791176
256	0.608821								256	0.789448
257	0.40842								257	0.793423
258	0.511998								258	0.819613
259	0.556546								259	0.81892
260	0.550866								260	0.824576
261	0.466818								261	0.810447
262	0.517084								262	0.775682
263	0.696176								263	0.78587
264	0.458653								264	0.849318
265	0.449054								265	0.797067
266	0.584066								266	0.797689
267	0.502872								267	0.766691
268	0.61583								268	0.751233
269	0.609959								269	0.78783
270	0.706673								270	0.805524
271	0.453933								271	0.784544
272	0.617284								272	0.784273
273	0.611563								273	0.767017
274	0.553889								274	0.82686
275	0.490251								275	0.789551
276	0.439401								276	0.811348
277	0.4716								277	0.753113
278	0.540223								278	0.799656
279	0.596845								279	0.803427
280	0.404038								280	0.796957
281	0.598529								281	0.787407
282	0.361984								282	0.774204
283	0.617545								283	0.800366
284	0.539134								284	0.648813
285	0.432276								285	0.811661
286	0.628485								286	0.775419
287	0.584596								287	0.816903
288	0.618092								288	0.783601
289	0.60982								289	0.825824
290	0.580417								290	0.789653
291	0.529462								291	0.809112
292	0.583484								292	0.786175
293	0.553742								293	0.765853
294	0.553281								294	0.822424
295	0.709857								295	0.798684
296	0.494159								296	0.794141
297	0.505477								297	0.761417
298	0.623096								298	0.820613
299	0.491323								299	0.816706
300	0.674203								300	0.800871
301	0.637814								301	0.789567
302	0.535602								302	0.809068
303	0.565869								303	0.817481
304	0.624395								304	0.756825
305	0.415259								305	0.787036
306	0.590554								306	0.747909
307	0.466611								307	0.751941
308	0.479715								308	0.815768
309	0.615206								309	0.770087
310	0.549166								310	0.769885
311	0.516392								311	0.754428
312	0.447189								312	0.804292
313	0.624184								313	0.743429
314	0.571661								314	0.690664
315	0.647745								315	0.723752
316	0.519684								316	0.838878
317	0.5097								317	0.77658
318	0.454645								318	0.819964
319	0.617707								319	0.808061
320	0.441419								320	0.806706
321	0.578954								321	0.84369
322	0.574145								322	0.726124
323	0.424918								323	0.828541
324	0.644955								324	0.83679
325	0.476697								325	0.779867
326	0.6175								326	0.810172
327	0.512373								327	0.783104
328	0.502443								328	0.807424
329	0.635049								329	0.727494
330	0.616323								330	0.660013
331	0.363064								331	0.725925
332	0.532834								332	0.798923
333	0.591468								333	0.825041
334	0.625929								334	0.798854
335	0.404008								335	0.725176
336	0.496397								336	0.812329
337	0.623599								337	0.718921
338	0.635663								338	0.727707
339	0.448823								339	0.795671
340	0.587052								340	0.76858
341	0.585847								341	0.822149
342	0.368151								342	0.784524
343	0.559842								343	0.772091
344	0.627257								344	0.790764
345	0.558								345	0.794369
346	0.506648								346	0.738188
347	0.360855								347	0.796512
348	0.555178								348	0.750706
349	0.61998								349	0.798422
350	0.551904								350	0.737057
351	0.608505								351	0.817631
352	0.480206								352	0.796377
353	0.584352								353	0.803026
354	0.611814								354	0.808461
355	0.575164								355	0.800608
356	0.550024								356	0.803969
357	0.654486								357	0.793199
358	0.6177								358	0.765237
359	0.482342								359	0.774547
360	0.736038								360	0.807837
361	0.609525								361	0.784575
362	0.550898								362	0.748316
363	0.492931								363	0.711155
364	0.493014								364	0.821448
365	0.523456								365	0.804198
366	0.579765								366	0.824386
367	0.525179								367	0.792736
368	0.601037								368	0.799988
369	0.696402								369	0.808469
370	0.685451								370	0.828633
371	0.580302								371	0.755323
372	0.441504								372	0.845175
373	0.502524								373	0.826443
374	0.364919								374	0.7335
375	0.54507								375	0.825012
376	0.702336								376	0.748538
377	0.478383								377	0.808104
378	0.562088								378	0.743667
379	0.358805								379	0.74306
380	0.426875								380	0.78003
381	0.557958								381	0.803269
382	0.567273								382	0.808207
383	0.482392								383	0.763848
384	0.62057								384	0.818168
385	0.593286								385	0.740963
386	0.618532								386	0.823633
387	0.388935								387	0.825914
388	0.57088								388	0.781466
389	0.66568								389	0.831118
390	0.559892								390	0.825323
391	0.619993								391	0.790358
392	0.493012								392	0.777402
393	0.512802								393	0.791119
394	0.526893								394	0.836577
395	0.437996								395	0.741002
396	0.411716								396	0.705925
397	0.562323								397	0.779984
398	0.5114								398	0.817617
399	0.544146								399	0.807984
400	0.651642								400	0.815275
401	0.511628								401	0.851052
402	0.581612								402	0.745785
403	0.678056								403	0.762875
404	0.518811								404	0.809252
405	0.511704								405	0.797056
406	0.605957								406	0.811921
407	0.59095								407	0.815469
408	0.522878								408	0.819468
409	0.492014								409	0.80227
410	0.6099								410	0.81142
411	0.660093								411	0.800232
412	0.44414								412	0.849091
413	0.599766								413	0.823127
414	0.592487								414	0.789344
415	0.490474								415	0.698451
416	0.591828								416	0.73465
417	0.578909								417	0.823381
418	0.689309								418	0.781894
419	0.607983								419	0.846767
420	0.615399								420	0.837851
421	0.666845								421	0.79343
422	0.664003								422	0.77173
423	0.607497								423	0.834821
424	0.50332								424	0.722452
425	0.667594								425	0.738879
426	0.537533								426	0.815667
427	0.589927								427	0.828304
428	0.646763								428	0.762921
429	0.535288								429	0.736305
430	0.423563								430	0.800223
431	0.553682								431	0.811629
432	0.527138								432	0.80531
433	0.690769								433	0.70237
434	0.598519								434	0.799496
435	0.558811								435	0.768462
436	0.305676								436	0.795093
437	0.566624								437	0.858452
438	0.515293								438	0.752777
439	0.538216								439	0.813704
440	0.426473								440	0.819933
441	0.454455								441	0.78317
442	0.499754								442	0.836913
443	0.60102								443	0.739094
444	0.430385								444	0.751734
445	0.661446								445	0.84676
446	0.508345								446	0.831648
447	0.507398								447	0.732544
448	0.618432								448	0.746908
449	0.599779								449	0.79983
450	0.582935								450	0.775155
451	0.523914								451	0.740685
452	0.3429								452	0.722691
453	0.616492								453	0.792347
454	0.411689								454	0.74686
455	0.561347								455	0.834591
456	0.6703								456	0.731069
457	0.550483								457	0.757869
458	0.562177								458	0.825388
459	0.671724								459	0.815152
460	0.560806								460	0.809992
461	0.577808								461	0.768063
462	0.623707								462	0.764049
463	0.507044								463	0.830806
464	0.63221								464	0.78058
465	0.627136								465	0.773655
466	0.450958								466	0.715477
467	0.507648								467	0.835637
468	0.50821								468	0.80394
469	0.493458								469	0.770727
470	0.619309								470	0.740566
471	0.646571								471	0.807252
472	0.558266								472	0.818553
473	0.512662								473	0.832929
474	0.468152								474	0.801271
475	0.556704								475	0.69396
476	0.490724								476	0.792857
477	0.621026								477	0.798432
478	0.425341								478	0.826505
479	0.599004								479	0.794631
480	0.480607								480	0.774825
481	0.608233								481	0.787742
482	0.626306								482	0.79255
483	0.629186								483	0.766462
484	0.548662								484	0.808383
485	0.469597								485	0.81775
486	0.459945								486	0.751301
487	0.497732								487	0.774627
488	0.447626								488	0.782148
489	0.499719								489	0.813338
490	0.485348								490	0.795129
491	0.630396								491	0.790934
492	0.615936								492	0.85755
493	0.46939								493	0.824703
494	0.588088								494	0.808873
495	0.509185								495	0.818077
496	0.555998								496	0.762871
497	0.593856								497	0.814446
498	0.522594								498	0.721135
499	0.5342								499	0.836681
500	0.625685								500	0.812164
501	0.487767								501	0.766802
502	0.472779								502	0.79052
503	0.604453								503	0.799882
504	0.500402								504	0.787694
505	0.653823								505	0.713841
506	0.585327								506	0.766261
507	0.604027								507	0.768687
508	0.617805								508	0.723103
509	0.501279								509	0.794833
510	0.406169								510	0.808483
511	0.640352								511	0.81136
512	0.615274								512	0.737201
513	0.64202								513	0.824248
514	0.463405								514	0.755651
515	0.53795								515	0.81294
516	0.599996								516	0.801991
517	0.635223								517	0.749028
518	0.588699								518	0.816085
519	0.595536								519	0.707213
520	0.609863								520	0.790065
521	0.535371								521	0.794482
522	0.570797								522	0.821133
523	0.589697								523	0.694585
524	0.713009								524	0.804779
525	0.385134								525	0.761973
526	0.609828								526	0.788129
527	0.633456								527	0.846454
528	0.605733								528	0.693928
529	0.632437								529	0.816365
530	0.595686								530	0.764619
531	0.608524								531	0.772206
532	0.368966								532	0.7779
533	0.551714								533	0.827431
534	0.602867								534	0.751282
535	0.544858								535	0.826818
536	0.630214								536	0.801132
537	0.58077								537	0.788669
538	0.515095								538	0.786968
539	0.54874								539	0.767739
540	0.626699								540	0.786572
541	0.544779								541	0.808986
542	0.598338								542	0.790159
543	0.635401								543	0.699832
544	0.688409								544	0.833123
545	0.616859								545	0.833907
546	0.612317								546	0.802286
547	0.530588								547	0.767319
548	0.534987								548	0.714373
549	0.527959								549	0.718363
550	0.433152								550	0.765746
551	0.613822								551	0.792729
552	0.61794								552	0.751475
553	0.63119								553	0.743528
554	0.49192								554	0.748834
555	0.549966								555	0.78691
556	0.614673								556	0.834625
557	0.622221								557	0.811359
558	0.64277								558	0.778607
559	0.580317								559	0.787558
560	0.575451								560	0.685959
561	0.523519								561	0.80141
562	0.483894								562	0.807523
563	0.614222								563	0.665454
564	0.503585								564	0.817629
565	0.435528								565	0.72984
566	0.6093								566	0.710484
567	0.645422								567	0.808311
568	0.622615								568	0.822367
569	0.473227								569	0.771591
570	0.510028								570	0.805091
571	0.529787								571	0.781166
572	0.619651								572	0.82348
573	0.48759								573	0.797609
574	0.61387								574	0.78972
575	0.56364								575	0.78124
576	0.6531								576	0.778455
577	0.649843								577	0.808477
578	0.503211								578	0.7397
579	0.579026								579	0.783374
580	0.584154								580	0.709678
581	0.598313								581	0.789906
582	0.560538								582	0.815716
583	0.406441								583	0.796743
584	0.391078								584	0.738292
585	0.714942								585	0.821255
586	0.633068								586	0.745268
587	0.648214								587	0.790514
588	0.612921								588	0.783721
589	0.577816								589	0.835224
590	0.591641								590	0.801151
591	0.600844								591	0.83402
592	0.434413								592	0.792463
593	0.366248								593	0.803876
594	0.59492								594	0.819783
595	0.660324								595	0.753606
596	0.489201								596	0.769486
597	0.632194								597	0.730197
598	0.54117								598	0.749185
599	0.618752								599	0.827703
600	0.511671								600	0.773885
601	0.510954								601	0.735253
602	0.606336								602	0.796285
603	0.491757								603	0.804803
604	0.629132								604	0.834928
605	0.555578								605	0.819428
606	0.502744								606	0.839193
607	0.576277								607	0.742639
608	0.586257								608	0.781063
609	0.401111								609	0.664005
610	0.609501								610	0.845323
611	0.628404								611	0.821391
612	0.448709								612	0.780238
613	0.576014								613	0.725267
614	0.476216								614	0.809206
615	0.666267								615	0.81342
616	0.560477								616	0.821209
617	0.643737								617	0.824081
618	0.569362								618	0.7758
619	0.452184								619	0.831798
620	0.514532								620	0.833431
621	0.644334								621	0.757643
622	0.588258								622	0.801979
623	0.532125								623	0.829635
624	0.546236								624	0.81486
625	0.608011								625	0.836853
626	0.608435								626	0.784283
627	0.628539								627	0.812402
628	0.411637								628	0.840291
629	0.46294								629	0.721241
630	0.433365								630	0.827009
631	0.59697								631	0.742609
632	0.642842								632	0.785162
633	0.575803								633	0.747767
634	0.470074								634	0.809832
635	0.601698								635	0.799314
636	0.668855								636	0.828648
637	0.627647								637	0.86283
638	0.571086								638	0.816119
639	0.538428								639	0.815378
640	0.659183								640	0.79
641	0.540786								641	0.774582
642	0.617581								642	0.829177
643	0.537242								643	0.783483
644	0.636675								644	0.758143
645	0.541024								645	0.706407
646	0.523924								646	0.816111
647	0.486602								647	0.708412
648	0.515157								648	0.806844
649	0.596468								649	0.742012
650	0.557425								650	0.850802
651	0.536369								651	0.803491
652	0.612887								652	0.824138
653	0.65344								653	0.764905
654	0.523803								654	0.771493
655	0.642848								655	0.802915
656	0.579283								656	0.802545
657	0.526297								657	0.741168
658	0.597718								658	0.858755
659	0.492608								659	0.803472
660	0.633296								660	0.81379
661	0.48783								661	0.783629
662	0.674188								662	0.714669
663	0.684309								663	0.656413
664	0.63517								664	0.81674
665	0.574293								665	0.672767
666	0.512804								666	0.75803
667	0.572852								667	0.816744
668	0.607103								668	0.765891
669	0.618146								669	0.799931
670	0.653685								670	0.758948
671	0.653426								671	0.751198
672	0.561556								672	0.844582
673	0.628744								673	0.827246
674	0.64007								674	0.771874
675	0.670376								675	0.789976
676	0.598052								676	0.688657
677	0.62248								677	0.787945
678	0.519266								678	0.815098
679	0.492557								679	0.795717
680	0.634737								680	0.717595
681	0.564157								681	0.664928
682	0.538728								682	0.722605
683	0.583512								683	0.811554
684	0.625703								684	0.799899
685	0.565574								685	0.760845
686	0.570022								686	0.810331
687	0.586516								687	0.706252
688	0.456017								688	0.716207
689	0.523284								689	0.788992
690	0.59345								690	0.847067
691	0.358419								691	0.7676
692	0.524812								692	0.804149
693	0.582388								693	0.812496
694	0.486861								694	0.728216
695	0.552145								695	0.795743
696	0.519244								696	0.734952
697	0.577464								697	0.814111
698	0.604112								698	0.808242
699	0.36139								699	0.799456
700	0.534961								700	0.795491
701	0.502022								701	0.773955
702	0.555184								702	0.839251
703	0.516853								703	0.76394
704	0.602927								704	0.793726
705	0.386815								705	0.798784
706	0.600784								706	0.826493
707	0.52665								707	0.771019
708	0.681559								708	0.779736
709	0.490601								709	0.804374
710	0.593534								710	0.817811
711	0.563597								711	0.810723
712	0.506043								712	0.79254
713	0.4744								713	0.761024
714	0.615187								714	0.819345
715	0.560766								715	0.764684
716	0.648857								716	0.797866
717	0.491772								717	0.775513
718	0.544224								718	0.816808
719	0.52579								719	0.801177
720	0.541673								720	0.767166
721	0.640852								721	0.745052
722	0.501094								722	0.723109
723	0.605258								723	0.824858
724	0.569434								724	0.846684
725	0.463756								725	0.706782
726	0.540438								726	0.78008
727	0.549354								727	0.772502
728	0.551097								728	0.789816
729	0.548393								729	0.764061
730	0.480908								730	0.754237
731	0.600629								731	0.784278
732	0.542654								732	0.774198
733	0.646899								733	0.834901
734	0.613271								734	0.733213
735	0.598503								735	0.756098
736	0.665298								736	0.775922
737	0.397492								737	0.704478
738	0.27795								738	0.817536
739	0.437122								739	0.760086
740	0.617283								740	0.761274
741	0.679656								741	0.835211
742	0.653866								742	0.768076
743	0.561234								743	0.815505
744	0.494585								744	0.84261
745	0.644435								745	0.69164
746	0.430589								746	0.827392
747	0.338079								747	0.772397
748	0.516715								748	0.814935
749	0.478597								749	0.814678
750	0.551177								750	0.812843
751	0.534327								751	0.729226
752	0.594991								752	0.796193
753	0.600473								753	0.792936
754	0.571751								754	0.780321
755	0.454043								755	0.835523
756	0.624762								756	0.715171
757	0.706899								757	0.701943
758	0.65858								758	0.732882
759	0.642689								759	0.836696
760	0.591928								760	0.674178
761	0.42637								761	0.720561
762	0.655452								762	0.801313
763	0.593995								763	0.833896
764	0.409432								764	0.825466
765	0.600211								765	0.8289
766	0.64541								766	0.792749
767	0.650757								767	0.805617
768	0.613495								768	0.692363
769	0.515952								769	0.795055
770	0.563288								770	0.804
771	0.62232								771	0.787881
772	0.523834								772	0.791054
773	0.567685								773	0.648213
774	0.578174								774	0.783698
775	0.537921								775	0.789153
776	0.666795								776	0.826276
777	0.448707								777	0.724627
778	0.596881								778	0.799622
779	0.579486								779	0.631657
780	0.521606								780	0.712057
781	0.645157								781	0.807112
782	0.499704								782	0.815642
783	0.473507								783	0.834107
784	0.616478								784	0.846183
785	0.597903								785	0.768558
786	0.633089								786	0.773079
787	0.5748								787	0.700226
788	0.649761								788	0.755844
789	0.505552								789	0.771608
790	0.313459								790	0.807926
791	0.527024								791	0.818887
792	0.576486								792	0.774425
793	0.63807								793	0.845788
794	0.531297								794	0.784414
795	0.627106								795	0.744096
796	0.69461								796	0.818371
797	0.612146								797	0.761806
798	0.560798								798	0.819041
799	0.289667								799	0.811811
800	0.528018								800	0.780886
801	0.556271								801	0.777287
802	0.503695								802	0.818235
803	0.577054								803	0.783625
804	0.525736								804	0.756257
805	0.48087								805	0.766097
806	0.537606								806	0.753001
807	0.585657								807	0.803319
808	0.550556								808	0.796511
809	0.557727								809	0.781156
810	0.523035								810	0.776248
811	0.504912								811	0.733981
812	0.56343								812	0.730536
813	0.62157								813	0.758192
814	0.486159								814	0.783952
815	0.405876								815	0.755998
816	0.623581								816	0.791214
817	0.53981								817	0.802926
818	0.477776								818	0.824605
819	0.691983								819	0.796765
820	0.585751								820	0.772895
821	0.477804								821	0.821468
822	0.606631								822	0.767814
823	0.394253								823	0.85758
824	0.537559								824	0.770628
825	0.527743								825	0.761572
826	0.62611								826	0.851592
827	0.499766								827	0.820957
828	0.505729								828	0.796937
829	0.549681								829	0.778094
830	0.653105								830	0.775056
831	0.594128								831	0.829475
832	0.524527								832	0.789583
833	0.596953								833	0.797008
834	0.685919								834	0.725242
835	0.564211								835	0.814736
836	0.53287								836	0.649843
837	0.575668								837	0.718177
838	0.626372								838	0.713094
839	0.571176								839	0.821006
840	0.622455								840	0.749372
841	0.55151								841	0.800464
842	0.396037								842	0.796722
843	0.527234								843	0.75639
844	0.587574								844	0.693463
845	0.514626								845	0.841592
846	0.536114								846	0.791404
847	0.610727								847	0.833584
848	0.617756								848	0.795394
849	0.626363								849	0.79921
850	0.320431								850	0.725229
851	0.577479								851	0.720817
852	0.512849								852	0.743986
853	0.573419								853	0.836489
854	0.562739								854	0.810926
855	0.572212								855	0.804303
856	0.615804								856	0.813218
857	0.468278								857	0.86898
858	0.394431								858	0.765312
859	0.575211								859	0.800058
860	0.615454								860	0.751652
861	0.597024								861	0.845556
862	0.468626								862	0.801099
863	0.547823								863	0.820103
864	0.607915								864	0.800568
865	0.571582								865	0.789271
866	0.502616								866	0.778184
867	0.555035								867	0.818463
868	0.626318								868	0.773454
869	0.509737								869	0.707992
870	0.609406								870	0.723901
871	0.444951								871	0.762367
872	0.573119								872	0.737964
873	0.53584								873	0.820363
874	0.6175								874	0.797148
875	0.626254								875	0.756889
876	0.555013								876	0.728293
877	0.533929								877	0.770752
878	0.601313								878	0.781639
879	0.593643								879	0.821215
880	0.530571								880	0.796418
881	0.374348								881	0.69812
882	0.587275								882	0.769828
883	0.623696								883	0.781665
884	0.541221								884	0.798671
885	0.404769								885	0.829054
886	0.499774								886	0.841555
887	0.496605								887	0.770229
888	0.543735								888	0.781851
889	0.596576								889	0.78456
890	0.591334								890	0.830862
891	0.672114								891	0.777425
892	0.507625								892	0.82486
893	0.606848								893	0.761827
894	0.52679								894	0.796403
895	0.615614								895	0.79648
896	0.630361								896	0.808881
897	0.668022								897	0.832853
898	0.498204								898	0.791895
899	0.551626								899	0.729943
900	0.479951								900	0.835163
901	0.496367								901	0.791438
902	0.548531								902	0.865372
903	0.506196								903	0.781736
904	0.577482								904	0.730233
905	0.728396								905	0.817221
906	0.397955								906	0.775879
907	0.658951								907	0.820594
908	0.638928								908	0.82763
909	0.572148								909	0.810426
910	0.605702								910	0.785122
911	0.53722								911	0.837745
912	0.515622								912	0.830878
913	0.542531								913	0.779227
914	0.511799								914	0.739523
915	0.595578								915	0.806225
916	0.471244								916	0.748463
917	0.534062								917	0.791433
918	0.602404								918	0.797346
919	0.363489								919	0.810076
920	0.493714								920	0.767828
921	0.534381								921	0.782108
922	0.478166								922	0.811036
923	0.615083								923	0.738892
924	0.604538								924	0.69991
925	0.615074								925	0.804957
926	0.551026								926	0.774319
927	0.620732								927	0.836824
928	0.622359								928	0.748428
929	0.522036								929	0.733976
930	0.557106								930	0.764803
931	0.654077								931	0.81851
932	0.508837								932	0.79516
933	0.535495								933	0.816376
934	0.388781								934	0.832864
935	0.587349								935	0.742808
936	0.639715								936	0.804671
937	0.489157								937	0.770537
938	0.62942								938	0.774555
939	0.583355								939	0.788653
940	0.433172								940	0.765184
941	0.569652								941	0.832543
942	0.581204								942	0.773244
943	0.449873								943	0.780466
944	0.447825								944	0.832318
945	0.653771								945	0.794166
946	0.605002								946	0.734448
947	0.630142								947	0.813104
948	0.573832								948	0.846962
949	0.667124								949	0.785437
950	0.610714								950	0.769677
951	0.41252								951	0.760504
952	0.464384								952	0.749443
953	0.534265								953	0.811666
954	0.2524								954	0.826386
955	0.510239								955	0.82609
956	0.614963								956	0.766279
957	0.472807								957	0.770969
958	0.401781								958	0.818482
959	0.568361								959	0.786024
960	0.554583								960	0.793706
961	0.581832								961	0.808002
962	0.423511								962	0.79271
963	0.542205								963	0.8079
964	0.537959								964	0.823498
965	0.537903								965	0.82653
966	0.541772								966	0.813855
967	0.658246								967	0.79906
968	0.586317								968	0.776264
969	0.430449								969	0.794266
970	0.579113								970	0.792052
971	0.648901								971	0.811825
972	0.511192								972	0.816184
973	0.557137								973	0.753629
974	0.637346								974	0.736655
975	0.595252								975	0.830858
976	0.550273								976	0.756566
977	0.676849								977	0.74482
978	0.565085								978	0.781112
979	0.507615								979	0.775129
980	0.572763								980	0.758844
981	0.510475								981	0.800288
982	0.640719								982	0.826363
983	0.460296								983	0.756336
984	0.580555								984	0.781967
985	0.501934								985	0.800247
986	0.461965								986	0.714979
987	0.571312								987	0.759664
988	0.595553								988	0.742364
989	0.48981								989	0.801758
990	0.530483								990	0.827834
991	0.493591								991	0.79407
992	0.561248								992	0.823476
993	0.471419								993	0.819696
994	0.573436								994	0.819315
995	0.680784								995	0.774233
996	0.673975								996	0.793523
997	0.63367								997	0.777958
998	0.510895								998	0.67146
999	0.387031								999	0.771032
1000	0.601471								1000	0.73679

## Sheet: FigS8
Source data for scatter plot in Fig. S8c: F values of sex*task (task-specific sex differences for brain activation) and absolute t values of sex differences in gray matter volume (GMV) across 360 brain regions in HCP-MMP Parcellation
HCP-MMP	Absolute t values of Male-Female in GMV	F values of sex*task
L_V1	1.36053	1.47796
L_MST	0.0628129	21.7445
L_V6	1.5501	0.992909
L_V2	0.944856	3.96378
L_V3	0.378275	10.0736
L_V4	2.01815	14.0819
L_V8	0.274962	13.5954
L_4	2.70463	1.14805
L_3b	4.14539	1.537a85495159163
L_FEF	1.88956	7.04617
L_PEF	0.440683	9.7879
L_55b	1.16486	10.8535
L_V3A	3.29507	6.85259
L_RSC	1.48791	2.40107
L_POS2	0.465701	8.74052
L_V7	4.21255	3.83722
L_IPS1	6.58864	14.0255
L_FFC	2.80593	12.8818
L_V3B	5.71089	15.5633
L_LO1	2.38711	8.94972
L_LO2	1.15265	3.49713
L_PIT	3.58862	2.60238
L_MT	1.992	14.358
L_A1	1.25724	2.27696
L_PSL	3.45093	4.31626
L_SFL	2.61431	8.17923
L_PCV	2.82112	3.1734
L_STV	2.3666	4.00941
L_7Pm	4.85707	2.61283
L_7m	1.91401	4.931
L_POS1	1.96942	6.33087
L_23d	1.47738	3.06428
L_v23ab	0.569687	6.52724
L_d23ab	2.38867	3.85498
L_31pv	2.90348	12.1256
L_5m	4.03904	5.33778
L_5mv	4.48505	4.31154
L_23c	1.09339	5.10416
L_5L	3.42077	1.45127
L_24dd	4.22147	0.938828
L_24dv	3.69146	2.57788
L_7AL	5.06496	9.67893
L_SCEF	4.22409	6.77367
L_6ma	1.71851	4.47531
L_7Am	4.05151	3.76519
L_7PL	5.62687	8.13986
L_7PC	2.60525	15.1301
L_LIPv	3.54822	9.82526
L_VIP	2.98582	9.04779
L_MIP	3.37356	21.8792
L_1	4.31103	1.14383
L_2	3.47582	4.46766
L_3a	0.560745	0.372204
L_6d	0.187137	7.87828
L_6mp	2.22209	6.29607
L_6v	1.14101	3.71413
L_p24pr	0.18512	2.59224
L_33pr	0.806735	5.38216
L_a24pr	0.00755188	2.82788
L_p32pr	3.81305	4.77606
L_a24	0.30785	5.31902
L_d32	0.100619	3.11324
L_8BM	1.86843	3.89093
L_p32	2.88775	12.0517
L_10r	0.0364962	4.63745
L_47m	1.28413	7.59558
L_8Av	1.75112	10.0167
L_8Ad	2.82772	3.40947
L_9m	0.523999	7.68196
L_8BL	0.595528	9.41671
L_9p	1.18592	1.736
L_10d	0.99245	10.5776
L_8C	2.58223	2.75183
L_44	3.43882	4.4016
L_45	0.646186	1.69708
L_47l	0.859836	3.37855
L_a47r	0.828665	8.69322
L_6r	0.539333	8.13973
L_IFJa	2.44123	8.2837
L_IFJp	2.36579	10.3343
L_IFSp	0.249939	12.2547
L_IFSa	2.48522	5.04473
L_p9-46v	1.24516	8.54541
L_46	0.152431	2.07095
L_a9-46v	1.1384	1.95949
L_9-46d	0.444551	4.40102
L_9a	1.34459	1.11945
L_10v	0.756806	8.14748
L_a10p	0.163628	6.37897
L_10pp	0.592453	7.54673
L_11l	0.877657	3.95122
L_13l	3.30883	10.9382
L_OFC	1.74822	2.95929
L_47s	1.26181	10.9831
L_LIPd	2.09918	5.54912
L_6a	2.35841	12.415
L_i6-8	1.82181	1.5324
L_s6-8	1.70825	4.80967
L_43	0.557751	1.16265
L_OP4	0.498429	2.14
L_OP1	2.60902	6.43337
L_OP2-3	2.78991	11.1921
L_52	1.51483	4.65529
L_RI	1.89991	6.2848
L_PFcm	0.376038	9.02376
L_PoI2	4.6313	0.97586
L_TA2	1.6798	2.31362
L_FOP4	1.2316	4.65082
L_MI	0.978687	2.17918
L_Pir	6.02537	0.952124
L_AVI	1.39729	6.42174
L_AAIC	3.41327	2.54265
L_FOP1	0.950682	1.81049
L_FOP3	2.01038	4.25762
L_FOP2	0.680849	3.94063
L_PFt	2.20828	18.6731
L_AIP	1.93723	20.2768
L_EC	5.6411	1.94668
L_PreS	0.0411697	2.74525
L_H	2.42173	3.96014
L_ProS	0.451368	3.61515
L_PeEc	0.738586	4.31796
L_STGa	0.267121	1.64364
L_PBelt	2.63287	4.36646
L_A5	0.734231	1.90267
L_PHA1	2.40974	3.00538
L_PHA3	2.04429	8.32185
L_STSda	1.66099	3.13434
L_STSdp	0.220898	5.92913
L_STSvp	1.26414	3.46849
L_TGd	0.338617	9.74429
L_TE1a	1.53292	16.2891
L_TE1p	0.315985	6.81702
L_TE2a	1.78761	19.7753
L_TF	0.0586469	10.0516
L_TE2p	2.41169	24.2877
L_PHT	1.21108	3.86024
L_PH	0.367196	20.3612
L_TPOJ1	0.955206	4.53827
L_TPOJ2	0.631212	15.4815
L_TPOJ3	0.501738	6.14749
L_DVT	2.21737	3.70737
L_PGp	1.22865	12.3516
L_IP2	1.19696	5.36065
L_IP1	0.937652	10.1199
L_IP0	5.034	23.0397
L_PFop	0.630668	7.79502
L_PF	1.34338	7.0671
L_PFm	0.547404	3.83091
L_PGi	0.886563	3.24023
L_PGs	1.31991	2.72417
L_V6A	3.25836	3.02267
L_VMV1	0.983334	5.12207
L_VMV3	0.155921	11.1559
L_PHA2	2.13413	12.1278
L_V4t	0.484704	7.35347
L_FST	1.28704	19.592
L_V3CD	1.59637	13.2396
L_LO3	0.264729	14.4723
L_VMV2	0.0490879	7.65872
L_31pd	0.756735	6.09304
L_31a	2.34022	12.9861
L_VVC	1.03427	9.09175
L_25	3.87746	2.50326
L_s32	3.76555	4.48441
L_pOFC	1.61259	1.90928
L_PoI1	2.74858	1.24791
L_Ig	0.632426	2.49706
L_FOP5	1.29265	3.69219
L_p10p	0.842103	5.49561
L_p47r	2.56216	8.03063
L_TGv	1.29598	11.2275
L_MBelt	4.5087	5.23474
L_LBelt	1.6894	1.97151
L_A4	2.29362	1.66395
L_STSva	1.78184	4.16679
L_TE1m	1.34073	5.78366
L_PI	0.925603	3.31009
L_a32pr	1.55458	1.58106
L_p24	0.150443	3.73186
R_V1	1.5918	0.704341
R_MST	0.574595	8.09563
R_V6	1.58912	1.20361
R_V2	0.188658	3.30941
R_V3	1.04104	11.2267
R_V4	1.95987	9.54709
R_V8	0.61666	13.3244
R_4	1.18902	0.814626
R_3b	2.45448	6.02696
R_FEF	1.83861	2.25472
R_PEF	1.33608	4.99753
R_55b	0.644311	2.1083
R_V3A	0.0488825	4.31255
R_RSC	1.29797	3.90608
R_POS2	2.52815	13.2106
R_V7	2.86112	2.73115
R_IPS1	3.98226	7.48118
R_FFC	2.51628	11.2451
R_V3B	1.64365	11.1323
R_LO1	0.529396	6.43354
R_LO2	1.68204	4.89766
R_PIT	2.90721	0.975046
R_MT	0.675668	6.55401
R_A1	2.37344	3.01028
R_PSL	0.350042	4.08322
R_SFL	0.500258	1.37552
R_PCV	3.88026	8.86396
R_STV	0.357385	17.564
R_7Pm	3.16216	6.96516
R_7m	0.626636	4.39148
R_POS1	0.311749	12.3601
R_23d	1.71746	6.04337
R_v23ab	0.640526	6.43906
R_d23ab	2.40725	3.64319
R_31pv	3.98691	9.30598
R_5m	2.65784	6.70259
R_5mv	3.86705	2.85895
R_23c	2.20289	7.3555
R_5L	3.22383	2.04424
R_24dd	3.19884	1.33036
R_24dv	5.21186	1.2133
R_7AL	5.48255	6.07101
R_SCEF	2.76576	2.25179
R_6ma	1.19348	3.17972
R_7Am	4.42206	5.9555
R_7PL	3.34589	3.84492
R_7PC	3.73805	8.02368
R_LIPv	4.34349	8.66113
R_VIP	2.21793	5.34256
R_MIP	2.40192	10.4796
R_1	4.13433	4.22475
R_2	2.18501	1.72765
R_3a	1.37193	1.16221
R_6d	0.496942	3.25838
R_6mp	1.23768	2.53028
R_6v	0.878698	3.35887
R_p24pr	1.99529	0.60122
R_33pr	3.35883	0.720866
R_a24pr	3.03325	1.17438
R_p32pr	2.03191	3.71985
R_a24	1.80315	8.80693
R_d32	1.52103	3.00058
R_8BM	1.0688	1.04981
R_p32	0.520632	20.893
R_10r	0.153915	3.98412
R_47m	0.398032	2.6746
R_8Av	3.98823	2.01949
R_8Ad	3.8675	2.68405
R_9m	0.434906	2.87158
R_8BL	0.669886	2.52948
R_9p	1.70628	1.75726
R_10d	2.65765	4.5377
R_8C	3.16088	1.47871
R_44	3.64208	0.791839
R_45	0.524851	2.58316
R_47l	1.33389	3.54567
R_a47r	0.482169	2.02618
R_6r	1.10223	5.09083
R_IFJa	1.29983	2.87441
R_IFJp	3.8055	3.68387
R_IFSp	2.25988	4.54886
R_IFSa	1.78084	3.05084
R_p9-46v	0.203111	6.06952
R_46	1.20482	9.25997
R_a9-46v	0.875058	2.6706
R_9-46d	0.467756	5.72023
R_9a	0.0200391	1.65305
R_10v	1.76197	6.19912
R_a10p	1.38388	13.326
R_10pp	3.89039	2.99875
R_11l	1.40275	4.2746
R_13l	1.13684	2.50322
R_OFC	3.26859	6.76495
R_47s	1.16639	3.2628
R_LIPd	0.220578	3.27663
R_6a	3.82506	7.35595
R_i6-8	3.58905	5.39399
R_s6-8	1.69284	0.63839
R_43	0.937954	1.72745
R_OP4	1.22479	1.46374
R_OP1	1.91434	4.73826
R_OP2-3	1.39088	9.19891
R_52	1.44192	1.77477
R_RI	2.03805	8.68329
R_PFcm	1.67913	9.51753
R_PoI2	6.59971	0.874103
R_TA2	3.33709	6.31282
R_FOP4	0.160942	4.30643
R_MI	0.0137735	1.71677
R_Pir	9.77241	2.11659
R_AVI	2.34837	4.34367
R_AAIC	2.81281	3.54893
R_FOP1	0.544381	4.75603
R_FOP3	1.55116	4.47199
R_FOP2	0.337648	2.03427
R_PFt	1.62108	3.09409
R_AIP	1.64282	3.77455
R_EC	5.92492	1.26175
R_PreS	1.03188	4.97206
R_H	2.81669	5.82025
R_ProS	0.39656	2.52868
R_PeEc	0.342399	3.4874
R_STGa	1.41131	0.4498
R_PBelt	1.23634	4.74225
R_A5	1.87016	3.56929
R_PHA1	1.83361	8.02348
R_PHA3	1.41778	7.97935
R_STSda	0.0054067	3.96004
R_STSdp	2.07714	3.00215
R_STSvp	1.5687	2.85504
R_TGd	1.75824	1.88935
R_TE1a	2.33554	7.51008
R_TE1p	0.615622	5.36414
R_TE2a	2.97017	13.3349
R_TF	1.41515	3.37401
R_TE2p	0.473378	6.51419
R_PHT	1.35866	4.85314
R_PH	1.63987	4.92525
R_TPOJ1	0.978281	2.74965
R_TPOJ2	1.38697	5.1758
R_TPOJ3	2.76829	9.25765
R_DVT	3.27487	2.4589
R_PGp	1.11428	11.3995
R_IP2	0.859341	2.48221
R_IP1	0.932975	11.9673
R_IP0	1.98252	15.6833
R_PFop	1.80234	1.36181
R_PF	1.80404	3.56417
R_PFm	1.52408	3.77889
R_PGi	2.16364	3.40441
R_PGs	1.32271	11.9668
R_V6A	3.23152	1.59495
R_VMV1	1.1058	5.69501
R_VMV3	0.246084	10.125
R_PHA2	2.60984	9.10229
R_V4t	0.920274	5.50931
R_FST	1.50291	2.99738
R_V3CD	1.55626	13.2808
R_LO3	0.149656	14.1775
R_VMV2	0.502361	7.69921
R_31pd	1.22585	16.9744
R_31a	0.630852	21.9125
R_VVC	0.45226	6.54165
R_25	3.41464	3.38425
R_s32	1.72248	4.00272
R_pOFC	1.1533	3.39491
R_PoI1	3.77741	1.42532
R_Ig	0.897566	2.6078
R_FOP5	2.44912	4.10328
R_p10p	0.40388	12.8289
R_p47r	0.593023	4.52116
R_TGv	0.915442	2.73759
R_MBelt	4.85877	5.92324
R_LBelt	2.80331	5.5004
R_A4	2.81883	3.29041
R_STSva	1.08778	3.90322
R_TE1m	1.57227	1.70698
R_PI	1.93229	8.00199
R_a32pr	1.24765	2.98876
R_p24	1.70553	5.54299

## Sheet: FigS9
Source data for dot plot in Fig. S9a: t values of sex differences in brain activation across 7 fMRI tasks in regions showing significant task-general sex differences in brain activation and significant female-biased gray matter volume (GMV)
Source data for scatter plot in Fig. S9b: average standardized beta for brain activation and gray matter volume (GMV) across participants in brain regions showing significant task-general sex differences in brain activation and significant female-biased GMV
Fig. S9a					Fig. S9b
fMRI task	t of Male-Female in brain activation in individual task in brain regions showing signficant task-general sex differences in brain activation and significant female-biased GMV				Beta in brain activation	GMV	Sex
emotion	-1.88322				-0.138151	0.790771	F
gambling	-2.09205				-0.17786	-0.158479	F
language	-1.91324				-0.0138504	-0.325693	F
motor	-1.42931				0.538186	-0.0145959	F
relational	-1.36176				0.428059	-0.334783	F
social	-2.58041				0.241529	-0.0150066	F
working memory	-1.50353				0.213525	0.262147	F
					0.168144	0.330892	F
					-0.54705	0.537063	F
					-0.0962881	-0.231137	F
					-0.0863575	0.212899	F
					0.458956	0.528813	F
					0.259413	0.216732	F
					0.293626	0.372274	F
					-0.00161721	0.461965	F
					0.0206713	0.186927	F
					-0.11937	0.0902242	F
					0.0561633	-0.0433232	F
					-0.462442	0.426511	F
					0.0432533	-0.199766	F
					0.0168186	0.162768	F
					-0.287768	-0.606521	F
					0.144631	0.509862	F
					0.133798	-0.0692496	F
					0.300788	-0.265118	F
					0.0747749	0.449202	F
					0.145003	0.236569	F
					0.238676	-0.372153	F
					-0.256253	0.273733	F
					0.242059	0.278272	F
					0.031877	0.820763	F
					0.171312	-0.00263575	F
					0.129544	0.42997	F
					0.407913	-0.0518454	F
					0.197786	0.225094	F
					-0.471591	0.204434	F
					-0.400764	0.0424772	F
					-0.0379909	0.151583	F
					-0.208545	-0.406752	F
					0.0947819	0.4238	F
					0.104458	0.212801	F
					0.535699	-0.247308	F
					-0.00077388	-0.151985	F
					0.203189	-0.362082	F
					-0.198883	-0.751698	F
					-0.0832796	-0.0770537	F
					0.146629	0.192764	F
					0.123281	0.00778549	F
					0.015944	-0.417822	F
					-0.417693	0.039606	F
					-0.0958884	0.474383	F
					0.0872919	0.396413	F
					0.36705	0.0843019	F
					0.409299	0.517853	F
					0.411746	0.0529199	F
					-0.262081	0.0706033	F
					-0.261787	-0.455691	F
					0.0157554	-0.287217	F
					0.323187	-0.256029	F
					0.928254	0.193669	F
					0.30668	0.906836	F
					-0.0456353	-0.0908909	F
					-0.119351	-0.0726048	F
					-0.0271071	-0.23098	F
					0.0339161	0.192861	F
					-0.0656766	-0.380223	F
					0.143266	0.976447	F
					-0.118022	-0.452686	F
					0.18697	0.333431	F
					0.286352	-0.0546517	F
					0.322659	-0.0199617	F
					0.0516643	0.76068	F
					0.0306323	0.472217	F
					0.141339	0.585425	F
					-0.307764	0.183885	F
					-0.482858	-0.0694016	F
					0.553474	0.68404	F
					0.117146	0.0928654	F
					-0.258932	0.286404	F
					-0.00865605	0.676113	F
					-0.210977	-1.03406	F
					0.292354	0.209255	F
					0.0265007	-0.153353	F
					0.456558	-0.42642	F
					-0.164276	-0.162738	F
					0.677511	0.492089	F
					0.648272	0.166742	F
					-0.73231	0.161119	F
					0.0322488	0.00616516	F
					-0.658065	0.166998	F
					0.389003	0.287418	F
					-0.0397751	0.196547	F
					-0.0954021	-0.0885827	F
					-0.156899	-0.306968	F
					0.0328365	-0.0644247	F
					-0.0610949	-0.153391	F
					-0.163179	-0.179865	F
					-0.179023	0.250259	F
					-0.493372	0.0975752	F
					0.223347	-0.860035	F
					-0.619777	0.390009	F
					-0.0113373	0.493867	F
					-0.255245	-0.513729	F
					0.221938	-0.254633	F
					-0.0623351	-0.284962	F
					0.749429	-0.148665	F
					0.292501	0.145282	F
					0.086441	-0.103895	F
					0.218646	0.308802	F
					-0.478287	0.412189	F
					0.278213	-0.355208	F
					0.077277	0.228158	F
					0.0708252	0.721035	F
					0.4709	-0.346026	F
					0.0415524	-0.0943653	F
					0.283408	-0.26178	F
					-0.0876382	0.218788	F
					-0.13881	0.208961	F
					0.431056	-0.34396	F
					-0.443578	-0.0451778	F
					-0.183505	-0.0338377	F
					0.198516	0.134353	F
					-0.447962	0.387513	F
					-0.571016	-0.0259158	F
					-0.132021	0.171887	F
					0.025751	-0.273236	F
					0.0684052	-0.383028	F
					-0.0243717	-0.35364	F
					0.274491	0.478473	F
					0.31212	0.228375	F
					0.0254907	-0.00700869	F
					-0.0560479	-0.368296	F
					0.158206	0.513235	F
					0.155636	-1.04441	F
					0.19163	0.10443	F
					0.365171	0.133622	F
					0.249894	0.174847	F
					-0.252458	-0.525046	F
					0.292572	-0.269297	F
					-0.00803999	-0.100174	F
					0.210123	0.0803237	F
					-0.0985745	0.010113	F
					0.22651	-0.184521	F
					-0.346265	0.491527	F
					-0.435526	0.175218	F
					0.27059	-0.190214	F
					-0.101969	-0.945493	F
					0.352527	-0.0351799	F
					0.102522	0.400212	F
					0.234161	-0.281245	F
					0.223987	-0.121858	F
					0.333041	-0.207566	F
					0.123292	0.986083	F
					0.31606	-0.225175	F
					0.191766	0.917054	F
					-0.0269636	-0.0120914	F
					-0.376119	-0.606581	F
					0.0267989	0.701129	F
					0.512545	0.72545	F
					0.280293	0.214248	F
					0.313641	-0.0163455	F
					-0.287116	0.446225	F
					-0.191096	0.0768671	F
					0.153172	-0.128382	F
					-0.0206753	-0.506463	F
					-0.119873	0.498431	F
					-0.334495	0.747134	F
					-0.5218	-0.11199	F
					-0.127133	0.0925826	F
					0.310748	-0.542877	F
					0.390453	-0.00259219	F
					0.205742	0.455271	F
					-0.122502	0.0340956	F
					0.26789	0.343803	F
					-0.230688	0.124076	F
					0.597561	0.0223154	F
					-0.388875	0.240383	F
					0.100807	0.285129	F
					-0.188746	0.70182	F
					0.123494	-0.526013	F
					0.263139	0.139299	F
					-0.0162651	-0.0439402	F
					-0.00243186	0.662008	F
					0.0681829	0.155671	F
					-0.0265114	0.205746	F
					-0.251339	0.206475	F
					-0.387696	0.678261	F
					-0.279039	-0.336434	F
					0.0899881	-0.327001	F
					0.00133611	0.363713	F
					0.506372	-0.055895	F
					-0.0456373	0.184139	F
					-0.126398	0.0364084	F
					-0.123437	-0.284699	F
					0.321963	0.0687581	F
					0.0328626	-0.092762	F
					0.123087	-0.335009	F
					0.084503	0.843339	F
					-0.330873	0.310368	F
					-0.104644	0.696102	F
					0.0794062	-0.192269	F
					0.216136	0.0377782	F
					0.0121867	-0.625978	F
					0.367684	0.291104	F
					0.812607	0.934943	F
					-0.23379	-0.102129	F
					-0.751918	0.0983824	F
					-0.190589	-0.264757	F
					0.0223015	0.232672	F
					-0.0766406	-0.0388734	F
					0.0957115	0.835665	F
					-0.127915	0.0734304	F
					-0.232333	0.651449	F
					-0.254015	0.295316	F
					0.0178368	0.276125	F
					-0.0682576	0.344147	F
					0.0456815	-0.823269	F
					0.114057	0.15839	F
					-0.175293	-0.264832	F
					0.147577	-0.0653702	F
					-0.413514	-0.125541	F
					-0.414225	0.719922	F
					-0.0535292	0.129348	F
					0.0447445	-0.197969	F
					-0.0210265	0.284376	F
					0.0505612	-0.0222547	F
					-0.267302	0.229621	F
					0.145921	0.658094	F
					-0.124307	0.0644902	F
					-0.244546	0.152579	F
					0.292347	-0.208676	F
					0.452284	0.0778158	F
					0.0879914	-0.248627	F
					0.807953	0.128278	F
					-0.494514	-0.144362	F
					0.0387558	0.0236844	F
					0.393585	0.18166	F
					0.252184	1.15653	F
					0.0143035	-0.235351	F
					0.120752	0.361892	F
					0.600443	-0.0407946	F
					-0.534346	-0.779069	F
					0.409491	-0.290243	F
					-0.40913	-0.229464	F
					0.724901	0.886678	F
					0.120178	-0.929534	F
					0.0261426	0.0607189	F
					0.325695	0.223883	F
					0.373574	-0.692572	F
					-0.491964	0.103659	F
					0.289729	0.0147212	F
					0.686809	0.238052	F
					0.488045	0.419494	F
					-0.320946	0.270939	F
					0.340228	-0.0215566	F
					-0.164535	0.544823	F
					0.410482	-0.22397	F
					0.278284	-0.30338	F
					0.0623726	0.0771396	F
					0.30106	1.02401	F
					0.192226	0.788842	F
					0.293587	-0.247382	F
					0.439418	-0.266533	F
					0.321764	0.133561	F
					0.162167	-0.0260334	F
					-0.231412	0.615411	F
					-0.14714	-0.23315	F
					-0.250703	-0.24725	F
					-0.00384261	-0.575899	F
					-0.167993	0.154581	F
					-0.3807	-0.825923	F
					-0.156544	-0.479643	F
					0.341643	0.124191	F
					-0.303616	0.62557	F
					-0.0744407	-0.246867	F
					0.452396	0.551899	F
					0.12616	-0.387798	F
					-0.0731754	0.5653	F
					0.124573	-0.0816749	F
					0.194154	-0.278588	F
					-0.120222	-0.377521	F
					0.38321	-0.082395	F
					0.266047	0.258131	F
					0.0789109	-0.398624	F
					0.0169885	0.0253319	F
					0.69152	-0.169098	F
					0.244982	-0.116115	F
					0.42956	0.261216	F
					-0.325865	0.123197	F
					-0.4524	-0.234322	F
					-0.364532	0.224895	F
					-0.111454	0.398628	F
					0.0367032	0.48916	F
					0.650229	-0.186648	F
					-0.14205	0.263181	F
					0.626642	0.275202	F
					-0.131323	-0.0821155	F
					-0.295217	-0.333648	F
					-0.141425	-0.0280516	F
					-0.0223121	0.248137	F
					0.479766	-0.447007	F
					-0.125984	0.27024	F
					0.0777619	0.016541	F
					0.228476	-0.188673	F
					0.129295	0.717762	F
					0.444718	0.0773741	F
					0.258173	0.0872247	F
					0.0592817	-0.120538	F
					0.165654	-0.713585	F
					-0.0654	-0.0306092	F
					-0.25742	-0.273964	F
					0.178908	0.198199	F
					0.214962	0.226648	F
					-0.0880895	0.512765	F
					0.256572	0.0303959	F
					0.0320664	0.462198	F
					0.0583644	0.662761	F
					0.0143057	-0.437963	F
					0.128277	-0.0661656	F
					0.283083	1.31085	F
					-0.35478	0.546466	F
					-0.476558	-0.0264571	F
					-0.202382	-0.377203	F
					0.105672	0.29021	F
					-0.0118575	-0.155614	F
					-0.244244	-0.922064	F
					0.0953217	-0.217004	F
					0.094208	0.100772	F
					-0.532736	0.951855	F
					0.0123433	0.0403067	F
					0.169935	0.438145	F
					-0.468914	-0.280646	F
					-0.320427	-0.551494	F
					0.303891	0.755642	F
					0.21823	0.493501	F
					0.0745068	0.0895217	F
					0.146125	0.525198	F
					0.110588	-0.18742	F
					0.0520374	-0.561643	F
					-0.313616	-0.270062	F
					-0.253555	-0.415993	F
					0.549356	-0.0665062	F
					0.223502	0.216376	F
					-0.030673	-0.162214	F
					-0.442871	0.809681	F
					0.379516	0.971635	F
					-0.363368	0.337393	F
					0.205844	-0.663013	F
					-0.176366	-0.372562	F
					0.230744	0.296601	F
					0.53961	0.261473	F
					0.414191	-0.106104	F
					-1.10994	0.0655856	F
					-0.0682197	0.0137726	F
					-0.202059	0.0169961	F
					-0.139952	0.651152	F
					-0.0240425	-0.0556078	F
					-0.208989	0.0262814	F
					0.350658	0.00768328	F
					0.0710938	-0.1115	F
					-0.253889	0.0974241	F
					0.100265	-0.380885	F
					-0.328809	-0.0205913	F
					-0.436173	0.388819	F
					-0.128712	1.19076	F
					0.034433	-0.480659	F
					-0.478765	0.285122	F
					0.450524	-0.0346789	F
					0.323474	-0.657299	F
					0.75029	0.129048	F
					-0.34183	0.503948	F
					0.191092	0.302128	F
					-0.0768077	-0.0469511	F
					-0.214092	0.750898	F
					0.141824	0.0568411	F
					-0.285573	0.222706	F
					0.403627	0.0621422	F
					-0.284504	0.0717844	F
					0.201236	-0.367747	F
					-0.285455	-0.537995	F
					-0.137416	0.363097	F
					-0.208466	-0.0145351	F
					-0.258701	0.355436	F
					0.312787	0.598211	F
					0.434628	0.170784	F
					0.340348	-0.27418	F
					-0.0785515	0.972043	F
					-0.20723	-0.226856	F
					0.12178	0.44585	F
					-0.32745	-0.268731	F
					0.0370208	-0.187896	F
					-0.439724	0.293346	F
					0.0743294	0.104335	F
					0.0733609	0.213972	F
					-0.0666165	-0.0591336	F
					-0.0395798	-0.378884	F
					0.242448	-0.363626	F
					0.422294	-0.466499	F
					0.0630029	0.268027	F
					0.21448	-0.551385	F
					0.443313	0.497116	F
					0.0818392	0.204712	F
					0.212602	-0.0488028	F
					-0.142032	0.270056	F
					-0.0702	-0.315124	F
					-0.106198	0.0790302	F
					0.04864	-0.406098	F
					0.268194	0.287237	F
					-0.0733152	0.146878	F
					0.358144	0.304753	F
					0.423999	0.225345	F
					-0.0189979	0.332657	F
					0.0184295	0.339406	F
					-0.0665497	0.24225	F
					0.121752	0.507345	F
					0.00147302	-0.0205682	F
					-0.124749	0.425787	F
					-0.377123	0.0490023	F
					0.272995	0.641422	F
					0.0816526	-0.387234	F
					0.266466	0.528088	F
					-0.25308	0.514036	F
					0.32193	0.533272	F
					-0.444571	1.44927	F
					0.725103	0.165919	F
					0.358391	0.380837	F
					0.24682	-0.814506	F
					-0.0331783	-0.353801	F
					0.331162	-0.260708	F
					-0.0771691	0.313947	F
					0.106977	0.324451	F
					0.0607863	0.0323292	F
					-0.100025	0.331555	F
					0.00795028	-0.341873	F
					0.511049	0.224923	F
					-0.112924	-0.160109	F
					0.102676	-0.0371624	F
					0.185846	1.45082	F
					-0.139079	0.272301	F
					-0.268317	0.123218	F
					0.417464	0.642845	F
					-0.232478	0.0856129	F
					0.310408	-0.0710506	F
					-0.538811	-0.469986	F
					-0.191271	0.166684	F
					-0.159921	-0.243514	F
					-0.654376	-0.0257179	F
					0.333599	-0.355929	F
					0.205402	-0.115779	F
					0.537746	0.29576	F
					0.0477863	0.0246166	F
					0.0702342	0.3526	F
					0.251136	0.0940973	F
					0.110286	-0.79072	F
					0.137577	0.552788	F
					-0.3878	0.527748	F
					-0.506364	0.214818	F
					0.105128	0.819195	F
					-0.0550965	0.254831	F
					0.383817	-0.0731673	F
					-0.644305	0.00330289	F
					-0.330525	0.0284367	F
					0.360298	-0.137229	F
					-0.433775	0.169161	F
					0.370759	-0.107147	F
					0.000149527	-0.040976	F
					-0.126083	-0.494497	F
					0.34087	-0.0467925	F
					0.184984	-0.690549	F
					-0.079585	0.963502	F
					0.160394	0.453903	F
					-0.610644	0.285475	F
					0.319969	-0.0987492	F
					-0.0386142	-0.0869985	F
					-0.0791186	0.57671	F
					0.37215	-0.383916	F
					0.164958	-0.236201	F
					0.324275	-0.274557	F
					0.0104099	-0.133386	F
					0.00190009	1.65247	F
					-0.029191	-0.521037	F
					-0.231589	0.0403129	F
					0.260124	-0.463914	F
					-0.115898	-0.205136	F
					0.259346	0.158906	F
					-0.234225	-0.01598	F
					-0.0537108	1.27027	F
					0.0809007	-0.279104	F
					0.0813343	0.442612	F
					-0.301216	-0.245028	F
					0.284652	0.406568	F
					-0.12703	0.25065	F
					0.272534	0.337414	F
					0.134295	0.0638743	F
					0.1071	0.849546	F
					0.386735	-0.213141	F
					-0.0570425	-0.264578	F
					-0.324889	-0.124263	F
					0.692273	0.015764	F
					0.357155	-0.081993	F
					0.30392	0.80399	F
					0.140273	0.926865	F
					0.29665	0.0146811	F
					0.0674453	0.306421	F
					-0.0958016	0.223128	F
					0.324398	0.10742	F
					-0.0285145	-0.193607	F
					0.22558	0.272764	F
					-0.0577648	0.291461	F
					0.271734	-0.199378	F
					0.121617	-0.0910969	F
					0.736637	0.371829	F
					0.0868049	0.741458	F
					0.0561364	-0.0998358	F
					-0.375985	-0.12313	F
					0.306575	0.0204342	F
					0.63329	-0.222334	F
					-0.0672324	-0.0910368	F
					0.54835	0.780682	F
					-0.0372097	0.216733	M
					0.616173	-0.320625	M
					0.195662	-0.694389	M
					0.0627237	0.275081	M
					-0.373806	0.387308	M
					0.150642	-0.790358	M
					-0.608675	-0.506896	M
					0.331199	0.25786	M
					-0.761026	1.13168	M
					0.146663	0.76552	M
					0.0370839	0.0239743	M
					-0.217097	-0.349051	M
					-0.061342	-0.745213	M
					0.107079	0.399292	M
					-0.0465328	-0.536054	M
					0.0829594	0.128952	M
					-0.181727	-0.184646	M
					-0.219119	0.298729	M
					0.126116	0.608431	M
					-0.105456	-0.0504695	M
					-0.00115772	0.314057	M
					0.0345582	-0.197205	M
					-0.0461727	-0.268224	M
					-0.714348	-0.354916	M
					0.0550101	-0.215802	M
					-0.0466369	-1.01888	M
					-0.476217	0.587992	M
					0.069108	-0.569066	M
					-0.3257	0.0598566	M
					0.204634	0.202259	M
					0.25828	-0.392083	M
					-0.389377	-0.283665	M
					0.131994	0.0369498	M
					0.0883227	-0.480731	M
					-0.0113124	-0.906697	M
					0.199868	-0.690742	M
					-0.32928	-0.330864	M
					-0.17841	-0.995196	M
					0.212979	0.869624	M
					-0.00836446	-0.215363	M
					0.0507557	-0.26639	M
					-0.376628	0.669377	M
					-0.145437	-0.641156	M
					0.0575048	0.448881	M
					-0.00200719	-0.297818	M
					0.189148	-1.80322	M
					0.185551	-1.04107	M
					0.0458749	-0.826715	M
					-0.419374	-0.527356	M
					-0.409177	-0.705622	M
					-0.222092	-0.448211	M
					0.0111976	-0.633164	M
					-0.430914	0.886054	M
					-0.198601	-0.139398	M
					0.266792	0.623602	M
					-0.67538	-0.288512	M
					-0.603694	-0.623872	M
					0.201798	0.342969	M
					0.36139	-0.798339	M
					0.230726	0.0278106	M
					-0.939474	0.0469112	M
					-0.453253	0.350973	M
					-0.357137	0.20225	M
					-0.24466	-0.165089	M
					-0.139774	0.0541861	M
					-0.0966223	-0.753163	M
					-0.113862	-0.474248	M
					-0.176781	-0.357164	M
					-0.160482	-0.541805	M
					-0.00227921	-0.575002	M
					0.531819	0.222963	M
					-0.0981874	0.447974	M
					-0.0476134	-1.04102	M
					-0.391964	-0.20253	M
					0.0773043	0.625469	M
					-0.349212	0.290873	M
					-0.602843	-0.220071	M
					-0.419499	0.22055	M
					-0.00416821	-0.414452	M
					0.194687	-0.145892	M
					-0.244662	-0.491209	M
					0.354228	0.188254	M
					0.447977	-0.123677	M
					0.142521	-0.987872	M
					0.36246	0.502491	M
					-0.188394	-0.152181	M
					0.375621	-0.0996313	M
					0.298605	0.429595	M
					0.0682054	0.279606	M
					0.357468	0.399161	M
					0.646688	-0.0419313	M
					0.109693	-0.294841	M
					0.263276	-0.0204303	M
					0.407652	-0.232077	M
					-0.175168	-0.410237	M
					-0.344295	1.30525	M
					0.504649	-0.0104852	M
					-0.0383727	-0.0299647	M
					-0.784858	0.0461038	M
					0.392398	-0.276889	M
					-0.085973	0.257239	M
					-0.17713	-0.432706	M
					-0.569223	-0.578407	M
					-0.338089	0.120253	M
					0.0818558	0.670879	M
					-0.157214	-0.449343	M
					0.30625	-0.0912192	M
					-0.148984	-0.409156	M
					0.194085	-0.145923	M
					0.0920773	-0.17691	M
					0.228029	0.657328	M
					-0.0588064	-0.414883	M
					0.249458	-0.423527	M
					0.116408	-0.740844	M
					-0.236198	0.210614	M
					0.07676	0.61128	M
					0.217105	0.181073	M
					-0.0289361	0.0957242	M
					0.133882	-0.0665148	M
					0.27065	0.13929	M
					0.1531	0.151359	M
					0.0793274	0.120756	M
					0.0403671	-0.137982	M
					-0.0874574	-0.0752816	M
					0.0304552	-0.66454	M
					0.198203	0.121042	M
					-0.438994	-0.204408	M
					-0.335167	-0.338334	M
					-0.101099	1.61044	M
					0.309295	-0.24806	M
					0.176247	-0.274333	M
					-0.659977	-0.280424	M
					-0.137772	-0.398281	M
					-0.451492	-0.0896371	M
					0.186074	0.155456	M
					-0.0267354	0.398343	M
					0.0369692	-0.44636	M
					-0.197391	0.913725	M
					-0.0492415	-0.505476	M
					0.0817735	-0.221838	M
					-0.206169	-0.00096109	M
					0.0924235	0.182318	M
					0.0885206	0.425191	M
					-0.387156	-0.00512937	M
					-0.259541	0.0392381	M
					0.182325	0.101023	M
					-0.0747838	0.301494	M
					-0.517406	-0.198731	M
					-0.291026	-0.323303	M
					0.285699	-0.238747	M
					0.300485	0.384399	M
					-0.708841	-0.179185	M
					-0.0294069	-0.363727	M
					-0.3596	0.582876	M
					-0.132266	-0.730659	M
					0.0551098	-0.833252	M
					0.165158	-0.156194	M
					0.0901961	-0.348525	M
					-0.247057	-0.164331	M
					-0.601957	-0.147697	M
					-0.0978902	0.83863	M
					-0.153666	-0.203773	M
					-0.0295888	-0.657222	M
					-0.217226	0.436261	M
					0.0775074	-0.632281	M
					0.358292	-0.626062	M
					0.494793	0.344247	M
					0.093817	-0.223802	M
					0.152322	0.234763	M
					-0.131207	-0.215921	M
					0.363914	0.0189052	M
					0.278104	-0.246896	M
					0.251356	-0.687829	M
					-0.0291314	0.276366	M
					-0.255684	-0.0880598	M
					0.678367	0.624066	M
					0.227993	0.357394	M
					-0.94422	0.241501	M
					0.203692	-0.797437	M
					-0.289106	-0.322606	M
					0.289693	-0.534748	M
					-0.977968	-0.0397493	M
					-0.0668651	0.20927	M
					0.287802	-0.178287	M
					-0.124444	-0.0574116	M
					0.0325904	-0.46727	M
					0.460451	0.0612918	M
					-0.456619	0.023665	M
					0.230737	-0.154584	M
					-0.140268	0.665563	M
					0.158129	-0.562395	M
					0.253338	-0.290589	M
					0.00151239	0.622335	M
					-0.325364	-0.042034	M
					-0.345084	0.248957	M
					-0.039567	-0.669042	M
					-0.177168	-0.349648	M
					-0.0131277	-0.242313	M
					0.310488	-0.0720355	M
					0.0564729	0.467242	M
					-0.189046	-0.758704	M
					0.205735	-0.163117	M
					0.0527331	0.242827	M
					0.397021	0.0311271	M
					-0.459751	-0.961232	M
					0.173865	0.316168	M
					-0.00873234	-0.0150737	M
					-0.388517	-0.676441	M
					-0.190261	-1.0846	M
					0.024913	0.437139	M
					-0.40173	0.97781	M
					-0.152094	0.445067	M
					-0.0370479	0.12599	M
					-0.0392696	0.173412	M
					-0.582114	-0.880716	M
					-0.24387	-0.930247	M
					-0.112787	-0.0857126	M
					-0.284607	-0.427353	M
					0.144877	-0.709936	M
					-0.118958	0.967509	M
					-0.373285	0.403098	M
					-0.0460949	0.571308	M
					-0.0493534	-0.235329	M
					-0.133643	-0.230807	M
					0.51578	0.246937	M
					-0.249635	0.467956	M
					0.140846	0.00486706	M
					-0.381383	-0.102065	M
					0.0885704	0.856751	M
					0.120309	0.47869	M
					0.298261	-0.87073	M
					-0.00415346	-0.0576454	M
					-0.159314	0.0949082	M
					-0.214351	0.114606	M
					0.348703	0.505059	M
					0.110083	-0.0534891	M
					0.00828817	0.0196884	M
					-0.573831	-0.0751769	M
					0.431381	0.338749	M
					-0.429505	-0.550253	M
					0.6333	0.0241479	M
					0.00343707	0.111349	M
					-0.241079	0.458654	M
					-0.0318928	-1.30262	M
					-0.0781951	-0.184169	M
					0.380315	0.0705062	M
					0.178878	-0.220044	M
					-0.154204	1.23019	M
					-0.441364	-0.954298	M
					-0.205359	-0.592915	M
					-0.270718	-0.162067	M
					-0.279717	0.188805	M
					0.074142	-0.540897	M
					0.380204	0.195407	M
					0.37028	-0.340232	M
					-0.449268	0.637904	M
					0.486508	0.256306	M
					0.573247	0.186999	M
					0.0612202	0.00884499	M
					0.21896	0.38662	M
					0.0114777	0.225562	M
					0.358182	0.282098	M
					-0.181678	0.414719	M
					0.251244	0.160077	M
					-0.145871	-0.138122	M
					0.0353104	-0.315164	M
					-0.104318	-0.471615	M
					-0.412555	-0.57345	M
					-0.223135	-0.115175	M
					0.281837	-0.296807	M
					0.201902	0.701581	M
					0.19106	-0.511777	M
					-0.0862946	0.112492	M
					0.441973	-0.410274	M
					0.154825	-0.627596	M
					-0.148743	0.929895	M
					0.123516	1.26615	M
					-0.632517	-0.0176298	M
					-0.176518	0.20819	M
					-0.169263	0.397201	M
					0.0168368	-0.36972	M
					0.062717	-0.791857	M
					-0.130408	-0.837008	M
					0.059645	0.10525	M
					0.128011	-0.31845	M
					-0.0818174	-0.393795	M
					0.0736061	-0.0644572	M
					-0.0464631	0.554098	M
					-0.235066	0.106002	M
					-0.330235	-0.106691	M
					0.0747155	-0.196204	M
					-0.232706	0.309074	M
					0.118757	0.914941	M
					-0.00345156	-0.249357	M
					-0.432875	-0.422152	M
					-0.0937475	-1.17652	M
					0.404288	-0.208203	M
					-0.527689	0.00822875	M
					-0.357426	0.125906	M
					0.0583167	-0.311993	M
					-0.507436	0.260513	M
					-0.400379	-0.336467	M
					-0.239494	-0.0775843	M
					0.295759	-0.0998983	M
					-0.223184	-0.329178	M
					-0.153197	-0.540455	M
					-0.0631142	0.127733	M
					0.0497024	0.535306	M
					-0.365464	0.268874	M
					0.169493	0.0742523	M
					-0.378251	0.551142	M
					-0.195667	-0.221919	M
					0.278899	-0.523575	M
					-0.11476	0.169182	M
					-0.258381	0.0530953	M
					-0.356147	0.0790636	M
					0.236392	0.133621	M
					0.190625	0.278967	M
					-0.369223	-0.4788	M
					-0.0528441	0.0540426	M
					-0.474963	-0.35578	M
					-0.706025	-0.679963	M
					0.102413	-1.29492	M
					-0.493777	-0.298456	M
					0.172751	-0.185958	M
					0.184231	-0.189615	M
					-0.257113	-0.0474136	M
					0.334147	0.652785	M
					-0.0106998	-0.998582	M
					0.184145	-0.428883	M
					-0.528153	-0.405449	M
					0.0839962	0.130429	M
					-0.256283	-1.37879	M
					-0.200228	0.00199396	M
					-0.33282	0.0247578	M
					-0.416644	0.783484	M
					-0.239071	-0.762074	M
					-0.121607	0.341095	M
					-0.224093	0.445396	M
					0.239026	-0.631663	M
					-0.298272	-0.645178	M
					0.17335	0.129895	M
					-0.220885	0.250914	M
					0.303614	-0.655793	M
					-0.00808777	-0.198798	M
					0.270074	-1.12648	M
					0.0343476	-0.456354	M
					-0.0903353	-0.0168939	M
					-0.528844	-0.119671	M
					-0.0781413	-0.665915	M
					-0.509122	-0.332924	M
					-0.255661	-0.0393776	M
					0.266943	-0.300914	M
					-0.585539	-0.129796	M
					-0.275421	-0.507464	M
					0.0859136	-0.51811	M
					0.0477601	0.692565	M
					-0.226597	0.98763	M
					0.19382	-0.236042	M
					-0.543757	0.133096	M
					-0.37246	0.213114	M
					0.239185	0.206494	M
					-0.145482	0.0485397	M
					0.0622651	-0.650589	M
					-0.0173179	-0.761548	M
					0.00807233	0.438557	M
					0.124076	0.032662	M
					0.533811	-0.619032	M
					-0.517996	-0.0115985	M
					0.0840614	0.240418	M
					0.281726	0.285118	M
					-0.161926	-0.563478	M
					-0.597482	0.551457	M
					-0.193584	0.424484	M
					0.547714	0.330161	M
					0.163857	-0.574432	M
					-0.102332	-0.658997	M
					0.424708	0.10484	M
					0.278311	-0.704474	M
					-0.586495	-0.438904	M
					0.0197427	-0.198296	M
					0.711606	-0.179828	M
					0.135764	-0.231862	M
					-0.053234	-0.394613	M
					-0.145383	-0.264589	M
					-0.27237	-1.03437	M
					-0.0373064	0.340164	M
					-0.172756	-0.233043	M
					-0.151643	-0.203358	M
					-0.184886	-0.107733	M
					0.147361	-0.572394	M
					-0.525565	0.2227	M
					0.309897	-0.316968	M
					-0.752459	-0.778735	M
					0.0391371	-0.603183	M
					0.0643039	-0.0670156	M
					0.116832	-0.827056	M
					-0.397978	0.959619	M
					0.130277	0.753689	M
					-0.331615	-0.272286	M
					0.00125162	-0.754282	M
					-0.329648	0.559379	M
					0.292107	0.283552	M
					-0.214095	-0.748466	M
					-0.357197	-0.349438	M
					0.338544	-0.464244	M
					0.135331	-0.666896	M
					0.102459	-0.677061	M
					-0.263735	-0.620134	M
					-0.0849395	-0.229865	M
					-0.146285	-0.0134418	M
					-0.16254	-0.0343587	M
					-0.132247	-0.368136	M
					-0.0567836	-0.256799	M
					-0.0706395	0.127058	M
					0.111542	-0.336643	M
					-0.0623109	1.10161	M
					0.239587	0.531911	M
					-0.608395	-0.293649	M
					0.0529431	0.21758	M
					-0.0882958	-0.659977	M
					-0.33583	-0.513706	M
					0.00375616	0.195932	M
					-0.314845	-0.478941	M
					-0.273503	-0.00417662	M
					0.0578109	-0.694	M
					-0.308451	0.323448	M
					0.311299	0.0558719	M
					-0.0796078	0.586134	M
					-0.127505	-0.221731	M
					-0.396589	-0.378863	M
					-0.155102	-0.530395	M
					-0.487839	0.0108086	M
					0.123871	0.277238	M
					0.035748	0.259618	M
					-0.0569066	0.18533	M
					0.0515071	-0.0776621	M
					-0.522802	-0.461614	M
					0.164261	0.0566444	M
					-0.066001	-0.457704	M
					-0.116171	0.105186	M
					0.000504843	-0.172535	M
					-0.362689	0.02026	M
					0.434506	-0.684955	M

## Sheet: FigS10
Sex typicaility score (STS) data of surface area (SA) and cortical thickness (CT) and other primary sex prediction models for scatter plots in Fig. s10e-h
Fig. s10e				Fig. s10f				Fig. s10g				Fig. s10h
Behavioral all scales for STS	Relative SA_regresstotalSA for STS	sex		Relative SA_regresstotalSA for STS	task-specific tfMRI for STS	sex		Behavioral all scales for STS	Relative CT_regressavgCT for STS	sex		Relative CT_regressavgCT for STS	task-specific tfMRI for STS	sex
0.714401	0.665572	F		0.665572	0.781572	F		0.714401	0.704818	F		0.704818	0.781572	F
0.752533	0.430815	F		0.430815	0.698417	F		0.752533	0.484315	F		0.484315	0.698417	F
0.660785	0.559506	F		0.559506	0.615178	F		0.660785	0.551931	F		0.551931	0.615178	F
0.780392	0.620872	F		0.620872	0.589668	F		0.780392	0.565402	F		0.565402	0.589668	F
0.65985	0.503012	F		0.503012	0.679805	F		0.65985	0.898493	F		0.898493	0.679805	F
0.766442	0.331252	F		0.331252	0.713051	F		0.766442	0.637609	F		0.637609	0.713051	F
0.626951	0.341736	F		0.341736	0.710386	F		0.626951	0.464831	F		0.464831	0.710386	F
0.695651	0.573976	F		0.573976	0.338922	F		0.695651	0.737334	F		0.737334	0.338922	F
0.61836	0.528542	F		0.528542	0.630217	F		0.61836	0.547128	F		0.547128	0.630217	F
0.636806	0.363467	F		0.363467	0.676862	F		0.636806	0.724718	F		0.724718	0.676862	F
0.641654	0.537128	F		0.537128	0.769068	F		0.641654	0.52694	F		0.52694	0.769068	F
0.391879	0.552324	F		0.552324	0.474905	F		0.391879	0.375961	F		0.375961	0.474905	F
0.571672	0.448317	F		0.448317	0.744625	F		0.571672	0.645048	F		0.645048	0.744625	F
0.548431	0.513752	F		0.513752	0.646295	F		0.548431	0.707297	F		0.707297	0.646295	F
0.656533	0.535509	F		0.535509	0.497758	F		0.656533	0.361213	F		0.361213	0.497758	F
0.556797	0.438277	F		0.438277	0.670279	F		0.556797	0.548234	F		0.548234	0.670279	F
0.541749	0.64192	F		0.64192	0.463377	F		0.541749	0.541156	F		0.541156	0.463377	F
0.644954	0.474261	F		0.474261	0.79432	F		0.644954	0.847434	F		0.847434	0.79432	F
0.765328	0.623166	F		0.623166	0.493393	F		0.765328	0.552647	F		0.552647	0.493393	F
0.50091	0.662605	F		0.662605	0.690131	F		0.50091	0.671979	F		0.671979	0.690131	F
0.58499	0.459333	F		0.459333	0.580436	F		0.58499	0.677025	F		0.677025	0.580436	F
0.624895	0.575593	F		0.575593	0.619017	F		0.624895	0.694873	F		0.694873	0.619017	F
0.819818	0.563739	F		0.563739	0.616789	F		0.819818	0.631791	F		0.631791	0.616789	F
0.412571	0.445223	F		0.445223	0.64834	F		0.412571	0.766175	F		0.766175	0.64834	F
0.549198	0.411991	F		0.411991	0.600707	F		0.549198	0.37233	F		0.37233	0.600707	F
0.582625	0.579385	F		0.579385	0.556978	F		0.582625	0.657909	F		0.657909	0.556978	F
0.530298	0.574637	F		0.574637	0.711724	F		0.530298	0.664091	F		0.664091	0.711724	F
0.490193	0.511676	F		0.511676	0.781383	F		0.490193	0.794601	F		0.794601	0.781383	F
0.717346	0.506141	F		0.506141	0.650201	F		0.717346	0.72944	F		0.72944	0.650201	F
0.545289	0.464795	F		0.464795	0.727679	F		0.545289	0.612651	F		0.612651	0.727679	F
0.529699	0.660509	M		0.660509	0.743846	M		0.529699	0.425161	M		0.425161	0.743846	M
0.663332	0.494772	F		0.494772	0.61028	F		0.663332	0.530371	F		0.530371	0.61028	F
0.612102	0.491139	F		0.491139	0.656641	F		0.612102	0.393609	F		0.393609	0.656641	F
0.470788	0.47127	F		0.47127	0.814321	F		0.470788	0.698554	F		0.698554	0.814321	F
0.635574	0.389984	M		0.389984	0.692269	M		0.635574	0.693889	M		0.693889	0.692269	M
0.481129	0.375815	M		0.375815	0.681217	M		0.481129	0.586297	M		0.586297	0.681217	M
0.589422	0.494506	F		0.494506	0.630862	F		0.589422	0.677925	F		0.677925	0.630862	F
0.701792	0.509846	F		0.509846	0.612369	F		0.701792	0.63373	F		0.63373	0.612369	F
0.471497	0.534668	F		0.534668	0.63114	F		0.471497	0.678542	F		0.678542	0.63114	F
0.609886	0.451882	F		0.451882	0.645243	F		0.609886	0.604735	F		0.604735	0.645243	F
0.762758	0.419426	F		0.419426	0.654751	F		0.762758	0.505331	F		0.505331	0.654751	F
0.625753	0.573979	F		0.573979	0.709087	F		0.625753	0.493714	F		0.493714	0.709087	F
0.680668	0.519842	F		0.519842	0.613789	F		0.680668	0.704105	F		0.704105	0.613789	F
0.821154	0.642608	F		0.642608	0.86537	F		0.821154	0.501121	F		0.501121	0.86537	F
0.578446	0.476475	M		0.476475	0.599427	M		0.578446	0.578448	M		0.578448	0.599427	M
0.684317	0.526619	F		0.526619	0.689361	F		0.684317	0.583721	F		0.583721	0.689361	F
0.630526	0.531152	F		0.531152	0.490502	F		0.630526	0.591569	F		0.591569	0.490502	F
0.729924	0.535242	F		0.535242	0.795766	F		0.729924	0.682463	F		0.682463	0.795766	F
0.730121	0.530411	F		0.530411	0.743167	F		0.730121	0.615008	F		0.615008	0.743167	F
0.740002	0.512601	F		0.512601	0.854582	F		0.740002	0.791989	F		0.791989	0.854582	F
0.796212	0.63037	F		0.63037	0.679797	F		0.796212	0.648343	F		0.648343	0.679797	F
0.681091	0.488776	F		0.488776	0.749774	F		0.681091	0.472436	F		0.472436	0.749774	F
0.823642	0.470846	F		0.470846	0.817097	F		0.823642	0.687281	F		0.687281	0.817097	F
0.656064	0.518176	M		0.518176	0.633008	M		0.656064	0.643852	M		0.643852	0.633008	M
0.741703	0.638317	M		0.638317	0.647035	M		0.741703	0.534967	M		0.534967	0.647035	M
0.53787	0.674457	M		0.674457	0.764518	M		0.53787	0.643698	M		0.643698	0.764518	M
0.657232	0.478795	M		0.478795	0.649476	M		0.657232	0.556352	M		0.556352	0.649476	M
0.412157	0.653418	M		0.653418	0.782031	M		0.412157	0.665932	M		0.665932	0.782031	M
0.414553	0.491754	M		0.491754	0.832537	M		0.414553	0.335058	M		0.335058	0.832537	M
0.720806	0.539282	M		0.539282	0.773459	M		0.720806	0.694035	M		0.694035	0.773459	M
0.845063	0.687073	M		0.687073	0.865832	M		0.845063	0.811485	M		0.811485	0.865832	M
0.547583	0.507742	M		0.507742	0.718429	M		0.547583	0.547274	M		0.547274	0.718429	M
0.683987	0.393276	M		0.393276	0.59039	M		0.683987	0.443352	M		0.443352	0.59039	M
0.763123	0.57569	M		0.57569	0.536682	M		0.763123	0.59831	M		0.59831	0.536682	M
0.620661	0.475794	M		0.475794	0.703154	M		0.620661	0.611962	M		0.611962	0.703154	M
0.641921	0.578698	M		0.578698	0.737666	M		0.641921	0.553314	M		0.553314	0.737666	M
0.605453	0.477958	M		0.477958	0.613554	M		0.605453	0.512314	M		0.512314	0.613554	M
0.357963	0.660174	F		0.660174	0.61587	F		0.357963	0.547784	F		0.547784	0.61587	F
0.607538	0.590313	M		0.590313	0.468986	M		0.607538	0.702918	M		0.702918	0.468986	M
0.615949	0.29972	M		0.29972	0.813917	M		0.615949	0.759999	M		0.759999	0.813917	M
0.652686	0.655438	M		0.655438	0.741452	M		0.652686	0.651867	M		0.651867	0.741452	M
0.624435	0.625566	M		0.625566	0.713161	M		0.624435	0.558932	M		0.558932	0.713161	M
0.593386	0.453914	M		0.453914	0.4686	M		0.593386	0.35521	M		0.35521	0.4686	M
0.518111	0.578176	M		0.578176	0.785766	M		0.518111	0.442559	M		0.442559	0.785766	M
0.716648	0.697723	M		0.697723	0.514506	M		0.716648	0.687385	M		0.687385	0.514506	M
0.796542	0.478346	M		0.478346	0.615075	M		0.796542	0.815231	M		0.815231	0.615075	M
0.763437	0.574819	M		0.574819	0.56817	M		0.763437	0.644986	M		0.644986	0.56817	M
0.705581	0.442647	F		0.442647	0.646232	F		0.705581	0.65143	F		0.65143	0.646232	F
0.654623	0.471112	F		0.471112	0.420359	F		0.654623	0.670637	F		0.670637	0.420359	F
0.762756	0.476522	M		0.476522	0.831779	M		0.762756	0.492715	M		0.492715	0.831779	M
0.524196	0.554852	F		0.554852	0.48717	F		0.524196	0.531415	F		0.531415	0.48717	F
0.714284	0.443424	M		0.443424	0.569781	M		0.714284	0.466934	M		0.466934	0.569781	M
0.527577	0.568068	M		0.568068	0.600038	M		0.527577	0.497836	M		0.497836	0.600038	M
0.596276	0.468526	M		0.468526	0.657665	M		0.596276	0.420428	M		0.420428	0.657665	M
0.631941	0.539909	M		0.539909	0.722266	M		0.631941	0.626292	M		0.626292	0.722266	M
0.255718	0.526105	M		0.526105	0.730744	M		0.255718	0.33617	M		0.33617	0.730744	M
0.742215	0.591491	M		0.591491	0.649363	M		0.742215	0.542343	M		0.542343	0.649363	M
0.579882	0.563715	M		0.563715	0.676855	M		0.579882	0.37077	M		0.37077	0.676855	M
0.678563	0.606443	M		0.606443	0.499143	M		0.678563	0.377953	M		0.377953	0.499143	M
0.665325	0.604778	M		0.604778	0.612387	M		0.665325	0.469524	M		0.469524	0.612387	M
0.626082	0.620575	M		0.620575	0.636297	M		0.626082	0.450034	M		0.450034	0.636297	M
0.575719	0.599919	M		0.599919	0.719753	M		0.575719	0.748172	M		0.748172	0.719753	M
0.668035	0.607508	F		0.607508	0.551304	F		0.668035	0.52445	F		0.52445	0.551304	F
0.533471	0.659701	M		0.659701	0.567562	M		0.533471	0.586754	M		0.586754	0.567562	M
0.516145	0.641434	M		0.641434	0.682346	M		0.516145	0.804168	M		0.804168	0.682346	M
0.486714	0.486576	F		0.486576	0.826961	F		0.486714	0.691531	F		0.691531	0.826961	F
0.433758	0.683341	F		0.683341	0.613951	F		0.433758	0.585344	F		0.585344	0.613951	F
0.729552	0.544208	F		0.544208	0.784841	F		0.729552	0.796407	F		0.796407	0.784841	F
0.740638	0.477615	F		0.477615	0.7822	F		0.740638	0.588778	F		0.588778	0.7822	F
0.681139	0.550105	M		0.550105	0.437476	M		0.681139	0.492709	M		0.492709	0.437476	M
0.781367	0.558478	F		0.558478	0.592789	F		0.781367	0.642454	F		0.642454	0.592789	F
0.576375	0.483789	F		0.483789	0.503652	F		0.576375	0.723547	F		0.723547	0.503652	F
0.638144	0.548307	M		0.548307	0.693091	M		0.638144	0.447465	M		0.447465	0.693091	M
0.648593	0.590356	F		0.590356	0.64856	F		0.648593	0.621745	F		0.621745	0.64856	F
0.787416	0.542623	F		0.542623	0.501762	F		0.787416	0.676639	F		0.676639	0.501762	F
0.645927	0.416482	F		0.416482	0.752395	F		0.645927	0.651734	F		0.651734	0.752395	F
0.569488	0.669683	F		0.669683	0.700325	F		0.569488	0.702727	F		0.702727	0.700325	F
0.675328	0.56702	F		0.56702	0.556134	F		0.675328	0.761831	F		0.761831	0.556134	F
0.547411	0.650906	F		0.650906	0.536511	F		0.547411	0.68917	F		0.68917	0.536511	F
0.712	0.533294	F		0.533294	0.635086	F		0.712	0.462358	F		0.462358	0.635086	F
0.825883	0.576497	F		0.576497	0.658876	F		0.825883	0.707922	F		0.707922	0.658876	F
0.584882	0.5937	F		0.5937	0.505278	F		0.584882	0.455196	F		0.455196	0.505278	F
0.625418	0.606139	F		0.606139	0.687537	F		0.625418	0.558432	F		0.558432	0.687537	F
0.698433	0.594041	F		0.594041	0.434134	F		0.698433	0.634861	F		0.634861	0.434134	F
0.775534	0.465886	M		0.465886	0.774198	M		0.775534	0.538778	M		0.538778	0.774198	M
0.702345	0.610937	F		0.610937	0.841713	F		0.702345	0.627144	F		0.627144	0.841713	F
0.489003	0.527048	F		0.527048	0.80907	F		0.489003	0.692692	F		0.692692	0.80907	F
0.632535	0.401891	M		0.401891	0.748578	M		0.632535	0.529772	M		0.529772	0.748578	M
0.750718	0.583399	F		0.583399	0.746372	F		0.750718	0.410838	F		0.410838	0.746372	F
0.764206	0.469656	F		0.469656	0.829916	F		0.764206	0.727598	F		0.727598	0.829916	F
0.758502	0.699517	F		0.699517	0.652859	F		0.758502	0.651441	F		0.651441	0.652859	F
0.565958	0.621719	F		0.621719	0.664963	F		0.565958	0.504664	F		0.504664	0.664963	F
0.763318	0.371148	M		0.371148	0.725556	M		0.763318	0.545707	M		0.545707	0.725556	M
0.539307	0.670101	F		0.670101	0.840462	F		0.539307	0.657198	F		0.657198	0.840462	F
0.530122	0.668396	F		0.668396	0.501374	F		0.530122	0.323521	F		0.323521	0.501374	F
0.560985	0.665173	F		0.665173	0.651647	F		0.560985	0.350762	F		0.350762	0.651647	F
0.574338	0.470068	F		0.470068	0.607827	F		0.574338	0.787142	F		0.787142	0.607827	F
0.65524	0.547574	F		0.547574	0.761738	F		0.65524	0.667248	F		0.667248	0.761738	F
0.701789	0.487678	F		0.487678	0.758588	F		0.701789	0.557007	F		0.557007	0.758588	F
0.713083	0.523576	F		0.523576	0.770025	F		0.713083	0.802921	F		0.802921	0.770025	F
0.785663	0.632528	F		0.632528	0.464352	F		0.785663	0.744741	F		0.744741	0.464352	F
0.670637	0.575542	F		0.575542	0.583681	F		0.670637	0.458416	F		0.458416	0.583681	F
0.651479	0.613553	F		0.613553	0.783226	F		0.651479	0.732925	F		0.732925	0.783226	F
0.610315	0.457478	F		0.457478	0.539157	F		0.610315	0.645662	F		0.645662	0.539157	F
0.641717	0.619497	F		0.619497	0.800955	F		0.641717	0.792369	F		0.792369	0.800955	F
0.758576	0.464126	F		0.464126	0.72658	F		0.758576	0.553307	F		0.553307	0.72658	F
0.719964	0.556234	F		0.556234	0.610079	F		0.719964	0.598187	F		0.598187	0.610079	F
0.648023	0.546365	F		0.546365	0.535337	F		0.648023	0.780806	F		0.780806	0.535337	F
0.850585	0.613182	F		0.613182	0.816574	F		0.850585	0.682316	F		0.682316	0.816574	F
0.703881	0.542839	F		0.542839	0.751644	F		0.703881	0.456533	F		0.456533	0.751644	F
0.630532	0.581381	F		0.581381	0.632318	F		0.630532	0.856545	F		0.856545	0.632318	F
0.471758	0.655543	F		0.655543	0.615189	F		0.471758	0.729776	F		0.729776	0.615189	F
0.830932	0.629719	F		0.629719	0.688725	F		0.830932	0.822509	F		0.822509	0.688725	F
0.648447	0.43081	F		0.43081	0.674417	F		0.648447	0.621841	F		0.621841	0.674417	F
0.596269	0.635384	F		0.635384	0.507848	F		0.596269	0.73409	F		0.73409	0.507848	F
0.580504	0.533102	F		0.533102	0.571325	F		0.580504	0.739567	F		0.739567	0.571325	F
0.639996	0.565816	F		0.565816	0.649225	F		0.639996	0.645669	F		0.645669	0.649225	F
0.656825	0.539636	M		0.539636	0.533602	M		0.656825	0.482026	M		0.482026	0.533602	M
0.714844	0.341855	F		0.341855	0.72801	F		0.714844	0.783572	F		0.783572	0.72801	F
0.31462	0.577083	M		0.577083	0.534812	M		0.31462	0.438185	M		0.438185	0.534812	M
0.619073	0.733276	M		0.733276	0.785665	M		0.619073	0.614981	M		0.614981	0.785665	M
0.534609	0.496335	M		0.496335	0.685533	M		0.534609	0.665174	M		0.665174	0.685533	M
0.603093	0.496144	M		0.496144	0.873477	M		0.603093	0.631494	M		0.631494	0.873477	M
0.635826	0.41598	M		0.41598	0.612505	M		0.635826	0.704805	M		0.704805	0.612505	M
0.601492	0.605142	M		0.605142	0.827241	M		0.601492	0.500067	M		0.500067	0.827241	M
0.758129	0.542068	M		0.542068	0.706404	M		0.758129	0.706633	M		0.706633	0.706404	M
0.743986	0.576148	M		0.576148	0.547564	M		0.743986	0.42696	M		0.42696	0.547564	M
0.571263	0.454182	M		0.454182	0.595021	M		0.571263	0.624075	M		0.624075	0.595021	M
0.637228	0.58134	M		0.58134	0.735182	M		0.637228	0.775859	M		0.775859	0.735182	M
0.601304	0.406223	M		0.406223	0.695185	M		0.601304	0.437443	M		0.437443	0.695185	M
0.637874	0.532639	F		0.532639	0.766963	F		0.637874	0.486049	F		0.486049	0.766963	F
0.507966	0.526324	M		0.526324	0.408294	M		0.507966	0.376482	M		0.376482	0.408294	M
0.631018	0.490401	F		0.490401	0.659371	F		0.631018	0.637216	F		0.637216	0.659371	F
0.591922	0.531184	M		0.531184	0.56201	M		0.591922	0.754466	M		0.754466	0.56201	M
0.701554	0.489248	M		0.489248	0.703515	M		0.701554	0.70365	M		0.70365	0.703515	M
0.52639	0.58602	M		0.58602	0.714079	M		0.52639	0.637983	M		0.637983	0.714079	M
0.478373	0.650166	M		0.650166	0.670448	M		0.478373	0.516143	M		0.516143	0.670448	M
0.416025	0.482967	F		0.482967	0.334354	F		0.416025	0.513985	F		0.513985	0.334354	F
0.576814	0.428128	F		0.428128	0.428789	F		0.576814	0.613847	F		0.613847	0.428789	F
0.522297	0.551463	M		0.551463	0.429507	M		0.522297	0.500748	M		0.500748	0.429507	M
0.63044	0.399724	F		0.399724	0.623861	F		0.63044	0.431997	F		0.431997	0.623861	F
0.603324	0.598094	M		0.598094	0.738366	M		0.603324	0.60052	M		0.60052	0.738366	M
0.553494	0.411673	M		0.411673	0.498386	M		0.553494	0.786703	M		0.786703	0.498386	M
0.602147	0.549951	M		0.549951	0.689532	M		0.602147	0.493465	M		0.493465	0.689532	M
0.72788	0.623546	M		0.623546	0.707826	M		0.72788	0.619766	M		0.619766	0.707826	M
0.780794	0.591991	M		0.591991	0.732606	M		0.780794	0.558298	M		0.558298	0.732606	M
0.668695	0.57101	M		0.57101	0.590346	M		0.668695	0.668298	M		0.668298	0.590346	M
0.807101	0.525657	M		0.525657	0.542031	M		0.807101	0.76445	M		0.76445	0.542031	M
0.791917	0.542931	M		0.542931	0.794024	M		0.791917	0.758032	M		0.758032	0.794024	M
0.527858	0.453826	M		0.453826	0.440607	M		0.527858	0.658484	M		0.658484	0.440607	M
0.398454	0.560955	F		0.560955	0.681837	F		0.398454	0.300351	F		0.300351	0.681837	F
0.325675	0.689424	F		0.689424	0.602736	F		0.325675	0.526926	F		0.526926	0.602736	F
0.697968	0.394251	M		0.394251	0.594533	M		0.697968	0.673559	M		0.673559	0.594533	M
0.726375	0.589294	M		0.589294	0.480814	M		0.726375	0.605628	M		0.605628	0.480814	M
0.631935	0.69925	M		0.69925	0.731801	M		0.631935	0.689367	M		0.689367	0.731801	M
0.539425	0.452664	F		0.452664	0.385871	F		0.539425	0.633326	F		0.633326	0.385871	F
0.755068	0.377815	M		0.377815	0.718909	M		0.755068	0.350294	M		0.350294	0.718909	M
0.441192	0.349276	M		0.349276	0.413007	M		0.441192	0.646376	M		0.646376	0.413007	M
0.691507	0.49951	F		0.49951	0.648798	F		0.691507	0.540085	F		0.540085	0.648798	F
0.603126	0.502607	M		0.502607	0.547914	M		0.603126	0.790739	M		0.790739	0.547914	M
0.615496	0.541857	M		0.541857	0.657026	M		0.615496	0.534396	M		0.534396	0.657026	M
0.711781	0.431591	M		0.431591	0.710279	M		0.711781	0.534527	M		0.534527	0.710279	M
0.623331	0.485552	F		0.485552	0.705436	F		0.623331	0.468258	F		0.468258	0.705436	F
0.517352	0.627093	F		0.627093	0.623696	F		0.517352	0.47221	F		0.47221	0.623696	F
0.693935	0.634751	F		0.634751	0.666448	F		0.693935	0.378181	F		0.378181	0.666448	F
0.610488	0.49343	F		0.49343	0.596963	F		0.610488	0.578779	F		0.578779	0.596963	F
0.676065	0.59936	F		0.59936	0.774636	F		0.676065	0.833624	F		0.833624	0.774636	F
0.615392	0.505394	F		0.505394	0.764171	F		0.615392	0.729376	F		0.729376	0.764171	F
0.696384	0.528731	M		0.528731	0.79746	M		0.696384	0.722585	M		0.722585	0.79746	M
0.785029	0.497955	F		0.497955	0.558883	F		0.785029	0.624462	F		0.624462	0.558883	F
0.618726	0.555047	F		0.555047	0.553871	F		0.618726	0.767883	F		0.767883	0.553871	F
0.676403	0.455226	F		0.455226	0.732915	F		0.676403	0.430081	F		0.430081	0.732915	F
0.543244	0.623609	F		0.623609	0.699569	F		0.543244	0.605191	F		0.605191	0.699569	F
0.538593	0.541967	F		0.541967	0.889198	F		0.538593	0.624364	F		0.624364	0.889198	F
0.514594	0.489254	F		0.489254	0.671384	F		0.514594	0.538161	F		0.538161	0.671384	F
0.663867	0.581729	M		0.581729	0.568008	M		0.663867	0.544471	M		0.544471	0.568008	M
0.666702	0.349124	F		0.349124	0.758226	F		0.666702	0.562206	F		0.562206	0.758226	F
0.656098	0.607948	F		0.607948	0.544914	F		0.656098	0.723757	F		0.723757	0.544914	F
0.601171	0.609205	F		0.609205	0.441436	F		0.601171	0.69958	F		0.69958	0.441436	F
0.335521	0.455735	M		0.455735	0.607869	M		0.335521	0.629897	M		0.629897	0.607869	M
0.66208	0.557763	F		0.557763	0.647025	F		0.66208	0.644735	F		0.644735	0.647025	F
0.657558	0.472544	F		0.472544	0.701901	F		0.657558	0.827393	F		0.827393	0.701901	F
0.650907	0.523528	F		0.523528	0.59513	F		0.650907	0.622789	F		0.622789	0.59513	F
0.707187	0.666682	F		0.666682	0.557231	F		0.707187	0.546558	F		0.546558	0.557231	F
0.648331	0.516374	M		0.516374	0.608003	M		0.648331	0.382521	M		0.382521	0.608003	M
0.684133	0.539364	F		0.539364	0.719276	F		0.684133	0.688848	F		0.688848	0.719276	F
0.714995	0.545631	F		0.545631	0.607052	F		0.714995	0.753376	F		0.753376	0.607052	F
0.704969	0.529472	F		0.529472	0.620132	F		0.704969	0.728394	F		0.728394	0.620132	F
0.681231	0.818647	F		0.818647	0.6545	F		0.681231	0.712274	F		0.712274	0.6545	F
0.592727	0.500163	F		0.500163	0.71926	F		0.592727	0.648884	F		0.648884	0.71926	F
0.767614	0.527356	F		0.527356	0.708764	F		0.767614	0.614628	F		0.614628	0.708764	F
0.841782	0.520688	F		0.520688	0.660596	F		0.841782	0.547393	F		0.547393	0.660596	F
0.728132	0.617164	M		0.617164	0.540407	M		0.728132	0.540499	M		0.540499	0.540407	M
0.686068	0.564684	F		0.564684	0.754359	F		0.686068	0.445106	F		0.445106	0.754359	F
0.650723	0.572303	F		0.572303	0.393385	F		0.650723	0.790061	F		0.790061	0.393385	F
0.646175	0.532675	M		0.532675	0.718105	M		0.646175	0.620856	M		0.620856	0.718105	M
0.592103	0.522559	F		0.522559	0.662235	F		0.592103	0.641845	F		0.641845	0.662235	F
0.749712	0.479958	F		0.479958	0.617674	F		0.749712	0.80478	F		0.80478	0.617674	F
0.708874	0.553623	F		0.553623	0.544501	F		0.708874	0.477872	F		0.477872	0.544501	F
0.662748	0.492193	F		0.492193	0.425834	F		0.662748	0.439118	F		0.439118	0.425834	F
0.678493	0.484443	F		0.484443	0.585271	F		0.678493	0.786484	F		0.786484	0.585271	F
0.590195	0.650398	F		0.650398	0.768238	F		0.590195	0.721413	F		0.721413	0.768238	F
0.748163	0.634318	F		0.634318	0.697628	F		0.748163	0.547984	F		0.547984	0.697628	F
0.759712	0.476704	F		0.476704	0.714383	F		0.759712	0.749918	F		0.749918	0.714383	F
0.639135	0.510304	F		0.510304	0.790011	F		0.639135	0.757693	F		0.757693	0.790011	F
0.752947	0.534263	F		0.534263	0.661089	F		0.752947	0.4967	F		0.4967	0.661089	F
0.792627	0.570795	F		0.570795	0.782566	F		0.792627	0.556003	F		0.556003	0.782566	F
0.667486	0.587696	F		0.587696	0.569409	F		0.667486	0.493682	F		0.493682	0.569409	F
0.602535	0.567411	M		0.567411	0.585346	M		0.602535	0.607455	M		0.607455	0.585346	M
0.687018	0.445013	F		0.445013	0.651723	F		0.687018	0.637304	F		0.637304	0.651723	F
0.706549	0.562355	F		0.562355	0.840353	F		0.706549	0.560215	F		0.560215	0.840353	F
0.578773	0.400138	F		0.400138	0.529029	F		0.578773	0.511736	F		0.511736	0.529029	F
0.664785	0.667297	F		0.667297	0.738007	F		0.664785	0.730849	F		0.730849	0.738007	F
0.841806	0.51262	M		0.51262	0.739557	M		0.841806	0.563463	M		0.563463	0.739557	M
0.687018	0.561055	M		0.561055	0.60809	M		0.687018	0.642744	M		0.642744	0.60809	M
0.653877	0.566088	M		0.566088	0.707289	M		0.653877	0.611617	M		0.611617	0.707289	M
0.667991	0.595675	M		0.595675	0.527131	M		0.667991	0.630901	M		0.630901	0.527131	M
0.427196	0.496008	M		0.496008	0.576125	M		0.427196	0.611588	M		0.611588	0.576125	M
0.599723	0.611803	M		0.611803	0.833721	M		0.599723	0.758946	M		0.758946	0.833721	M
0.660041	0.453474	M		0.453474	0.612336	M		0.660041	0.853484	M		0.853484	0.612336	M
0.65781	0.477266	M		0.477266	0.646243	M		0.65781	0.543199	M		0.543199	0.646243	M
0.626262	0.504364	M		0.504364	0.606761	M		0.626262	0.710153	M		0.710153	0.606761	M
0.629868	0.458783	F		0.458783	0.682804	F		0.629868	0.566678	F		0.566678	0.682804	F
0.513726	0.562342	F		0.562342	0.433953	F		0.513726	0.647531	F		0.647531	0.433953	F
0.604707	0.530326	M		0.530326	0.717063	M		0.604707	0.660439	M		0.660439	0.717063	M
0.730789	0.623853	F		0.623853	0.645421	F		0.730789	0.315241	F		0.315241	0.645421	F
0.658464	0.671145	M		0.671145	0.83543	M		0.658464	0.747588	M		0.747588	0.83543	M
0.588149	0.569999	M		0.569999	0.552281	M		0.588149	0.613821	M		0.613821	0.552281	M
0.672642	0.492014	F		0.492014	0.745151	F		0.672642	0.446103	F		0.446103	0.745151	F
0.422104	0.555413	M		0.555413	0.598745	M		0.422104	0.488963	M		0.488963	0.598745	M
0.566441	0.606222	M		0.606222	0.613162	M		0.566441	0.552216	M		0.552216	0.613162	M
0.445348	0.563176	F		0.563176	0.572747	F		0.445348	0.625419	F		0.625419	0.572747	F
0.72104	0.52083	M		0.52083	0.579829	M		0.72104	0.543109	M		0.543109	0.579829	M
0.672784	0.494178	M		0.494178	0.670405	M		0.672784	0.447699	M		0.447699	0.670405	M
0.777445	0.302823	M		0.302823	0.566305	M		0.777445	0.733846	M		0.733846	0.566305	M
0.757286	0.431133	M		0.431133	0.784679	M		0.757286	0.485676	M		0.485676	0.784679	M
0.59875	0.599705	M		0.599705	0.474658	M		0.59875	0.333142	M		0.333142	0.474658	M
0.589038	0.526071	M		0.526071	0.749417	M		0.589038	0.609697	M		0.609697	0.749417	M
0.720364	0.432226	M		0.432226	0.669786	M		0.720364	0.556802	M		0.556802	0.669786	M
0.777168	0.495037	M		0.495037	0.560075	M		0.777168	0.482584	M		0.482584	0.560075	M
0.549339	0.446649	M		0.446649	0.730639	M		0.549339	0.59097	M		0.59097	0.730639	M
0.381321	0.643036	M		0.643036	0.734869	M		0.381321	0.64291	M		0.64291	0.734869	M
0.676035	0.521739	F		0.521739	0.420113	F		0.676035	0.728239	F		0.728239	0.420113	F
0.631432	0.466321	M		0.466321	0.532244	M		0.631432	0.764278	M		0.764278	0.532244	M
0.649164	0.405065	M		0.405065	0.759411	M		0.649164	0.662291	M		0.662291	0.759411	M
0.715761	0.814993	M		0.814993	0.565084	M		0.715761	0.615608	M		0.615608	0.565084	M
0.673242	0.396345	M		0.396345	0.806926	M		0.673242	0.536071	M		0.536071	0.806926	M
0.621299	0.617742	M		0.617742	0.831471	M		0.621299	0.725177	M		0.725177	0.831471	M
0.706831	0.524256	M		0.524256	0.627181	M		0.706831	0.459287	M		0.459287	0.627181	M
0.633042	0.60806	M		0.60806	0.594306	M		0.633042	0.762517	M		0.762517	0.594306	M
0.720507	0.554577	M		0.554577	0.390263	M		0.720507	0.585906	M		0.585906	0.390263	M
0.769462	0.471102	M		0.471102	0.737927	M		0.769462	0.716248	M		0.716248	0.737927	M
0.889872	0.433648	M		0.433648	0.810449	M		0.889872	0.55026	M		0.55026	0.810449	M
0.59945	0.56078	M		0.56078	0.603667	M		0.59945	0.732275	M		0.732275	0.603667	M
0.601487	0.545914	M		0.545914	0.724517	M		0.601487	0.57164	M		0.57164	0.724517	M
0.847296	0.556533	M		0.556533	0.633557	M		0.847296	0.541769	M		0.541769	0.633557	M
0.717142	0.492294	M		0.492294	0.592746	M		0.717142	0.497107	M		0.497107	0.592746	M
0.624086	0.540098	F		0.540098	0.598748	F		0.624086	0.753671	F		0.753671	0.598748	F
0.674368	0.483285	F		0.483285	0.551308	F		0.674368	0.668847	F		0.668847	0.551308	F
0.634877	0.56632	F		0.56632	0.866667	F		0.634877	0.451929	F		0.451929	0.866667	F
0.67763	0.476099	M		0.476099	0.708746	M		0.67763	0.572222	M		0.572222	0.708746	M
0.798269	0.58834	F		0.58834	0.712787	F		0.798269	0.525742	F		0.525742	0.712787	F
0.602901	0.630475	F		0.630475	0.806515	F		0.602901	0.568794	F		0.568794	0.806515	F
0.633216	0.514894	M		0.514894	0.653583	M		0.633216	0.610585	M		0.610585	0.653583	M
0.768158	0.679178	F		0.679178	0.556205	F		0.768158	0.536092	F		0.536092	0.556205	F
0.63457	0.449026	F		0.449026	0.627053	F		0.63457	0.508653	F		0.508653	0.627053	F
0.562654	0.531033	F		0.531033	0.616298	F		0.562654	0.521096	F		0.521096	0.616298	F
0.749469	0.620254	F		0.620254	0.771449	F		0.749469	0.772459	F		0.772459	0.771449	F
0.750494	0.571899	F		0.571899	0.810803	F		0.750494	0.557498	F		0.557498	0.810803	F
0.718593	0.448169	F		0.448169	0.685484	F		0.718593	0.732743	F		0.732743	0.685484	F
0.646965	0.641257	F		0.641257	0.744678	F		0.646965	0.442313	F		0.442313	0.744678	F
0.784545	0.435807	F		0.435807	0.754984	F		0.784545	0.57496	F		0.57496	0.754984	F
0.64272	0.643869	F		0.643869	0.522082	F		0.64272	0.366247	F		0.366247	0.522082	F
0.632491	0.510324	F		0.510324	0.713619	F		0.632491	0.522922	F		0.522922	0.713619	F
0.631587	0.468039	F		0.468039	0.952681	F		0.631587	0.564947	F		0.564947	0.952681	F
0.77483	0.494941	F		0.494941	0.598219	F		0.77483	0.450458	F		0.450458	0.598219	F
0.630361	0.653668	M		0.653668	0.801925	M		0.630361	0.464413	M		0.464413	0.801925	M
0.541703	0.590658	F		0.590658	0.423105	F		0.541703	0.446519	F		0.446519	0.423105	F
0.609162	0.530804	F		0.530804	0.775002	F		0.609162	0.603698	F		0.603698	0.775002	F
0.755241	0.687406	F		0.687406	0.686699	F		0.755241	0.673255	F		0.673255	0.686699	F
0.525387	0.693222	F		0.693222	0.743013	F		0.525387	0.703411	F		0.703411	0.743013	F
0.643809	0.566654	F		0.566654	0.668896	F		0.643809	0.668004	F		0.668004	0.668896	F
0.81988	0.626037	M		0.626037	0.426787	M		0.81988	0.597222	M		0.597222	0.426787	M
0.701087	0.583259	F		0.583259	0.625139	F		0.701087	0.623818	F		0.623818	0.625139	F
0.670947	0.489304	F		0.489304	0.438871	F		0.670947	0.78639	F		0.78639	0.438871	F
0.7247	0.577483	F		0.577483	0.58029	F		0.7247	0.601775	F		0.601775	0.58029	F
0.620899	0.666663	F		0.666663	0.805038	F		0.620899	0.398866	F		0.398866	0.805038	F
0.714143	0.619694	F		0.619694	0.477782	F		0.714143	0.681245	F		0.681245	0.477782	F
0.622572	0.638289	F		0.638289	0.699786	F		0.622572	0.432677	F		0.432677	0.699786	F
0.706237	0.433015	F		0.433015	0.812252	F		0.706237	0.617341	F		0.617341	0.812252	F
0.599689	0.417815	F		0.417815	0.729452	F		0.599689	0.637104	F		0.637104	0.729452	F
0.727376	0.381014	F		0.381014	0.659483	F		0.727376	0.718869	F		0.718869	0.659483	F
0.581646	0.494284	F		0.494284	0.643995	F		0.581646	0.553785	F		0.553785	0.643995	F
0.677972	0.569682	F		0.569682	0.584512	F		0.677972	0.562367	F		0.562367	0.584512	F
0.596681	0.614943	F		0.614943	0.539166	F		0.596681	0.548398	F		0.548398	0.539166	F
0.729188	0.620619	F		0.620619	0.712384	F		0.729188	0.831096	F		0.831096	0.712384	F
0.633409	0.695678	F		0.695678	0.283473	F		0.633409	0.405391	F		0.405391	0.283473	F
0.74561	0.736301	F		0.736301	0.545655	F		0.74561	0.706836	F		0.706836	0.545655	F
0.747242	0.541497	F		0.541497	0.755795	F		0.747242	0.649307	F		0.649307	0.755795	F
0.716772	0.454411	F		0.454411	0.773838	F		0.716772	0.465529	F		0.465529	0.773838	F
0.662232	0.583001	F		0.583001	0.747874	F		0.662232	0.437171	F		0.437171	0.747874	F
0.588881	0.515893	F		0.515893	0.647671	F		0.588881	0.814558	F		0.814558	0.647671	F
0.563283	0.627596	F		0.627596	0.842647	F		0.563283	0.584278	F		0.584278	0.842647	F
0.780194	0.520263	F		0.520263	0.612249	F		0.780194	0.549641	F		0.549641	0.612249	F
0.569689	0.635761	F		0.635761	0.746878	F		0.569689	0.706768	F		0.706768	0.746878	F
0.733132	0.404869	F		0.404869	0.655827	F		0.733132	0.62889	F		0.62889	0.655827	F
0.759761	0.472359	F		0.472359	0.590102	F		0.759761	0.515388	F		0.515388	0.590102	F
0.576858	0.563326	F		0.563326	0.435252	F		0.576858	0.742631	F		0.742631	0.435252	F
0.827589	0.454576	F		0.454576	0.426649	F		0.827589	0.641112	F		0.641112	0.426649	F
0.646712	0.580301	M		0.580301	0.763509	M		0.646712	0.631527	M		0.631527	0.763509	M
0.537706	0.330988	M		0.330988	0.401758	M		0.537706	0.65285	M		0.65285	0.401758	M
0.551468	0.661463	F		0.661463	0.672125	F		0.551468	0.460752	F		0.460752	0.672125	F
0.705844	0.453478	M		0.453478	0.589172	M		0.705844	0.628844	M		0.628844	0.589172	M
0.728709	0.398704	M		0.398704	0.553753	M		0.728709	0.641188	M		0.641188	0.553753	M
0.539705	0.626674	M		0.626674	0.514246	M		0.539705	0.491371	M		0.491371	0.514246	M
0.687683	0.52478	M		0.52478	0.716354	M		0.687683	0.423105	M		0.423105	0.716354	M
0.837233	0.695272	M		0.695272	0.754138	M		0.837233	0.672522	M		0.672522	0.754138	M
0.629955	0.315915	M		0.315915	0.768754	M		0.629955	0.670012	M		0.670012	0.768754	M
0.574773	0.522038	M		0.522038	0.6729	M		0.574773	0.685745	M		0.685745	0.6729	M
0.771438	0.328628	F		0.328628	0.583037	F		0.771438	0.50003	F		0.50003	0.583037	F
0.635577	0.34969	F		0.34969	0.610587	F		0.635577	0.42435	F		0.42435	0.610587	F
0.658741	0.687874	M		0.687874	0.724974	M		0.658741	0.482795	M		0.482795	0.724974	M
0.656582	0.406592	M		0.406592	0.509345	M		0.656582	0.735805	M		0.735805	0.509345	M
0.600488	0.650023	M		0.650023	0.787705	M		0.600488	0.686911	M		0.686911	0.787705	M
0.454072	0.416538	M		0.416538	0.551255	M		0.454072	0.606814	M		0.606814	0.551255	M
0.89972	0.666863	M		0.666863	0.611388	M		0.89972	0.462234	M		0.462234	0.611388	M
0.652603	0.643299	M		0.643299	0.415565	M		0.652603	0.422295	M		0.422295	0.415565	M
0.743924	0.438255	M		0.438255	0.574181	M		0.743924	0.591445	M		0.591445	0.574181	M
0.603494	0.609532	M		0.609532	0.408994	M		0.603494	0.563381	M		0.563381	0.408994	M
0.751648	0.464298	F		0.464298	0.695741	F		0.751648	0.589808	F		0.589808	0.695741	F
0.678518	0.359043	M		0.359043	0.643583	M		0.678518	0.576342	M		0.576342	0.643583	M
0.83074	0.60775	M		0.60775	0.66513	M		0.83074	0.628941	M		0.628941	0.66513	M
0.716088	0.527351	M		0.527351	0.527519	M		0.716088	0.63364	M		0.63364	0.527519	M
0.646972	0.468671	M		0.468671	0.738998	M		0.646972	0.734902	M		0.734902	0.738998	M
0.625628	0.477912	M		0.477912	0.744775	M		0.625628	0.667725	M		0.667725	0.744775	M
0.571501	0.41429	M		0.41429	0.673742	M		0.571501	0.43067	M		0.43067	0.673742	M
0.624426	0.584264	M		0.584264	0.414078	M		0.624426	0.552535	M		0.552535	0.414078	M
0.539792	0.515746	M		0.515746	0.773169	M		0.539792	0.685704	M		0.685704	0.773169	M
0.638032	0.450328	F		0.450328	0.426811	F		0.638032	0.494829	F		0.494829	0.426811	F
0.672238	0.521923	F		0.521923	0.404038	F		0.672238	0.603357	F		0.603357	0.404038	F
0.710985	0.385887	M		0.385887	0.73978	M		0.710985	0.4128	M		0.4128	0.73978	M
0.510765	0.275223	M		0.275223	0.737058	M		0.510765	0.69341	M		0.69341	0.737058	M
0.676719	0.621074	M		0.621074	0.664196	M		0.676719	0.602712	M		0.602712	0.664196	M
0.680649	0.524746	F		0.524746	0.689192	F		0.680649	0.491633	F		0.491633	0.689192	F
0.611276	0.617888	M		0.617888	0.49587	M		0.611276	0.67075	M		0.67075	0.49587	M
0.732059	0.570752	M		0.570752	0.635601	M		0.732059	0.594995	M		0.594995	0.635601	M
0.625118	0.487407	M		0.487407	0.726655	M		0.625118	0.620337	M		0.620337	0.726655	M
0.639155	0.415272	M		0.415272	0.458478	M		0.639155	0.511953	M		0.511953	0.458478	M
0.644839	0.540781	F		0.540781	0.519673	F		0.644839	0.509893	F		0.509893	0.519673	F
0.622214	0.513658	M		0.513658	0.734125	M		0.622214	0.451969	M		0.451969	0.734125	M
0.754059	0.390562	F		0.390562	0.635193	F		0.754059	0.436943	F		0.436943	0.635193	F
0.686244	0.359147	M		0.359147	0.633414	M		0.686244	0.615617	M		0.615617	0.633414	M
0.501558	0.484006	M		0.484006	0.585431	M		0.501558	0.680786	M		0.680786	0.585431	M
0.535383	0.468784	F		0.468784	0.675631	F		0.535383	0.531971	F		0.531971	0.675631	F
0.703285	0.512007	F		0.512007	0.592736	F		0.703285	0.586062	F		0.586062	0.592736	F
0.527828	0.614706	F		0.614706	0.773565	F		0.527828	0.523475	F		0.523475	0.773565	F
0.800032	0.530174	F		0.530174	0.81775	F		0.800032	0.605044	F		0.605044	0.81775	F
0.684918	0.529933	F		0.529933	0.773915	F		0.684918	0.348842	F		0.348842	0.773915	F
0.801086	0.602773	F		0.602773	0.564315	F		0.801086	0.724129	F		0.724129	0.564315	F
0.584183	0.565927	F		0.565927	0.681392	F		0.584183	0.60878	F		0.60878	0.681392	F
0.60309	0.60299	F		0.60299	0.693372	F		0.60309	0.487484	F		0.487484	0.693372	F
0.68964	0.585039	F		0.585039	0.513024	F		0.68964	0.646348	F		0.646348	0.513024	F
0.562831	0.466132	F		0.466132	0.574577	F		0.562831	0.656285	F		0.656285	0.574577	F
0.71788	0.487711	F		0.487711	0.674377	F		0.71788	0.824314	F		0.824314	0.674377	F
0.656202	0.595467	F		0.595467	0.89401	F		0.656202	0.691543	F		0.691543	0.89401	F
0.687577	0.422046	F		0.422046	0.64969	F		0.687577	0.5873	F		0.5873	0.64969	F
0.74179	0.497268	M		0.497268	0.415095	M		0.74179	0.583082	M		0.583082	0.415095	M
0.742003	0.559116	F		0.559116	0.531402	F		0.742003	0.687835	F		0.687835	0.531402	F
0.63371	0.680845	F		0.680845	0.578527	F		0.63371	0.624109	F		0.624109	0.578527	F
0.70476	0.424874	F		0.424874	0.635702	F		0.70476	0.557104	F		0.557104	0.635702	F
0.570071	0.428685	F		0.428685	0.749746	F		0.570071	0.556268	F		0.556268	0.749746	F
0.656723	0.621543	F		0.621543	0.754462	F		0.656723	0.674261	F		0.674261	0.754462	F
0.719422	0.477053	F		0.477053	0.666894	F		0.719422	0.568521	F		0.568521	0.666894	F
0.788934	0.506596	F		0.506596	0.920632	F		0.788934	0.638437	F		0.638437	0.920632	F
0.687613	0.570162	F		0.570162	0.799396	F		0.687613	0.801438	F		0.801438	0.799396	F
0.725581	0.527367	F		0.527367	0.708464	F		0.725581	0.337163	F		0.337163	0.708464	F
0.851086	0.616218	F		0.616218	0.509726	F		0.851086	0.602764	F		0.602764	0.509726	F
0.709831	0.607904	F		0.607904	0.748824	F		0.709831	0.5155	F		0.5155	0.748824	F
0.751529	0.570236	F		0.570236	0.565368	F		0.751529	0.511293	F		0.511293	0.565368	F
0.72467	0.537769	F		0.537769	0.732221	F		0.72467	0.743145	F		0.743145	0.732221	F
0.650456	0.661873	F		0.661873	0.571734	F		0.650456	0.667897	F		0.667897	0.571734	F
0.481027	0.37774	F		0.37774	0.595655	F		0.481027	0.497873	F		0.497873	0.595655	F
0.738754	0.481222	F		0.481222	0.636955	F		0.738754	0.760133	F		0.760133	0.636955	F
0.681443	0.747084	F		0.747084	0.607325	F		0.681443	0.562001	F		0.562001	0.607325	F
0.631501	0.507784	F		0.507784	0.654561	F		0.631501	0.686954	F		0.686954	0.654561	F
0.802604	0.51433	F		0.51433	0.57102	F		0.802604	0.690162	F		0.690162	0.57102	F
0.706538	0.698613	F		0.698613	0.723183	F		0.706538	0.432751	F		0.432751	0.723183	F
0.589476	0.587359	F		0.587359	0.582043	F		0.589476	0.589819	F		0.589819	0.582043	F
0.61358	0.689203	F		0.689203	0.433264	F		0.61358	0.425444	F		0.425444	0.433264	F
0.573517	0.516801	F		0.516801	0.731526	F		0.573517	0.832262	F		0.832262	0.731526	F
0.560081	0.681848	F		0.681848	0.47951	F		0.560081	0.706014	F		0.706014	0.47951	F
0.748241	0.673032	F		0.673032	0.611454	F		0.748241	0.712725	F		0.712725	0.611454	F
0.577714	0.637462	F		0.637462	0.700583	F		0.577714	0.46388	F		0.46388	0.700583	F
0.440153	0.612878	F		0.612878	0.667191	F		0.440153	0.592808	F		0.592808	0.667191	F
0.810982	0.567835	F		0.567835	0.640984	F		0.810982	0.612771	F		0.612771	0.640984	F
0.539492	0.472256	F		0.472256	0.736862	F		0.539492	0.776122	F		0.776122	0.736862	F
0.599209	0.681082	F		0.681082	0.852882	F		0.599209	0.683027	F		0.683027	0.852882	F
0.596571	0.472943	M		0.472943	0.453357	M		0.596571	0.650073	M		0.650073	0.453357	M
0.507703	0.495461	F		0.495461	0.444317	F		0.507703	0.672986	F		0.672986	0.444317	F
0.772468	0.704973	F		0.704973	0.741455	F		0.772468	0.441307	F		0.441307	0.741455	F
0.579281	0.603863	F		0.603863	0.618919	F		0.579281	0.675039	F		0.675039	0.618919	F
0.658538	0.438028	F		0.438028	0.704553	F		0.658538	0.463174	F		0.463174	0.704553	F
0.4391	0.60663	F		0.60663	0.778952	F		0.4391	0.782221	F		0.782221	0.778952	F
0.820147	0.58857	F		0.58857	0.665026	F		0.820147	0.67391	F		0.67391	0.665026	F
0.603173	0.511702	M		0.511702	0.614532	M		0.603173	0.561565	M		0.561565	0.614532	M
0.747987	0.582672	F		0.582672	0.891489	F		0.747987	0.804831	F		0.804831	0.891489	F
0.802839	0.533577	M		0.533577	0.51836	M		0.802839	0.5378	M		0.5378	0.51836	M
0.700942	0.558166	M		0.558166	0.412566	M		0.700942	0.703522	M		0.703522	0.412566	M
0.510975	0.542801	F		0.542801	0.57827	F		0.510975	0.593513	F		0.593513	0.57827	F
0.711213	0.586734	M		0.586734	0.551163	M		0.711213	0.62962	M		0.62962	0.551163	M
0.661987	0.517139	M		0.517139	0.668515	M		0.661987	0.881548	M		0.881548	0.668515	M
0.566813	0.551471	M		0.551471	0.685595	M		0.566813	0.735877	M		0.735877	0.685595	M
0.603502	0.544366	M		0.544366	0.575371	M		0.603502	0.655407	M		0.655407	0.575371	M
0.735334	0.525281	M		0.525281	0.445436	M		0.735334	0.478452	M		0.478452	0.445436	M
0.70979	0.537192	M		0.537192	0.580246	M		0.70979	0.550739	M		0.550739	0.580246	M
0.638018	0.596141	M		0.596141	0.64741	M		0.638018	0.60073	M		0.60073	0.64741	M
0.735195	0.579604	M		0.579604	0.681099	M		0.735195	0.727991	M		0.727991	0.681099	M
0.728005	0.590626	M		0.590626	0.710554	M		0.728005	0.705918	M		0.705918	0.710554	M
0.626501	0.555207	M		0.555207	0.586989	M		0.626501	0.619457	M		0.619457	0.586989	M
0.53747	0.381586	M		0.381586	0.55793	M		0.53747	0.630847	M		0.630847	0.55793	M
0.768272	0.549586	M		0.549586	0.512462	M		0.768272	0.603376	M		0.603376	0.512462	M
0.629453	0.516221	F		0.516221	0.633447	F		0.629453	0.695939	F		0.695939	0.633447	F
0.630248	0.546298	M		0.546298	0.681807	M		0.630248	0.782297	M		0.782297	0.681807	M
0.690209	0.44723	F		0.44723	0.651975	F		0.690209	0.54904	F		0.54904	0.651975	F
0.583247	0.506882	M		0.506882	0.732007	M		0.583247	0.684279	M		0.684279	0.732007	M
0.45412	0.46022	M		0.46022	0.813648	M		0.45412	0.479474	M		0.479474	0.813648	M
0.724268	0.334135	M		0.334135	0.539182	M		0.724268	0.596713	M		0.596713	0.539182	M
0.688123	0.513772	M		0.513772	0.472553	M		0.688123	0.705078	M		0.705078	0.472553	M
0.614583	0.515001	M		0.515001	0.467181	M		0.614583	0.637715	M		0.637715	0.467181	M
0.789259	0.404331	M		0.404331	0.70018	M		0.789259	0.797363	M		0.797363	0.70018	M
0.51515	0.446114	M		0.446114	0.611678	M		0.51515	0.640204	M		0.640204	0.611678	M
0.309195	0.596876	M		0.596876	0.37183	M		0.309195	0.789218	M		0.789218	0.37183	M
0.812716	0.571903	M		0.571903	0.575684	M		0.812716	0.300532	M		0.300532	0.575684	M
0.875716	0.564852	M		0.564852	0.594055	M		0.875716	0.499505	M		0.499505	0.594055	M
0.644524	0.485449	F		0.485449	0.705174	F		0.644524	0.704432	F		0.704432	0.705174	F
0.749742	0.497227	M		0.497227	0.498739	M		0.749742	0.524682	M		0.524682	0.498739	M
0.488204	0.573274	M		0.573274	0.627017	M		0.488204	0.582893	M		0.582893	0.627017	M
0.518427	0.36404	M		0.36404	0.714134	M		0.518427	0.694562	M		0.694562	0.714134	M
0.61505	0.600775	M		0.600775	0.749003	M		0.61505	0.540187	M		0.540187	0.749003	M
0.539889	0.618854	M		0.618854	0.683586	M		0.539889	0.506055	M		0.506055	0.683586	M
0.86393	0.535147	M		0.535147	0.536487	M		0.86393	0.541396	M		0.541396	0.536487	M
0.866849	0.452943	M		0.452943	0.743558	M		0.866849	0.683274	M		0.683274	0.743558	M
0.419152	0.44671	M		0.44671	0.561836	M		0.419152	0.633865	M		0.633865	0.561836	M
0.860529	0.583855	M		0.583855	0.764309	M		0.860529	0.669163	M		0.669163	0.764309	M
0.737673	0.534076	M		0.534076	0.808749	M		0.737673	0.764975	M		0.764975	0.808749	M
0.679642	0.586278	F		0.586278	0.449029	F		0.679642	0.494403	F		0.494403	0.449029	F
0.786131	0.562185	M		0.562185	0.573858	M		0.786131	0.545568	M		0.545568	0.573858	M
0.815314	0.515994	M		0.515994	0.547844	M		0.815314	0.734553	M		0.734553	0.547844	M
0.557987	0.556944	M		0.556944	0.611897	M		0.557987	0.554854	M		0.554854	0.611897	M
0.758839	0.441991	M		0.441991	0.726417	M		0.758839	0.642295	M		0.642295	0.726417	M
0.762269	0.644019	F		0.644019	0.813102	F		0.762269	0.640077	F		0.640077	0.813102	F
0.452453	0.685191	F		0.685191	0.705098	F		0.452453	0.611237	F		0.611237	0.705098	F
0.705218	0.512206	F		0.512206	0.721905	F		0.705218	0.711049	F		0.711049	0.721905	F
0.675194	0.439738	F		0.439738	0.724602	F		0.675194	0.507784	F		0.507784	0.724602	F
0.568854	0.534153	F		0.534153	0.700024	F		0.568854	0.369111	F		0.369111	0.700024	F
0.645665	0.454374	F		0.454374	0.738841	F		0.645665	0.636151	F		0.636151	0.738841	F
0.67748	0.725658	F		0.725658	0.896389	F		0.67748	0.627252	F		0.627252	0.896389	F
0.660139	0.568242	F		0.568242	0.509748	F		0.660139	0.430313	F		0.430313	0.509748	F
0.802088	0.615866	F		0.615866	0.627589	F		0.802088	0.673905	F		0.673905	0.627589	F
0.62902	0.534826	F		0.534826	0.608216	F		0.62902	0.538253	F		0.538253	0.608216	F
0.655518	0.647675	F		0.647675	0.754889	F		0.655518	0.487178	F		0.487178	0.754889	F
0.625754	0.565925	F		0.565925	0.345535	F		0.625754	0.466881	F		0.466881	0.345535	F
0.566581	0.311346	F		0.311346	0.42191	F		0.566581	0.826294	F		0.826294	0.42191	F
0.552927	0.367364	F		0.367364	0.612843	F		0.552927	0.58486	F		0.58486	0.612843	F
0.776487	0.646875	F		0.646875	0.676439	F		0.776487	0.543155	F		0.543155	0.676439	F
0.65304	0.504595	F		0.504595	0.81938	F		0.65304	0.603608	F		0.603608	0.81938	F
0.750565	0.522541	F		0.522541	0.876158	F		0.750565	0.576319	F		0.576319	0.876158	F
0.595511	0.423286	M		0.423286	0.47617	M		0.595511	0.66228	M		0.66228	0.47617	M
0.670948	0.646291	F		0.646291	0.58705	F		0.670948	0.40201	F		0.40201	0.58705	F
0.626641	0.637264	F		0.637264	0.767499	F		0.626641	0.690186	F		0.690186	0.767499	F
0.78118	0.670742	F		0.670742	0.673151	F		0.78118	0.714564	F		0.714564	0.673151	F
0.695898	0.651027	F		0.651027	0.737476	F		0.695898	0.754842	F		0.754842	0.737476	F
0.636775	0.474455	F		0.474455	0.770857	F		0.636775	0.689217	F		0.689217	0.770857	F
0.737515	0.477986	F		0.477986	0.746115	F		0.737515	0.818044	F		0.818044	0.746115	F
0.626476	0.602862	F		0.602862	0.688035	F		0.626476	0.555222	F		0.555222	0.688035	F
0.686669	0.405372	F		0.405372	0.65858	F		0.686669	0.738548	F		0.738548	0.65858	F
0.749266	0.526708	F		0.526708	0.460339	F		0.749266	0.554694	F		0.554694	0.460339	F
0.734975	0.346431	F		0.346431	0.706357	F		0.734975	0.628792	F		0.628792	0.706357	F
0.644754	0.513627	F		0.513627	0.715016	F		0.644754	0.638075	F		0.638075	0.715016	F
0.578379	0.479253	F		0.479253	0.693719	F		0.578379	0.744312	F		0.744312	0.693719	F
0.507728	0.536544	M		0.536544	0.565613	M		0.507728	0.490481	M		0.490481	0.565613	M
0.680612	0.652301	F		0.652301	0.625304	F		0.680612	0.589177	F		0.589177	0.625304	F
0.516663	0.504426	F		0.504426	0.698759	F		0.516663	0.782714	F		0.782714	0.698759	F
0.581197	0.449111	F		0.449111	0.790244	F		0.581197	0.622426	F		0.622426	0.790244	F
0.564221	0.570661	F		0.570661	0.477116	F		0.564221	0.642865	F		0.642865	0.477116	F
0.600737	0.650641	F		0.650641	0.503186	F		0.600737	0.53951	F		0.53951	0.503186	F
0.563907	0.566987	F		0.566987	0.766036	F		0.563907	0.467441	F		0.467441	0.766036	F
0.658241	0.502678	F		0.502678	0.666162	F		0.658241	0.685078	F		0.685078	0.666162	F
0.646978	0.723057	M		0.723057	0.453138	M		0.646978	0.531805	M		0.531805	0.453138	M
0.646682	0.464938	F		0.464938	0.662053	F		0.646682	0.435242	F		0.435242	0.662053	F
0.650071	0.576005	F		0.576005	0.730385	F		0.650071	0.807066	F		0.807066	0.730385	F
0.630797	0.640375	F		0.640375	0.678493	F		0.630797	0.770651	F		0.770651	0.678493	F
0.653389	0.722679	F		0.722679	0.445319	F		0.653389	0.466359	F		0.466359	0.445319	F
0.647374	0.510448	F		0.510448	0.715112	F		0.647374	0.759702	F		0.759702	0.715112	F
0.643399	0.604293	F		0.604293	0.720871	F		0.643399	0.543605	F		0.543605	0.720871	F
0.609116	0.671222	F		0.671222	0.233542	F		0.609116	0.493848	F		0.493848	0.233542	F
0.705533	0.728158	F		0.728158	0.547175	F		0.705533	0.669339	F		0.669339	0.547175	F
0.632515	0.525703	M		0.525703	0.62307	M		0.632515	0.611561	M		0.611561	0.62307	M
0.666847	0.62165	F		0.62165	0.593207	F		0.666847	0.677748	F		0.677748	0.593207	F
0.78735	0.528122	F		0.528122	0.634822	F		0.78735	0.610926	F		0.610926	0.634822	F
0.563369	0.726756	F		0.726756	0.559978	F		0.563369	0.415703	F		0.415703	0.559978	F
0.756044	0.676663	F		0.676663	0.636169	F		0.756044	0.658232	F		0.658232	0.636169	F
0.646203	0.538645	M		0.538645	0.569205	M		0.646203	0.513197	M		0.513197	0.569205	M
0.390601	0.567295	M		0.567295	0.496721	M		0.390601	0.516514	M		0.516514	0.496721	M
0.752138	0.463696	M		0.463696	0.717309	M		0.752138	0.541298	M		0.541298	0.717309	M
0.665709	0.303397	F		0.303397	0.596304	F		0.665709	0.505914	F		0.505914	0.596304	F
0.759704	0.626992	M		0.626992	0.659637	M		0.759704	0.604372	M		0.604372	0.659637	M
0.693837	0.416745	M		0.416745	0.565705	M		0.693837	0.71169	M		0.71169	0.565705	M
0.606983	0.660516	M		0.660516	0.553478	M		0.606983	0.670589	M		0.670589	0.553478	M
0.599642	0.620794	M		0.620794	0.755864	M		0.599642	0.638562	M		0.638562	0.755864	M
0.60163	0.4891	M		0.4891	0.768297	M		0.60163	0.600964	M		0.600964	0.768297	M
0.700409	0.513347	F		0.513347	0.522003	F		0.700409	0.686938	F		0.686938	0.522003	F
0.758347	0.462393	M		0.462393	0.689943	M		0.758347	0.684366	M		0.684366	0.689943	M
0.541218	0.630903	M		0.630903	0.628955	M		0.541218	0.545426	M		0.545426	0.628955	M
0.518916	0.268666	M		0.268666	0.788414	M		0.518916	0.561341	M		0.561341	0.788414	M
0.772524	0.464751	M		0.464751	0.75734	M		0.772524	0.679338	M		0.679338	0.75734	M
0.654436	0.452754	F		0.452754	0.571374	F		0.654436	0.500948	F		0.500948	0.571374	F
0.571663	0.349785	F		0.349785	0.851721	F		0.571663	0.504487	F		0.504487	0.851721	F
0.736721	0.51779	M		0.51779	0.581036	M		0.736721	0.844923	M		0.844923	0.581036	M
0.493214	0.486245	M		0.486245	0.344774	M		0.493214	0.345089	M		0.345089	0.344774	M
0.621622	0.464265	M		0.464265	0.50408	M		0.621622	0.670338	M		0.670338	0.50408	M
0.693481	0.558824	M		0.558824	0.575446	M		0.693481	0.464621	M		0.464621	0.575446	M
0.512866	0.446831	M		0.446831	0.580507	M		0.512866	0.609459	M		0.609459	0.580507	M
0.269565	0.495439	M		0.495439	0.449355	M		0.269565	0.546177	M		0.546177	0.449355	M
0.670497	0.371239	M		0.371239	0.644521	M		0.670497	0.615285	M		0.615285	0.644521	M
0.822364	0.521534	M		0.521534	0.789147	M		0.822364	0.762631	M		0.762631	0.789147	M
0.732719	0.472512	M		0.472512	0.795364	M		0.732719	0.653402	M		0.653402	0.795364	M
0.692949	0.371445	M		0.371445	0.736866	M		0.692949	0.574991	M		0.574991	0.736866	M
0.434321	0.460326	F		0.460326	0.513489	F		0.434321	0.46029	F		0.46029	0.513489	F
0.481855	0.413657	M		0.413657	0.568154	M		0.481855	0.58352	M		0.58352	0.568154	M
0.860452	0.314157	M		0.314157	0.742762	M		0.860452	0.388285	M		0.388285	0.742762	M
0.501059	0.406281	M		0.406281	0.761271	M		0.501059	0.674004	M		0.674004	0.761271	M
0.65184	0.488065	F		0.488065	0.589425	F		0.65184	0.500254	F		0.500254	0.589425	F
0.582156	0.448459	F		0.448459	0.529186	F		0.582156	0.464254	F		0.464254	0.529186	F
0.688561	0.544207	M		0.544207	0.756858	M		0.688561	0.560346	M		0.560346	0.756858	M
0.654512	0.456265	F		0.456265	0.81022	F		0.654512	0.622323	F		0.622323	0.81022	F
0.747871	0.366184	M		0.366184	0.566773	M		0.747871	0.61608	M		0.61608	0.566773	M
0.663913	0.772512	M		0.772512	0.8108	M		0.663913	0.681167	M		0.681167	0.8108	M
0.604606	0.496304	M		0.496304	0.702295	M		0.604606	0.649809	M		0.649809	0.702295	M
0.53712	0.24508	M		0.24508	0.84296	M		0.53712	0.463311	M		0.463311	0.84296	M
0.688695	0.618534	F		0.618534	0.61994	F		0.688695	0.55411	F		0.55411	0.61994	F
0.819068	0.482394	M		0.482394	0.732214	M		0.819068	0.663269	M		0.663269	0.732214	M
0.536198	0.441933	M		0.441933	0.63544	M		0.536198	0.587835	M		0.587835	0.63544	M
0.747688	0.59862	M		0.59862	0.694455	M		0.747688	0.654875	M		0.654875	0.694455	M
0.683728	0.54701	M		0.54701	0.525488	M		0.683728	0.146869	M		0.146869	0.525488	M
0.325262	0.504703	M		0.504703	0.743644	M		0.325262	0.728589	M		0.728589	0.743644	M
0.618151	0.518203	F		0.518203	0.68773	F		0.618151	0.459598	F		0.459598	0.68773	F
0.647162	0.564982	F		0.564982	0.465501	F		0.647162	0.699233	F		0.699233	0.465501	F
0.597385	0.646786	F		0.646786	0.770351	F		0.597385	0.579306	F		0.579306	0.770351	F
0.662056	0.49681	F		0.49681	0.500173	F		0.662056	0.627083	F		0.627083	0.500173	F
0.611202	0.590172	F		0.590172	0.580598	F		0.611202	0.569848	F		0.569848	0.580598	F
0.67973	0.685027	F		0.685027	0.49022	F		0.67973	0.367421	F		0.367421	0.49022	F
0.599333	0.552928	F		0.552928	0.58286	F		0.599333	0.765879	F		0.765879	0.58286	F
0.759723	0.514045	F		0.514045	0.630766	F		0.759723	0.832679	F		0.832679	0.630766	F
0.672046	0.499508	F		0.499508	0.455097	F		0.672046	0.438911	F		0.438911	0.455097	F
0.743861	0.442192	F		0.442192	0.678319	F		0.743861	0.771399	F		0.771399	0.678319	F
0.46835	0.460587	F		0.460587	0.562925	F		0.46835	0.678442	F		0.678442	0.562925	F
0.73701	0.624308	F		0.624308	0.505732	F		0.73701	0.43962	F		0.43962	0.505732	F
0.607656	0.576755	F		0.576755	0.712087	F		0.607656	0.761262	F		0.761262	0.712087	F
0.596616	0.537342	F		0.537342	0.513153	F		0.596616	0.564645	F		0.564645	0.513153	F
0.584633	0.534001	F		0.534001	0.66383	F		0.584633	0.717275	F		0.717275	0.66383	F
0.621579	0.583542	F		0.583542	0.612984	F		0.621579	0.425796	F		0.425796	0.612984	F
0.722706	0.377422	F		0.377422	0.85209	F		0.722706	0.785954	F		0.785954	0.85209	F
0.955411	0.430605	F		0.430605	0.665642	F		0.955411	0.55182	F		0.55182	0.665642	F
0.452373	0.523034	F		0.523034	0.683655	F		0.452373	0.484456	F		0.484456	0.683655	F
0.700583	0.54686	F		0.54686	0.709088	F		0.700583	0.560095	F		0.560095	0.709088	F
0.829457	0.663243	F		0.663243	0.611004	F		0.829457	0.594648	F		0.594648	0.611004	F
0.602564	0.630999	F		0.630999	0.854542	F		0.602564	0.419915	F		0.419915	0.854542	F
0.722757	0.513904	F		0.513904	0.704267	F		0.722757	0.422119	F		0.422119	0.704267	F
0.59333	0.514474	F		0.514474	0.532852	F		0.59333	0.640845	F		0.640845	0.532852	F
0.779058	0.606087	F		0.606087	0.884578	F		0.779058	0.571723	F		0.571723	0.884578	F
0.599351	0.517315	F		0.517315	0.572657	F		0.599351	0.537033	F		0.537033	0.572657	F
0.65966	0.587495	M		0.587495	0.742509	M		0.65966	0.548834	M		0.548834	0.742509	M
0.554308	0.468701	F		0.468701	0.709384	F		0.554308	0.660935	F		0.660935	0.709384	F
0.597926	0.511564	F		0.511564	0.665453	F		0.597926	0.579766	F		0.579766	0.665453	F
0.733923	0.521192	F		0.521192	0.66185	F		0.733923	0.481031	F		0.481031	0.66185	F
0.726551	0.521012	F		0.521012	0.664766	F		0.726551	0.720655	F		0.720655	0.664766	F
0.746377	0.499435	F		0.499435	0.502832	F		0.746377	0.451229	F		0.451229	0.502832	F
0.794831	0.502299	M		0.502299	0.674221	M		0.794831	0.458515	M		0.458515	0.674221	M
0.730471	0.444207	F		0.444207	0.836781	F		0.730471	0.49119	F		0.49119	0.836781	F
0.610387	0.415698	F		0.415698	0.632854	F		0.610387	0.312913	F		0.312913	0.632854	F
0.627051	0.377658	F		0.377658	0.876696	F		0.627051	0.772661	F		0.772661	0.876696	F
0.587868	0.458706	F		0.458706	0.631467	F		0.587868	0.65113	F		0.65113	0.631467	F
0.58995	0.56925	F		0.56925	0.70439	F		0.58995	0.598358	F		0.598358	0.70439	F
0.68604	0.452913	F		0.452913	0.626556	F		0.68604	0.543954	F		0.543954	0.626556	F
0.530439	0.641534	F		0.641534	0.638569	F		0.530439	0.574844	F		0.574844	0.638569	F
0.651382	0.451571	F		0.451571	0.661153	F		0.651382	0.758911	F		0.758911	0.661153	F
0.558342	0.461187	M		0.461187	0.549074	M		0.558342	0.615578	M		0.615578	0.549074	M
0.581301	0.611097	F		0.611097	0.819479	F		0.581301	0.70185	F		0.70185	0.819479	F
0.681825	0.726097	F		0.726097	0.658841	F		0.681825	0.764105	F		0.764105	0.658841	F
0.645426	0.433242	F		0.433242	0.708204	F		0.645426	0.702065	F		0.702065	0.708204	F
0.748599	0.489637	F		0.489637	0.843066	F		0.748599	0.618804	F		0.618804	0.843066	F
0.584844	0.48903	F		0.48903	0.539421	F		0.584844	0.715338	F		0.715338	0.539421	F
0.678211	0.587697	F		0.587697	0.592064	F		0.678211	0.700879	F		0.700879	0.592064	F
0.74541	0.553293	F		0.553293	0.644876	F		0.74541	0.618184	F		0.618184	0.644876	F
0.711635	0.516264	F		0.516264	0.494913	F		0.711635	0.394114	F		0.394114	0.494913	F
0.542963	0.419794	M		0.419794	0.676439	M		0.542963	0.507106	M		0.507106	0.676439	M
0.563854	0.655918	M		0.655918	0.715934	M		0.563854	0.495813	M		0.495813	0.715934	M
0.563923	0.479267	M		0.479267	0.692381	M		0.563923	0.56253	M		0.56253	0.692381	M
0.613943	0.50794	F		0.50794	0.482419	F		0.613943	0.63558	F		0.63558	0.482419	F
0.809245	0.464402	M		0.464402	0.703412	M		0.809245	0.527893	M		0.527893	0.703412	M
0.637221	0.543816	M		0.543816	0.62815	M		0.637221	0.552318	M		0.552318	0.62815	M
0.614477	0.657159	M		0.657159	0.710613	M		0.614477	0.553412	M		0.553412	0.710613	M
0.567903	0.351343	M		0.351343	0.497114	M		0.567903	0.509024	M		0.509024	0.497114	M
0.423225	0.714694	M		0.714694	0.807422	M		0.423225	0.790351	M		0.790351	0.807422	M
0.470146	0.475878	M		0.475878	0.707601	M		0.470146	0.292011	M		0.292011	0.707601	M
0.671056	0.558313	M		0.558313	0.749911	M		0.671056	0.620981	M		0.620981	0.749911	M
0.471962	0.450427	M		0.450427	0.645801	M		0.471962	0.727401	M		0.727401	0.645801	M
0.819956	0.573046	M		0.573046	0.681217	M		0.819956	0.699991	M		0.699991	0.681217	M
0.566322	0.508588	M		0.508588	0.560578	M		0.566322	0.489805	M		0.489805	0.560578	M
0.706406	0.479945	M		0.479945	0.60356	M		0.706406	0.714773	M		0.714773	0.60356	M
0.789578	0.517823	M		0.517823	0.578085	M		0.789578	0.37632	M		0.37632	0.578085	M
0.643074	0.657156	M		0.657156	0.704673	M		0.643074	0.746188	M		0.746188	0.704673	M
0.519096	0.556863	F		0.556863	0.706936	F		0.519096	0.551274	F		0.551274	0.706936	F
0.449744	0.420149	M		0.420149	0.691931	M		0.449744	0.712609	M		0.712609	0.691931	M
0.469107	0.340011	F		0.340011	0.654642	F		0.469107	0.385298	F		0.385298	0.654642	F
0.617163	0.605725	M		0.605725	0.54166	M		0.617163	0.689202	M		0.689202	0.54166	M
0.64066	0.710698	M		0.710698	0.719143	M		0.64066	0.540007	M		0.540007	0.719143	M
0.864525	0.546889	M		0.546889	0.760014	M		0.864525	0.609001	M		0.609001	0.760014	M
0.593386	0.503412	M		0.503412	0.518398	M		0.593386	0.723249	M		0.723249	0.518398	M
0.559103	0.365657	F		0.365657	0.646442	F		0.559103	0.544324	F		0.544324	0.646442	F
0.500298	0.651166	M		0.651166	0.614643	M		0.500298	0.606357	M		0.606357	0.614643	M
0.606784	0.374117	M		0.374117	0.471101	M		0.606784	0.531396	M		0.531396	0.471101	M
0.46681	0.516322	M		0.516322	0.742316	M		0.46681	0.564418	M		0.564418	0.742316	M
0.772566	0.58649	F		0.58649	0.322539	F		0.772566	0.595627	F		0.595627	0.322539	F
0.583005	0.417666	M		0.417666	0.648201	M		0.583005	0.707118	M		0.707118	0.648201	M
0.61326	0.525824	M		0.525824	0.749627	M		0.61326	0.585006	M		0.585006	0.749627	M
0.765525	0.400857	F		0.400857	0.758484	F		0.765525	0.518436	F		0.518436	0.758484	F
0.738684	0.406993	F		0.406993	0.346172	F		0.738684	0.483158	F		0.483158	0.346172	F
0.569048	0.532542	M		0.532542	0.675511	M		0.569048	0.711866	M		0.711866	0.675511	M
0.788032	0.466394	M		0.466394	0.606261	M		0.788032	0.576962	M		0.576962	0.606261	M
0.828949	0.559934	M		0.559934	0.454243	M		0.828949	0.261911	M		0.261911	0.454243	M
0.653179	0.546996	M		0.546996	0.701401	M		0.653179	0.5084	M		0.5084	0.701401	M
0.500533	0.567818	M		0.567818	0.297808	M		0.500533	0.515823	M		0.515823	0.297808	M
0.574013	0.388699	M		0.388699	0.554921	M		0.574013	0.488823	M		0.488823	0.554921	M
0.571848	0.565832	M		0.565832	0.76428	M		0.571848	0.729912	M		0.729912	0.76428	M
0.601296	0.403324	M		0.403324	0.647116	M		0.601296	0.644236	M		0.644236	0.647116	M
0.754813	0.534748	M		0.534748	0.551752	M		0.754813	0.7507	M		0.7507	0.551752	M
0.6006	0.483345	M		0.483345	0.73904	M		0.6006	0.703716	M		0.703716	0.73904	M
0.326673	0.376215	M		0.376215	0.706855	M		0.326673	0.668819	M		0.668819	0.706855	M
0.566187	0.618056	M		0.618056	0.437328	M		0.566187	0.72193	M		0.72193	0.437328	M
0.692089	0.488035	M		0.488035	0.525502	M		0.692089	0.806904	M		0.806904	0.525502	M
0.65335	0.647541	F		0.647541	0.537824	F		0.65335	0.540714	F		0.540714	0.537824	F
0.735181	0.585198	F		0.585198	0.626801	F		0.735181	0.603685	F		0.603685	0.626801	F
0.689438	0.55442	F		0.55442	0.764811	F		0.689438	0.669625	F		0.669625	0.764811	F
0.470035	0.606281	F		0.606281	0.745103	F		0.470035	0.488386	F		0.488386	0.745103	F
0.63696	0.518347	F		0.518347	0.620111	F		0.63696	0.323489	F		0.323489	0.620111	F
0.460187	0.495234	M		0.495234	0.487087	M		0.460187	0.656018	M		0.656018	0.487087	M
0.626706	0.491939	F		0.491939	0.550916	F		0.626706	0.56212	F		0.56212	0.550916	F
0.467373	0.467405	F		0.467405	0.516165	F		0.467373	0.556515	F		0.556515	0.516165	F
0.735469	0.50997	F		0.50997	0.827574	F		0.735469	0.65668	F		0.65668	0.827574	F
0.46319	0.444042	M		0.444042	0.688974	M		0.46319	0.574011	M		0.574011	0.688974	M
0.669319	0.493719	F		0.493719	0.764419	F		0.669319	0.550949	F		0.550949	0.764419	F
0.622417	0.595129	F		0.595129	0.494489	F		0.622417	0.566043	F		0.566043	0.494489	F
0.533265	0.631429	F		0.631429	0.513735	F		0.533265	0.739335	F		0.739335	0.513735	F
0.75864	0.462488	F		0.462488	0.537603	F		0.75864	0.608033	F		0.608033	0.537603	F
0.784206	0.453182	F		0.453182	0.496989	F		0.784206	0.66368	F		0.66368	0.496989	F
0.771927	0.505786	F		0.505786	0.458143	F		0.771927	0.623698	F		0.623698	0.458143	F
0.645567	0.609576	F		0.609576	0.761748	F		0.645567	0.509033	F		0.509033	0.761748	F
0.584483	0.673638	F		0.673638	0.598384	F		0.584483	0.738516	F		0.738516	0.598384	F
0.548918	0.608873	F		0.608873	0.716831	F		0.548918	0.740469	F		0.740469	0.716831	F
0.46382	0.398914	F		0.398914	0.585943	F		0.46382	0.606061	F		0.606061	0.585943	F
0.612671	0.625569	F		0.625569	0.768326	F		0.612671	0.580345	F		0.580345	0.768326	F
0.871128	0.563255	F		0.563255	0.556529	F		0.871128	0.765593	F		0.765593	0.556529	F
0.570324	0.542046	F		0.542046	0.371072	F		0.570324	0.777075	F		0.777075	0.371072	F
0.741007	0.541573	F		0.541573	0.649849	F		0.741007	0.808683	F		0.808683	0.649849	F
0.665293	0.587612	F		0.587612	0.642811	F		0.665293	0.710339	F		0.710339	0.642811	F
0.493145	0.648213	F		0.648213	0.780934	F		0.493145	0.680143	F		0.680143	0.780934	F
0.609165	0.782199	F		0.782199	0.539218	F		0.609165	0.760771	F		0.760771	0.539218	F
0.598392	0.627266	F		0.627266	0.532992	F		0.598392	0.570373	F		0.570373	0.532992	F
0.522835	0.551262	F		0.551262	0.545991	F		0.522835	0.539468	F		0.539468	0.545991	F
0.565964	0.625804	M		0.625804	0.575638	M		0.565964	0.464172	M		0.464172	0.575638	M
0.763931	0.561823	M		0.561823	0.56476	M		0.763931	0.490171	M		0.490171	0.56476	M
0.87213	0.579059	F		0.579059	0.430784	F		0.87213	0.796565	F		0.796565	0.430784	F
0.570295	0.551945	F		0.551945	0.428735	F		0.570295	0.509198	F		0.509198	0.428735	F
0.516013	0.444822	F		0.444822	0.743806	F		0.516013	0.567742	F		0.567742	0.743806	F
0.588959	0.541692	F		0.541692	0.604224	F		0.588959	0.741827	F		0.741827	0.604224	F
0.600205	0.50606	F		0.50606	0.729517	F		0.600205	0.689998	F		0.689998	0.729517	F
0.665579	0.358159	M		0.358159	0.723391	M		0.665579	0.595082	M		0.595082	0.723391	M
0.412814	0.519526	F		0.519526	0.750885	F		0.412814	0.852896	F		0.852896	0.750885	F
0.782446	0.540286	M		0.540286	0.761078	M		0.782446	0.640109	M		0.640109	0.761078	M
0.566343	0.53515	F		0.53515	0.578108	F		0.566343	0.67226	F		0.67226	0.578108	F
0.592427	0.711691	F		0.711691	0.600036	F		0.592427	0.427822	F		0.427822	0.600036	F
0.609652	0.584582	M		0.584582	0.486895	M		0.609652	0.539204	M		0.539204	0.486895	M
0.6711	0.593226	F		0.593226	0.616104	F		0.6711	0.55588	F		0.55588	0.616104	F
0.731223	0.445025	M		0.445025	0.365061	M		0.731223	0.393341	M		0.393341	0.365061	M
0.458444	0.596956	F		0.596956	0.691707	F		0.458444	0.405959	F		0.405959	0.691707	F
0.708734	0.474863	F		0.474863	0.650435	F		0.708734	0.808908	F		0.808908	0.650435	F
0.700431	0.420179	M		0.420179	0.586698	M		0.700431	0.757838	M		0.757838	0.586698	M
0.51045	0.733043	F		0.733043	0.627259	F		0.51045	0.616125	F		0.616125	0.627259	F
0.562921	0.673313	M		0.673313	0.605971	M		0.562921	0.343515	M		0.343515	0.605971	M
0.694119	0.544967	F		0.544967	0.582947	F		0.694119	0.65584	F		0.65584	0.582947	F
0.417549	0.617703	F		0.617703	0.800612	F		0.417549	0.639013	F		0.639013	0.800612	F
0.504311	0.489781	F		0.489781	0.682271	F		0.504311	0.752108	F		0.752108	0.682271	F
0.724568	0.51023	M		0.51023	0.760261	M		0.724568	0.621636	M		0.621636	0.760261	M
0.481196	0.564221	M		0.564221	0.595148	M		0.481196	0.645163	M		0.645163	0.595148	M
0.720649	0.596799	F		0.596799	0.62203	F		0.720649	0.376843	F		0.376843	0.62203	F
0.800439	0.74144	M		0.74144	0.822352	M		0.800439	0.790448	M		0.790448	0.822352	M
0.567523	0.498203	M		0.498203	0.70386	M		0.567523	0.416406	M		0.416406	0.70386	M
0.744983	0.282187	F		0.282187	0.708041	F		0.744983	0.580637	F		0.580637	0.708041	F
0.702417	0.539588	M		0.539588	0.763822	M		0.702417	0.506406	M		0.506406	0.763822	M
0.771821	0.486172	M		0.486172	0.463614	M		0.771821	0.462102	M		0.462102	0.463614	M
0.472261	0.387568	M		0.387568	0.448725	M		0.472261	0.508664	M		0.508664	0.448725	M
0.659606	0.433798	F		0.433798	0.650567	F		0.659606	0.451201	F		0.451201	0.650567	F
0.778294	0.61882	M		0.61882	0.542333	M		0.778294	0.579654	M		0.579654	0.542333	M
0.623635	0.334814	M		0.334814	0.372993	M		0.623635	0.640196	M		0.640196	0.372993	M
0.847417	0.426359	F		0.426359	0.521704	F		0.847417	0.578742	F		0.578742	0.521704	F
0.576235	0.608979	M		0.608979	0.63835	M		0.576235	0.527592	M		0.527592	0.63835	M
0.596129	0.508275	F		0.508275	0.448133	F		0.596129	0.385002	F		0.385002	0.448133	F
0.59083	0.33936	M		0.33936	0.769763	M		0.59083	0.681725	M		0.681725	0.769763	M
0.584247	0.512377	M		0.512377	0.612006	M		0.584247	0.749167	M		0.749167	0.612006	M
0.537849	0.534803	M		0.534803	0.683347	M		0.537849	0.780517	M		0.780517	0.683347	M
0.614472	0.464956	M		0.464956	0.784159	M		0.614472	0.681626	M		0.681626	0.784159	M
0.520016	0.664442	M		0.664442	0.613014	M		0.520016	0.604575	M		0.604575	0.613014	M
0.619676	0.607238	M		0.607238	0.585417	M		0.619676	0.762734	M		0.762734	0.585417	M
0.660712	0.513698	M		0.513698	0.395433	M		0.660712	0.432708	M		0.432708	0.395433	M
0.791745	0.589192	M		0.589192	0.6025	M		0.791745	0.670222	M		0.670222	0.6025	M
0.675017	0.601242	M		0.601242	0.580924	M		0.675017	0.74179	M		0.74179	0.580924	M
0.607511	0.457403	M		0.457403	0.689686	M		0.607511	0.746749	M		0.746749	0.689686	M
0.460647	0.514871	M		0.514871	0.649604	M		0.460647	0.701141	M		0.701141	0.649604	M
0.683193	0.535363	M		0.535363	0.699852	M		0.683193	0.684423	M		0.684423	0.699852	M
0.762434	0.401962	M		0.401962	0.575497	M		0.762434	0.752674	M		0.752674	0.575497	M
0.745865	0.45404	M		0.45404	0.600104	M		0.745865	0.530566	M		0.530566	0.600104	M
0.567635	0.613819	M		0.613819	0.675344	M		0.567635	0.540023	M		0.540023	0.675344	M
0.731423	0.632871	M		0.632871	0.494335	M		0.731423	0.691822	M		0.691822	0.494335	M
0.599266	0.61174	F		0.61174	0.382769	F		0.599266	0.423206	F		0.423206	0.382769	F
0.635145	0.416727	F		0.416727	0.472614	F		0.635145	0.501574	F		0.501574	0.472614	F
0.459559	0.575233	M		0.575233	0.685186	M		0.459559	0.556169	M		0.556169	0.685186	M
0.605155	0.529933	M		0.529933	0.778259	M		0.605155	0.598684	M		0.598684	0.778259	M
0.425204	0.356851	M		0.356851	0.863491	M		0.425204	0.254682	M		0.254682	0.863491	M
0.780127	0.591784	M		0.591784	0.51993	M		0.780127	0.50503	M		0.50503	0.51993	M
0.636154	0.563922	M		0.563922	0.635581	M		0.636154	0.514858	M		0.514858	0.635581	M
0.692899	0.702973	M		0.702973	0.590569	M		0.692899	0.641661	M		0.641661	0.590569	M
0.703147	0.471754	M		0.471754	0.750736	M		0.703147	0.439844	M		0.439844	0.750736	M
0.6203	0.572182	M		0.572182	0.582004	M		0.6203	0.52783	M		0.52783	0.582004	M
0.679053	0.553897	M		0.553897	0.571043	M		0.679053	0.703221	M		0.703221	0.571043	M
0.791691	0.452518	M		0.452518	0.539103	M		0.791691	0.614591	M		0.614591	0.539103	M
0.690165	0.605065	M		0.605065	0.623908	M		0.690165	0.652379	M		0.652379	0.623908	M
0.70305	0.640136	M		0.640136	0.699838	M		0.70305	0.774118	M		0.774118	0.699838	M
0.759884	0.609728	F		0.609728	0.703418	F		0.759884	0.458645	F		0.458645	0.703418	F
0.646596	0.619843	F		0.619843	0.584653	F		0.646596	0.456225	F		0.456225	0.584653	F
0.547462	0.551094	F		0.551094	0.53665	F		0.547462	0.47805	F		0.47805	0.53665	F
0.795523	0.464839	F		0.464839	0.771134	F		0.795523	0.695722	F		0.695722	0.771134	F
0.823819	0.658132	F		0.658132	0.752989	F		0.823819	0.634245	F		0.634245	0.752989	F
0.511614	0.419293	M		0.419293	0.421431	M		0.511614	0.539053	M		0.539053	0.421431	M
0.672204	0.489831	F		0.489831	0.85021	F		0.672204	0.590651	F		0.590651	0.85021	F
0.772058	0.41661	F		0.41661	0.707785	F		0.772058	0.793441	F		0.793441	0.707785	F
0.616285	0.615418	F		0.615418	0.372032	F		0.616285	0.51245	F		0.51245	0.372032	F
0.718177	0.513527	F		0.513527	0.703862	F		0.718177	0.794331	F		0.794331	0.703862	F
0.704706	0.616715	F		0.616715	0.802941	F		0.704706	0.395572	F		0.395572	0.802941	F
0.740054	0.647602	F		0.647602	0.566152	F		0.740054	0.612825	F		0.612825	0.566152	F
0.686087	0.666116	F		0.666116	0.701268	F		0.686087	0.607645	F		0.607645	0.701268	F
0.80789	0.511413	F		0.511413	0.875749	F		0.80789	0.67346	F		0.67346	0.875749	F
0.794191	0.597355	F		0.597355	0.560636	F		0.794191	0.648933	F		0.648933	0.560636	F
0.68576	0.661094	F		0.661094	0.545916	F		0.68576	0.631855	F		0.631855	0.545916	F
0.525867	0.630027	F		0.630027	0.692329	F		0.525867	0.764407	F		0.764407	0.692329	F
0.478395	0.54333	F		0.54333	0.644335	F		0.478395	0.900075	F		0.900075	0.644335	F
0.602897	0.468226	M		0.468226	0.590128	M		0.602897	0.447721	M		0.447721	0.590128	M
0.735807	0.410973	F		0.410973	0.793638	F		0.735807	0.676213	F		0.676213	0.793638	F
0.550759	0.626763	F		0.626763	0.866159	F		0.550759	0.660734	F		0.660734	0.866159	F
0.608158	0.543939	F		0.543939	0.66513	F		0.608158	0.607685	F		0.607685	0.66513	F
0.620632	0.571203	F		0.571203	0.818186	F		0.620632	0.561855	F		0.561855	0.818186	F
0.499784	0.507571	F		0.507571	0.650551	F		0.499784	0.741131	F		0.741131	0.650551	F
0.682378	0.5821	F		0.5821	0.43446	F		0.682378	0.743121	F		0.743121	0.43446	F
0.535987	0.61794	F		0.61794	0.743121	F		0.535987	0.65294	F		0.65294	0.743121	F
0.59118	0.399383	M		0.399383	0.443375	M		0.59118	0.273091	M		0.273091	0.443375	M
0.683795	0.662715	F		0.662715	0.672827	F		0.683795	0.67452	F		0.67452	0.672827	F
0.722298	0.517688	F		0.517688	0.675129	F		0.722298	0.859528	F		0.859528	0.675129	F
0.709576	0.546706	F		0.546706	0.664631	F		0.709576	0.40847	F		0.40847	0.664631	F
0.566823	0.68583	F		0.68583	0.594191	F		0.566823	0.641176	F		0.641176	0.594191	F
0.70536	0.566392	F		0.566392	0.667767	F		0.70536	0.572518	F		0.572518	0.667767	F
0.541224	0.574775	F		0.574775	0.730659	F		0.541224	0.546861	F		0.546861	0.730659	F
0.724332	0.564549	F		0.564549	0.663866	F		0.724332	0.479549	F		0.479549	0.663866	F
0.716323	0.481317	F		0.481317	0.63774	F		0.716323	0.514532	F		0.514532	0.63774	F
0.686543	0.621726	M		0.621726	0.545791	M		0.686543	0.571746	M		0.571746	0.545791	M
0.642388	0.593024	M		0.593024	0.821738	M		0.642388	0.367085	M		0.367085	0.821738	M
0.671372	0.657639	F		0.657639	0.382772	F		0.671372	0.654435	F		0.654435	0.382772	F
0.497796	0.63745	F		0.63745	0.43959	F		0.497796	0.577569	F		0.577569	0.43959	F
0.388342	0.611584	F		0.611584	0.461752	F		0.388342	0.520988	F		0.520988	0.461752	F
0.667434	0.720244	F		0.720244	0.49983	F		0.667434	0.723958	F		0.723958	0.49983	F
0.673707	0.607887	F		0.607887	0.55705	F		0.673707	0.506794	F		0.506794	0.55705	F
0.518845	0.854225	F		0.854225	0.795649	F		0.518845	0.574584	F		0.574584	0.795649	F
0.637215	0.671618	F		0.671618	0.701699	F		0.637215	0.633421	F		0.633421	0.701699	F
0.733359	0.583389	F		0.583389	0.679448	F		0.733359	0.537936	F		0.537936	0.679448	F
0.668379	0.53762	F		0.53762	0.588227	F		0.668379	0.647776	F		0.647776	0.588227	F
0.737163	0.71361	F		0.71361	0.518444	F		0.737163	0.661349	F		0.661349	0.518444	F
0.679323	0.547828	F		0.547828	0.606739	F		0.679323	0.715056	F		0.715056	0.606739	F
0.532416	0.458039	F		0.458039	0.502146	F		0.532416	0.668648	F		0.668648	0.502146	F
0.60779	0.650594	F		0.650594	0.737317	F		0.60779	0.570161	F		0.570161	0.737317	F
0.682044	0.612662	F		0.612662	0.425765	F		0.682044	0.581672	F		0.581672	0.425765	F
0.780506	0.499668	F		0.499668	0.612539	F		0.780506	0.564717	F		0.564717	0.612539	F
0.728402	0.416086	M		0.416086	0.677363	M		0.728402	0.650588	M		0.650588	0.677363	M
0.641341	0.320384	M		0.320384	0.784695	M		0.641341	0.473755	M		0.473755	0.784695	M
0.751638	0.292505	F		0.292505	0.535671	F		0.751638	0.462426	F		0.462426	0.535671	F
0.424847	0.293103	F		0.293103	0.756079	F		0.424847	0.57746	F		0.57746	0.756079	F
0.490156	0.60076	M		0.60076	0.442578	M		0.490156	0.570563	M		0.570563	0.442578	M
0.704967	0.5635	M		0.5635	0.59401	M		0.704967	0.682374	M		0.682374	0.59401	M
0.498448	0.570526	M		0.570526	0.576768	M		0.498448	0.628331	M		0.628331	0.576768	M
0.618472	0.505862	M		0.505862	0.521735	M		0.618472	0.67877	M		0.67877	0.521735	M
0.337126	0.592547	M		0.592547	0.410961	M		0.337126	0.494408	M		0.494408	0.410961	M
0.477692	0.388779	M		0.388779	0.727453	M		0.477692	0.601721	M		0.601721	0.727453	M
0.666469	0.541858	M		0.541858	0.742262	M		0.666469	0.687331	M		0.687331	0.742262	M
0.534264	0.526311	M		0.526311	0.608556	M		0.534264	0.502416	M		0.502416	0.608556	M
0.449573	0.521849	M		0.521849	0.709762	M		0.449573	0.493831	M		0.493831	0.709762	M
0.634907	0.469919	M		0.469919	0.667578	M		0.634907	0.605167	M		0.605167	0.667578	M
0.696853	0.462988	M		0.462988	0.726389	M		0.696853	0.793871	M		0.793871	0.726389	M
0.555875	0.622174	M		0.622174	0.608027	M		0.555875	0.661817	M		0.661817	0.608027	M
0.314127	0.399695	M		0.399695	0.690904	M		0.314127	0.611275	M		0.611275	0.690904	M
0.555903	0.618849	M		0.618849	0.868012	M		0.555903	0.537502	M		0.537502	0.868012	M
0.734796	0.504285	M		0.504285	0.639433	M		0.734796	0.438868	M		0.438868	0.639433	M
0.733574	0.529293	M		0.529293	0.584807	M		0.733574	0.56143	M		0.56143	0.584807	M
0.650664	0.556515	F		0.556515	0.582168	F		0.650664	0.536105	F		0.536105	0.582168	F
0.562594	0.564147	M		0.564147	0.760357	M		0.562594	0.543851	M		0.543851	0.760357	M
0.829597	0.534627	M		0.534627	0.712943	M		0.829597	0.632952	M		0.632952	0.712943	M
0.602323	0.657449	M		0.657449	0.516624	M		0.602323	0.52116	M		0.52116	0.516624	M
0.756696	0.545208	F		0.545208	0.749628	F		0.756696	0.58889	F		0.58889	0.749628	F
0.698473	0.485143	F		0.485143	0.385487	F		0.698473	0.543441	F		0.543441	0.385487	F
0.623687	0.511892	M		0.511892	0.461722	M		0.623687	0.588713	M		0.588713	0.461722	M
0.741277	0.48206	F		0.48206	0.565787	F		0.741277	0.603232	F		0.603232	0.565787	F
0.695794	0.365977	F		0.365977	0.839757	F		0.695794	0.439047	F		0.439047	0.839757	F
0.559546	0.543591	M		0.543591	0.67259	M		0.559546	0.69082	M		0.69082	0.67259	M
0.409387	0.583576	M		0.583576	0.733214	M		0.409387	0.688073	M		0.688073	0.733214	M
0.592969	0.426399	F		0.426399	0.716946	F		0.592969	0.673856	F		0.673856	0.716946	F
0.744164	0.482074	M		0.482074	0.670468	M		0.744164	0.601363	M		0.601363	0.670468	M
0.535809	0.567633	M		0.567633	0.581311	M		0.535809	0.602988	M		0.602988	0.581311	M
0.606615	0.713333	M		0.713333	0.496295	M		0.606615	0.723635	M		0.723635	0.496295	M
0.702183	0.536914	M		0.536914	0.638272	M		0.702183	0.465314	M		0.465314	0.638272	M
0.844517	0.443898	M		0.443898	0.650734	M		0.844517	0.688988	M		0.688988	0.650734	M
0.734236	0.770576	M		0.770576	0.642947	M		0.734236	0.707971	M		0.707971	0.642947	M
0.79276	0.462788	M		0.462788	0.773802	M		0.79276	0.667826	M		0.667826	0.773802	M
0.672987	0.649023	M		0.649023	0.696665	M		0.672987	0.381818	M		0.381818	0.696665	M
0.633417	0.516484	M		0.516484	0.447832	M		0.633417	0.703048	M		0.703048	0.447832	M
0.556623	0.370201	M		0.370201	0.552431	M		0.556623	0.658577	M		0.658577	0.552431	M
0.663236	0.352658	F		0.352658	0.685739	F		0.663236	0.684434	F		0.684434	0.685739	F
0.691782	0.384171	F		0.384171	0.577341	F		0.691782	0.628559	F		0.628559	0.577341	F
0.51462	0.477661	M		0.477661	0.588246	M		0.51462	0.547841	M		0.547841	0.588246	M
0.661233	0.474838	F		0.474838	0.634966	F		0.661233	0.662381	F		0.662381	0.634966	F
0.665536	0.468261	F		0.468261	0.849871	F		0.665536	0.592993	F		0.592993	0.849871	F
0.65187	0.348099	F		0.348099	0.560346	F		0.65187	0.701357	F		0.701357	0.560346	F
0.753004	0.732291	F		0.732291	0.86032	F		0.753004	0.910316	F		0.910316	0.86032	F
0.626099	0.676742	F		0.676742	0.724247	F		0.626099	0.728635	F		0.728635	0.724247	F
0.76312	0.418038	M		0.418038	0.73823	M		0.76312	0.425212	M		0.425212	0.73823	M
0.492979	0.487836	F		0.487836	0.548602	F		0.492979	0.751778	F		0.751778	0.548602	F
0.494394	0.415551	M		0.415551	0.544438	M		0.494394	0.568336	M		0.568336	0.544438	M
0.69415	0.4327	F		0.4327	0.484019	F		0.69415	0.516248	F		0.516248	0.484019	F
0.626432	0.650442	F		0.650442	0.665871	F		0.626432	0.78492	F		0.78492	0.665871	F
0.72097	0.608104	F		0.608104	0.68972	F		0.72097	0.732979	F		0.732979	0.68972	F
0.862414	0.492075	F		0.492075	0.671627	F		0.862414	0.836651	F		0.836651	0.671627	F
0.816999	0.522727	F		0.522727	0.280337	F		0.816999	0.55822	F		0.55822	0.280337	F
0.748706	0.44362	F		0.44362	0.603205	F		0.748706	0.802356	F		0.802356	0.603205	F
0.550702	0.583111	F		0.583111	0.664732	F		0.550702	0.67932	F		0.67932	0.664732	F
0.568251	0.527657	F		0.527657	0.526453	F		0.568251	0.520625	F		0.520625	0.526453	F
0.674471	0.58495	M		0.58495	0.626025	M		0.674471	0.507617	M		0.507617	0.626025	M
0.676753	0.723433	F		0.723433	0.714271	F		0.676753	0.466591	F		0.466591	0.714271	F
0.588487	0.461944	M		0.461944	0.395412	M		0.588487	0.576752	M		0.576752	0.395412	M
0.649103	0.569741	M		0.569741	0.59985	M		0.649103	0.538342	M		0.538342	0.59985	M
0.571145	0.400704	F		0.400704	0.589765	F		0.571145	0.560266	F		0.560266	0.589765	F
0.672257	0.522878	F		0.522878	0.660846	F		0.672257	0.476189	F		0.476189	0.660846	F
0.612989	0.546145	F		0.546145	0.542855	F		0.612989	0.78546	F		0.78546	0.542855	F
0.632814	0.450009	F		0.450009	0.77016	F		0.632814	0.49243	F		0.49243	0.77016	F
0.627423	0.504847	F		0.504847	0.518178	F		0.627423	0.446528	F		0.446528	0.518178	F
0.579765	0.590373	F		0.590373	0.574723	F		0.579765	0.460138	F		0.460138	0.574723	F
0.477023	0.650017	F		0.650017	0.876029	F		0.477023	0.553045	F		0.553045	0.876029	F
0.848011	0.621399	F		0.621399	0.778646	F		0.848011	0.749454	F		0.749454	0.778646	F
0.688681	0.595365	F		0.595365	0.822926	F		0.688681	0.52641	F		0.52641	0.822926	F
0.595014	0.674326	F		0.674326	0.648933	F		0.595014	0.52133	F		0.52133	0.648933	F
0.692732	0.487638	F		0.487638	0.759167	F		0.692732	0.657091	F		0.657091	0.759167	F
0.764037	0.673296	F		0.673296	0.813872	F		0.764037	0.527906	F		0.527906	0.813872	F
0.509243	0.515358	F		0.515358	0.518263	F		0.509243	0.65004	F		0.65004	0.518263	F
0.604806	0.576572	F		0.576572	0.837538	F		0.604806	0.557703	F		0.557703	0.837538	F
0.741914	0.41723	F		0.41723	0.7128	F		0.741914	0.633147	F		0.633147	0.7128	F
0.618811	0.507543	F		0.507543	0.515246	F		0.618811	0.535306	F		0.535306	0.515246	F
0.665715	0.617932	F		0.617932	0.593646	F		0.665715	0.506738	F		0.506738	0.593646	F
0.640256	0.553128	F		0.553128	0.794621	F		0.640256	0.64183	F		0.64183	0.794621	F
0.350213	0.583155	F		0.583155	0.582196	F		0.350213	0.656415	F		0.656415	0.582196	F
0.754386	0.551227	F		0.551227	0.593279	F		0.754386	0.65458	F		0.65458	0.593279	F
0.52197	0.534109	F		0.534109	0.680464	F		0.52197	0.721758	F		0.721758	0.680464	F
0.804464	0.471879	M		0.471879	0.645375	M		0.804464	0.596022	M		0.596022	0.645375	M
0.629894	0.592858	F		0.592858	0.476566	F		0.629894	0.577122	F		0.577122	0.476566	F
0.590845	0.580419	F		0.580419	0.74764	F		0.590845	0.660175	F		0.660175	0.74764	F
0.483152	0.506152	F		0.506152	0.549372	F		0.483152	0.742538	F		0.742538	0.549372	F
0.496013	0.410236	F		0.410236	0.488815	F		0.496013	0.745239	F		0.745239	0.488815	F
0.703717	0.567505	F		0.567505	0.745173	F		0.703717	0.641144	F		0.641144	0.745173	F
0.65399	0.510399	F		0.510399	0.590602	F		0.65399	0.57307	F		0.57307	0.590602	F
0.707394	0.443851	F		0.443851	0.662774	F		0.707394	0.553867	F		0.553867	0.662774	F
0.687761	0.417081	F		0.417081	0.663801	F		0.687761	0.622286	F		0.622286	0.663801	F
0.472771	0.691751	F		0.691751	0.601768	F		0.472771	0.532835	F		0.532835	0.601768	F
0.564894	0.698074	F		0.698074	0.646833	F		0.564894	0.588818	F		0.588818	0.646833	F
0.582286	0.633507	M		0.633507	0.786839	M		0.582286	0.67965	M		0.67965	0.786839	M
0.537246	0.602467	M		0.602467	0.576875	M		0.537246	0.637717	M		0.637717	0.576875	M
0.638464	0.612065	F		0.612065	0.800122	F		0.638464	0.476318	F		0.476318	0.800122	F
0.650842	0.442585	M		0.442585	0.677761	M		0.650842	0.779217	M		0.779217	0.677761	M
0.803115	0.532226	M		0.532226	0.460497	M		0.803115	0.627858	M		0.627858	0.460497	M
0.774859	0.366549	F		0.366549	0.858852	F		0.774859	0.538753	F		0.538753	0.858852	F
0.579646	0.598894	M		0.598894	0.755052	M		0.579646	0.55705	M		0.55705	0.755052	M
0.345346	0.545083	M		0.545083	0.614193	M		0.345346	0.325911	M		0.325911	0.614193	M
0.361178	0.579515	F		0.579515	0.565461	F		0.361178	0.511465	F		0.511465	0.565461	F
0.668291	0.508673	M		0.508673	0.883261	M		0.668291	0.516072	M		0.516072	0.883261	M
0.494823	0.40694	F		0.40694	0.718304	F		0.494823	0.617152	F		0.617152	0.718304	F
0.722764	0.370673	F		0.370673	0.59225	F		0.722764	0.639839	F		0.639839	0.59225	F
0.588967	0.649187	M		0.649187	0.556212	M		0.588967	0.482299	M		0.482299	0.556212	M
0.729024	0.449067	M		0.449067	0.549827	M		0.729024	0.612909	M		0.612909	0.549827	M
0.757189	0.485024	M		0.485024	0.641986	M		0.757189	0.494476	M		0.494476	0.641986	M
0.542653	0.315927	M		0.315927	0.630956	M		0.542653	0.432519	M		0.432519	0.630956	M
0.887905	0.494727	M		0.494727	0.591712	M		0.887905	0.470387	M		0.470387	0.591712	M
0.657535	0.467062	M		0.467062	0.682559	M		0.657535	0.605989	M		0.605989	0.682559	M
0.757216	0.457334	F		0.457334	0.559868	F		0.757216	0.458327	F		0.458327	0.559868	F
0.409147	0.594146	M		0.594146	0.537223	M		0.409147	0.452897	M		0.452897	0.537223	M
0.875211	0.558675	M		0.558675	0.557108	M		0.875211	0.643225	M		0.643225	0.557108	M
0.443347	0.43415	M		0.43415	0.604277	M		0.443347	0.581412	M		0.581412	0.604277	M
0.826918	0.322574	M		0.322574	0.638424	M		0.826918	0.873741	M		0.873741	0.638424	M
0.252873	0.536539	F		0.536539	0.502929	F		0.252873	0.415238	F		0.415238	0.502929	F
0.415333	0.466631	M		0.466631	0.849471	M		0.415333	0.74696	M		0.74696	0.849471	M
0.717241	0.482337	M		0.482337	0.575254	M		0.717241	0.451236	M		0.451236	0.575254	M
0.848759	0.556911	M		0.556911	0.662862	M		0.848759	0.632199	M		0.632199	0.662862	M
0.586471	0.518233	M		0.518233	0.70254	M		0.586471	0.765332	M		0.765332	0.70254	M
0.613966	0.561582	M		0.561582	0.766505	M		0.613966	0.75213	M		0.75213	0.766505	M
0.494655	0.486399	F		0.486399	0.464472	F		0.494655	0.501767	F		0.501767	0.464472	F
0.647465	0.673864	M		0.673864	0.699477	M		0.647465	0.482431	M		0.482431	0.699477	M
0.70612	0.603352	M		0.603352	0.629009	M		0.70612	0.568596	M		0.568596	0.629009	M
0.718091	0.275974	M		0.275974	0.817305	M		0.718091	0.49472	M		0.49472	0.817305	M
0.5649	0.578795	F		0.578795	0.757736	F		0.5649	0.403782	F		0.403782	0.757736	F
0.597908	0.5752	M		0.5752	0.509297	M		0.597908	0.597606	M		0.597606	0.509297	M
0.590477	0.432925	M		0.432925	0.786537	M		0.590477	0.427096	M		0.427096	0.786537	M
0.695982	0.61448	M		0.61448	0.68919	M		0.695982	0.593819	M		0.593819	0.68919	M
0.632895	0.691798	M		0.691798	0.573528	M		0.632895	0.71335	M		0.71335	0.573528	M
0.594686	0.500022	M		0.500022	0.738582	M		0.594686	0.564273	M		0.564273	0.738582	M
0.82101	0.47728	M		0.47728	0.631926	M		0.82101	0.563609	M		0.563609	0.631926	M
0.601166	0.475649	M		0.475649	0.627523	M		0.601166	0.575029	M		0.575029	0.627523	M
0.66595	0.483075	M		0.483075	0.786004	M		0.66595	0.701636	M		0.701636	0.786004	M
0.730119	0.724601	M		0.724601	0.74504	M		0.730119	0.754334	M		0.754334	0.74504	M
0.602007	0.38331	M		0.38331	0.658974	M		0.602007	0.483104	M		0.483104	0.658974	M
0.577113	0.55534	F		0.55534	0.691424	F		0.577113	0.253612	F		0.253612	0.691424	F

## Sheet: FigS12
Cohen's d values of sex differences in gray matter volume (GMV), surface area (SA), cortical thickness (CT) from HCP vs. UKB datasets for scatter plots in Fig. S12b
	Sex differences in GMV			Sex differences in SA			Sex differences in CT
HCP-MMP	CohenDinHCP	CohenDinUKB		CohenDinHCP	CohenDinUKB		CohenDinHCP	CohenDinUKB
L_V1	0.0878673	0.160094		0.101248	-0.0772691		-0.105423	0.323982
L_MST	0.00405667	-0.112664		-0.000801059	-0.139099		-0.122831	-0.130863
L_V6	-0.100111	0.0534274		-0.0104249	0.118525		-0.0998664	-0.103863
L_V2	0.061022	0.0321046		0.146601	0.0574722		-0.117341	0.024863
L_V3	0.0244303	0.155492		0.122631	0.144138		0.00888486	0.148097
L_V4	0.130339	0.177711		0.153898	0.136431		0.0596488	0.111935
L_V8	-0.017758	-0.0577174		0.141987	0.156783		-0.175561	-0.134831
L_4	-0.174674	-0.0728316		-0.0578527	-0.00307577		-0.138633	0.0626604
L_3b	-0.267723	-0.229517		-0.107142	0.0622838		0.0518162	-0.161264
L_FEF	-0.122034	-0.132068		0.0298416	0.0694487		-0.159104	-0.0679268
L_PEF	0.0284608	-0.0524287		0.0816885	0.030304		-0.111916	-0.024242
L_55b	-0.0752307	-0.113376		0.00272523	0.0210687		-0.0176303	-0.138546
L_V3A	-0.212807	-0.0235631		-0.210207	-0.0214743		0.0451668	-0.00560618
L_RSC	0.0960945	0.186263		0.0525323	0.0430441		0.255993	0.221123
L_POS2	-0.0300765	-0.217981		-0.0259242	-0.0473008		0.0217349	-0.078906
L_V7	-0.272061	-0.185754		-0.319488	-0.160749		0.0471686	0.0557826
L_IPS1	-0.425516	-0.170759		-0.390687	-0.168948		-0.0570684	-0.00212164
L_FFC	0.181217	0.156032		0.17247	0.115626		0.0967126	0.127471
L_V3B	-0.368829	-0.141258		-0.340103	-0.112822		0.0482093	-0.05266
L_LO1	0.154168	-0.0516102		0.13769	-0.0291883		-0.0874036	-0.0410712
L_LO2	0.0744421	0.0237578		0.222507	0.102259		-0.0935535	-0.214508
L_PIT	0.231765	0.266333		0.153887	0.253165		0.10879	0.0767863
L_MT	0.12865	-0.12792		0.104921	-0.0237888		0.0545273	-0.188805
L_A1	-0.0811965	-0.0561402		-0.203374	-0.050351		-0.0141243	0.109144
L_PSL	0.222873	0.227776		0.210214	0.239251		0.0595699	-0.00954012
L_SFL	-0.168841	-0.174296		-0.190105	-0.0545296		-0.114936	-0.131839
L_PCV	-0.182198	-0.170062		-0.077414	-0.0833519		-0.2288	-0.129539
L_STV	0.152843	0.0829778		0.22489	0.262868		0.0422042	0.0131735
L_7Pm	-0.313686	-0.194321		-0.337515	-0.156972		0.0482602	-0.0274227
L_7m	-0.123613	-0.10215		-0.0764647	-0.0609264		-0.00823435	-0.0502605
L_POS1	0.127192	0.103023		0.0618115	0.00310506		0.126798	0.0689244
L_23d	0.0954141	0.0725136		0.0214646	0.0196704		0.347347	0.218713
L_v23ab	0.0367923	0.205463		0.0209564	0.00432995		-0.0100987	0.144002
L_d23ab	-0.154268	-0.00937011		-0.0589716	-0.056586		0.0671614	0.222715
L_31pv	-0.187516	-0.0697441		-0.101023	-0.0950709		0.0545581	0.152855
L_5m	-0.260855	-0.206145		-0.121681	0.0631705		-0.233876	-0.273438
L_5mv	-0.28966	-0.313079		-0.116233	-0.0876399		0.00180025	-0.0738055
L_23c	-0.0706148	-0.0436013		-0.0246971	0.00162142		0.174911	0.130307
L_5L	-0.220925	-0.227971		-0.144498	-0.00923594		-0.0866634	-0.193049
L_24dd	-0.272637	-0.172096		-0.127559	-0.0598168		-0.338624	-0.0755781
L_24dv	-0.238407	-0.0616013		-0.163935	-0.0636381		-0.255793	0.0489151
L_7AL	-0.327112	-0.26749		-0.26784	-0.158672		-0.300599	-0.295274
L_SCEF	-0.272806	-0.105429		-0.232287	-0.00989881		-0.148082	-0.0884231
L_6ma	-0.110987	-0.161126		-0.13296	-0.0483369		-0.0368586	-0.108174
L_7Am	-0.26166	-0.296041		-0.222038	-0.175789		-0.0416698	-0.137803
L_7PL	-0.363402	-0.203018		-0.308142	-0.226179		-0.0481279	0.0374677
L_7PC	-0.168256	-0.103384		-0.209863	-0.0549824		-0.155321	-0.252029
L_LIPv	-0.229156	-0.244012		-0.16326	-0.151375		-0.057202	-0.1275
L_VIP	-0.192834	-0.326194		-0.23752	-0.199757		-0.0886714	-0.292838
L_MIP	-0.217876	-0.234588		-0.245179	-0.207156		0.0325975	-0.188309
L_1	-0.278421	-0.264057		-0.0868035	0.0768282		-0.332371	-0.47614
L_2	-0.22448	-0.1097		-0.160715	0.0217242		-0.220359	-0.345155
L_3a	-0.0362148	-0.100704		-0.0370848	-0.00770424		0.156188	0.173159
L_6d	-0.0120859	0.0510639		0.0465939	0.207172		-0.11705	-0.226834
L_6mp	-0.14351	0.0209858		-0.120909	0.0953934		-0.172751	-0.122544
L_6v	-0.07369	-0.138934		0.097591	0.00445154		-0.0619742	-0.0954457
L_p24pr	-0.0119557	-0.127423		-0.0706185	-0.18759		0.119728	0.0677379
L_33pr	-0.0521017	-0.231305		0.000219247	-0.216836		0.0527953	-0.0685133
L_a24pr	0.000487726	-0.176364		-0.0417429	-0.204478		0.0802317	-0.0725781
L_p32pr	-0.24626	0.0243088		-0.202427	-0.0543025		-0.226383	-0.00129151
L_a24	-0.019882	-0.0419107		-0.0958355	-0.071626		0.102058	-0.00114684
L_d32	-0.00649828	0.168416		0.0171558	0.171036		0.0231215	0.102701
L_8BM	-0.120669	-0.0407192		-0.00611491	0.0842459		-0.415504	-0.380424
L_p32	0.186501	0.0999104		0.224364	0.134244		0.134031	-0.0392066
L_10r	-0.00235705	0.0539883		0.0878292	0.0346676		-0.0719277	-0.0448227
L_47m	-0.0829336	0.00513874		0.0136913	-0.0516319		-0.0211462	0.0972249
L_8Av	-0.113093	-0.276109		-0.0964853	-0.177322		-0.0169481	-0.143436
L_8Ad	-0.182623	-0.063992		-0.107425	-0.0351395		-0.0598067	0.106822
L_9m	0.0338416	0.178962		0.214954	0.279171		-0.283586	-0.14752
L_8BL	-0.0384612	-0.106553		-0.0310081	-0.00106883		-0.199598	-0.143267
L_9p	-0.076591	-0.0596799		-0.0592608	0.0317963		-0.169774	-0.0843905
L_10d	-0.0640958	0.029745		0.0301713	0.0426069		-0.286895	-0.21536
L_8C	-0.166769	-0.244954		-0.104004	-0.23102		-0.0180706	0.00136513
L_44	-0.222091	-0.185091		-0.0850714	-0.0993453		-0.0378707	0.0810806
L_45	0.0417329	-0.0925956		0.116282	0.0214051		-0.0105219	-0.129722
L_47l	0.0555311	0.0106411		0.121762	0.0851693		-0.0194499	0.0488535
L_a47r	-0.0535179	-0.0216697		0.0965533	0.100889		-0.163233	-0.188765
L_6r	-0.0348319	0.00896075		0.0177072	-0.014509		0.109481	0.206708
L_IFJa	-0.157663	-0.125667		-0.196677	-0.172865		0.02831	0.116574
L_IFJp	-0.152791	-0.0731867		-0.140525	-0.126525		-0.0444552	0.0505414
L_IFSp	0.0161419	0.0035412		-0.0283995	-0.137749		0.177103	0.284639
L_IFSa	0.160504	0.0258964		0.134356	-0.0927798		0.253082	0.269695
L_p9-46v	0.0804169	-0.185401		0.0597062	-0.180646		0.15679	0.149118
L_46	-0.00984453	-0.181437		0.0505231	-0.125358		-0.0250248	-0.104923
L_a9-46v	0.0735216	0.0236826		0.184528	0.0451981		0.0835622	0.200349
L_9-46d	0.0287106	-0.00229768		0.0532502	0.0533734		0.0661101	0.128759
L_9a	-0.0868381	0.068443		-0.000660496	0.0906953		-0.101917	-0.0618952
L_10v	0.0488771	0.0767099		0.0255114	-0.0734771		0.0360485	0.170145
L_a10p	-0.0105677	0.209631		0.0884532	0.22458		0.148652	0.281211
L_10pp	0.0382626	-0.00224769		0.0130007	0.0494319		0.0335648	0.0457106
L_11l	-0.056682	0.0900729		0.0214293	-0.0143765		0.0062161	0.128241
L_13l	-0.213695	-0.219189		-0.154529	-0.28049		-0.0704374	-0.0746575
L_OFC	-0.112906	-0.0167431		-0.17458	-0.133622		-0.124859	0.329765
L_47s	-0.0814919	-0.105517		-0.0180512	-0.0668842		-0.0450367	-0.047416
L_LIPd	-0.135572	-0.194819		-0.144903	-0.140472		0.063566	-0.0831116
L_6a	-0.152314	-0.0504954		-0.118142	0.00615864		-0.246501	0.0280504
L_i6-8	-0.117658	-0.0991503		-0.106697	0.00167452		-0.0440238	-0.116951
L_s6-8	-0.110325	-0.152718		-0.123013	-0.000570196		-0.0660562	-0.124822
L_43	0.0360214	0.042968		0.127881	0.16948		-0.0371877	0.00987326
L_OP4	-0.0321903	0.0666722		-0.0220806	0.155467		0.162869	-0.0396815
L_OP1	-0.168499	-0.111335		-0.118245	-0.0257373		-0.005922	-0.0611762
L_OP2-3	-0.180182	-0.16001		-0.138336	-0.0811794		0.203755	0.0918656
L_52	-0.0978327	-0.0590134		-0.0285708	-0.0186232		0.250645	0.300797
L_RI	-0.122703	0.12881		0.0237598	0.232101		-0.0809769	-0.0778396
L_PFcm	-0.0242858	0.0460782		0.0358213	0.0730124		-0.00760684	-0.0269781
L_PoI2	0.299105	-0.0717005		0.213556	-0.00510928		0.205258	-0.0607828
L_TA2	-0.108487	-0.231848		-0.0828599	-0.0719047		0.228285	-0.0334969
L_FOP4	0.079541	0.0371908		0.254907	0.0956378		0.149288	0.137246
L_MI	0.0632069	-0.044264		0.203974	0.103868		0.10623	-0.0570687
L_Pir	0.389139	0.397092		0.192312	0.138638		0.472385	0.344193
L_AVI	0.0902417	-0.0457494		0.217231	0.0611754		-0.0755745	-0.151606
L_AAIC	0.22044	0.111384		0.204123	0.187817		0.346793	-0.071685
L_FOP1	-0.0613982	-0.15062		0.0789366	-0.057712		0.132057	0.211351
L_FOP3	0.129837	0.035414		0.207852	0.0506274		0.289587	0.170828
L_FOP2	-0.0439715	-0.12327		0.106886	-0.0038109		0.33171	0.214171
L_PFt	-0.142618	-0.0453764		-0.0957329	0.0218567		-0.125391	-0.251479
L_AIP	-0.125113	0.0344658		-0.0887377	0.0840406		-0.2347	-0.364634
L_EC	0.364321	0.137293		0.254762	0.149727		0.419647	0.0859322
L_PreS	0.00265888	0.189589		-0.166742	-0.0203991		0.295752	0.231315
L_H	0.156403	0.116527		0.481271	0.33668		0.298539	0.2309
L_ProS	0.0291509	0.105368		-0.0349048	-0.117625		0.344106	0.473675
L_PeEc	0.0477004	-0.0293105		0.143421	0.0505876		-0.145515	-0.177441
L_STGa	-0.0172516	-0.0309951		0.0100147	0.128613		0.13308	-0.0627753
L_PBelt	-0.170039	-0.103147		0.0160549	0.0268404		-0.297581	-0.0914386
L_A5	-0.0474191	-0.0952952		0.0421287	0.080781		-0.0990991	-0.0825849
L_PHA1	-0.155629	-0.179864		-0.105343	-0.0863607		-0.123907	-0.202745
L_PHA3	-0.132027	0.0639027		-0.0128691	0.0964491		-0.091371	-0.0418816
L_STSda	0.107273	0.0852454		0.0851376	0.093887		0.139989	0.108292
L_STSdp	-0.0142664	0.0734777		0.0466158	-0.0143544		0.0656024	0.28409
L_STSvp	-0.0816421	-0.0623398		-0.0214004	-0.0970768		0.0460948	0.19496
L_TGd	0.021869	0.0948135		0.125491	0.232935		-0.0638565	-0.0759238
L_TE1a	-0.0990009	0.126065		-0.094283	0.0898678		0.187983	0.263158
L_TE1p	0.0204073	-0.0707487		0.0802465	-0.116693		-0.0480987	-0.136575
L_TE2a	-0.11545	-0.0228843		-0.00446111	-0.102137		0.136878	0.254022
L_TF	-0.00378762	0.139636		0.0663362	-0.0262092		0.0824008	0.198293
L_TE2p	-0.155755	0.0083318		0.0687063	0.0539935		-0.0337028	-0.0678019
L_PHT	-0.0782158	-0.115789		0.0348134	-0.0671829		-0.112803	-0.159327
L_PH	0.0237147	-0.0180565		0.120449	0.0339475		0.045529	-0.0804741
L_TPOJ1	0.0616904	0.0636639		0.153222	0.022056		-0.0800427	0.00472323
L_TPOJ2	-0.0407658	-0.181613		0.0291596	-0.168547		-0.174587	-0.0447516
L_TPOJ3	-0.0324039	-0.209725		0.0535954	-0.124039		-0.133428	-0.137982
L_DVT	-0.143205	-0.0313657		-0.0385472	0.000369141		0.000794077	0.0748543
L_PGp	-0.0793505	-0.249067		-0.0824553	-0.140948		-0.0802359	-0.249745
L_IP2	-0.0773036	-0.0114773		-0.0116006	0.0531068		-0.0484935	-0.190979
L_IP1	-0.0605567	-0.145556		-0.0847035	-0.118049		0.0358045	-0.216981
L_IP0	-0.325113	-0.23654		-0.297975	-0.192073		0.0221107	-0.0464424
L_PFop	-0.0407307	0.0245445		-0.0114081	0.0125303		0.0108642	-0.0474872
L_PF	-0.0867598	0.0342032		0.00814492	0.107017		-0.1574	-0.121951
L_PFm	-0.0353532	-0.0798312		0.0672817	0.134187		-0.411776	-0.531376
L_PGi	0.0572572	-0.107311		0.117842	-0.0342352		-0.107668	-0.249026
L_PGs	-0.0852441	-0.226406		0.0195977	-0.0643438		-0.249736	-0.389937
L_V6A	-0.210436	-0.105701		-0.241351	0.0841601		-0.00322904	-0.190111
L_VMV1	-0.063507	-0.170384		-0.0141089	-0.0767047		-0.0177739	-0.0778102
L_VMV3	0.0100699	0.00738463		0.0345853	0.0967253		0.0571323	0.0290334
L_PHA2	-0.137829	-0.0842228		0.0365051	0.0841063		-0.109836	-0.145449
L_V4t	0.0313038	-0.11626		0.156162	0.0153155		-0.0355646	-0.110056
L_FST	-0.0831212	-0.123856		0.0332854	-0.0326204		-0.120585	-0.140922
L_V3CD	-0.103099	-0.160686		-0.142854	-0.14012		-0.0694217	-0.105766
L_LO3	0.0170971	-0.159203		0.126428	-0.0178719		-0.375837	-0.313803
L_VMV2	0.00317026	-0.00675694		0.0941084	0.094508		-0.136625	-0.0804436
L_31pd	-0.0488725	-0.0375471		-0.0423114	-0.0287132		0.15502	-0.021084
L_31a	-0.151139	0.0176774		-0.0485643	0.028773		-0.152357	-0.0311777
L_VVC	0.0667964	0.253242		0.128818	0.122334		0.0678085	0.348074
L_25	0.25042	0.274434		0.044161	-0.0265957		0.422704	0.276803
L_s32	0.243192	0.134532		0.219486	0.0740047		-0.033733	-0.130761
L_pOFC	-0.104146	0.0589834		-0.121446	-0.0944502		0.179538	0.288858
L_PoI1	0.177512	0.00350774		0.054614	0.0225236		0.390406	0.0497397
L_Ig	-0.0408442	-0.181245		0.0375347	-0.057516		0.293503	0.140939
L_FOP5	0.083484	-0.0127476		0.23459	0.0801855		-0.0977053	-0.0757295
L_p10p	-0.0543859	0.0252758		0.00498252	0.0816385		0.196254	0.277114
L_p47r	0.165473	0.0128384		0.219311	-0.00784547		0.0667392	0.0946048
L_TGv	0.083699	0.0531827		0.0728496	0.0299419		-0.0201152	0.080245
L_MBelt	-0.291187	-0.431871		-0.216832	-0.183621		-0.138888	-0.193986
L_LBelt	-0.109107	-0.0101834		-0.0123646	0.0910389		-0.181967	-0.139239
L_A4	-0.14813	-0.0979179		0.0434312	0.0906311		-0.349334	-0.121611
L_STSva	0.115077	0.125791		0.0694259	0.136774		0.320033	0.246707
L_TE1m	-0.0865886	-0.0555282		-0.00376282	-0.115972		-0.0907956	0.0942914
L_PI	0.0597785	-0.13122		0.113139	-0.000554841		0.544589	0.219387
L_a32pr	-0.1004	0.0442948		-0.0900812	0.020591		-0.0691776	-0.039396
L_p24	-0.0097161	-0.176945		-0.123542	-0.185995		0.117776	-0.126552
R_V1	0.102804	0.227733		0.0885317	-0.0424942		-0.113599	0.354478
R_MST	0.0371093	0.178593		0.115869	0.0104458		-0.0108879	0.390044
R_V6	-0.102631	-0.025294		-0.0664545	0.0540545		-0.0493018	-0.0371373
R_V2	0.0121842	0.114957		0.135654	0.07319		-0.291654	0.084847
R_V3	0.0672342	0.10509		0.144043	0.220095		0.0513407	0.0222057
R_V4	0.126575	0.162584		0.180506	0.183411		0.0602668	0.149767
R_V8	0.039826	0.106822		0.141176	0.215366		-0.0772504	-0.01446
R_4	-0.0767907	-0.172285		-0.0113208	0.0360529		-0.0805829	0.00540776
R_3b	-0.158518	-0.0852782		-0.00220758	0.125172		-0.0163752	-0.107568
R_FEF	-0.118744	-0.171042		-0.0455907	0.114894		-0.0987259	-0.167955
R_PEF	-0.0862886	0.00295451		-0.0551142	-0.0905301		-0.117662	0.138131
R_55b	-0.0416118	-0.0499191		0.00319472	-0.0285253		-0.0373804	0.0166185
R_V3A	-0.003157	-0.0300308		-0.0549942	0.0354005		0.0961046	-0.00241467
R_RSC	0.0838271	0.0596937		0.0030562	0.00588724		0.162247	0.067883
R_POS2	-0.163276	-0.0512287		-0.115658	-0.0414005		-0.00966316	0.173014
R_V7	-0.184781	-0.23007		-0.158677	-0.12454		-0.00775315	-0.00982201
R_IPS1	-0.257188	-0.195148		-0.24041	-0.144454		0.00461299	0.0275281
R_FFC	0.16251	0.360402		0.159003	0.216559		0.152039	0.242572
R_V3B	-0.106153	-0.0250797		-0.0701312	-0.0427444		0.0512354	0.208167
R_LO1	0.0341901	0.0496923		0.0825538	0.00665809		-0.118836	0.183128
R_LO2	0.108632	0.0149711		0.0773053	0.0639874		0.0875078	-0.0616481
R_PIT	0.187757	0.210225		0.129972	0.23311		0.156326	0.0155655
R_MT	-0.0436369	-0.0717937		0.0285172	-0.0190596		-0.0245595	0.117173
R_A1	-0.153285	-0.150934		-0.214552	-0.152782		0.0420582	-0.031497
R_PSL	0.0226069	0.0207759		0.074061	0.156221		-0.200996	-0.176255
R_SFL	-0.0323083	-0.177779		-0.00464875	-0.088209		-0.0949358	-0.0435895
R_PCV	-0.2506	-0.0871486		-0.113086	-0.028825		-0.147144	-0.0724769
R_STV	-0.0230811	-0.00890293		-0.000293666	0.121702		-0.0848204	0.0810088
R_7Pm	-0.204223	-0.15771		-0.167906	-0.0551956		-0.122828	-0.167416
R_7m	-0.0404703	-0.0545077		-0.0335913	-0.0155118		-0.049282	0.0216634
R_POS1	-0.0201338	-0.0754567		-0.0311554	-0.0666503		-0.048995	0.00763309
R_23d	0.110919	0.0244167		0.112417	-0.100024		0.343726	0.378872
R_v23ab	-0.0413673	0.0439508		-0.0754849	-0.0376381		0.216474	0.214725
R_d23ab	-0.155469	-0.0704881		-0.0850224	-0.0146993		0.0607408	-0.0084316
R_31pv	-0.257488	-0.0510267		-0.10493	0.0313938		0.037937	0.00963471
R_5m	-0.171653	-0.158254		-0.0721312	0.0713961		-0.382533	-0.25204
R_5mv	-0.249747	-0.221636		-0.0739103	0.0105793		-0.0390341	0.000845881
R_23c	-0.14227	-0.00639265		-0.0616435	0.0201174		0.144916	0.229378
R_5L	-0.208206	-0.0482037		-0.173964	0.109196		-0.111657	-0.134747
R_24dd	-0.206592	-0.057366		-0.157575	-0.00792788		-0.28446	-0.0398407
R_24dv	-0.3366	-0.259684		-0.336687	-0.220366		-0.250903	-0.0550654
R_7AL	-0.354081	-0.17343		-0.301528	-0.116617		-0.177973	-0.229928
R_SCEF	-0.178622	-0.20973		-0.0776582	-0.063551		-0.224919	0.00975573
R_6ma	-0.0770792	-0.211973		-0.0532776	-0.0874613		-0.0932474	-0.104091
R_7Am	-0.285592	-0.191587		-0.183812	-0.0452726		-0.0596371	-0.125039
R_7PL	-0.216089	-0.217692		-0.204196	-0.134593		0.00649736	-0.0984596
R_7PC	-0.241416	-0.103683		-0.18304	0.00205457		-0.142365	-0.150893
R_LIPv	-0.280517	-0.221733		-0.16229	-0.105059		-0.155728	-0.164769
R_VIP	-0.143242	-0.179995		-0.179468	-0.157473		-0.106604	-0.174327
R_MIP	-0.155124	-0.212141		-0.173245	-0.179258		0.0897764	-0.0556514
R_1	-0.267009	-0.25195		-0.083987	0.131445		-0.306218	-0.416432
R_2	-0.141115	-0.173317		-0.126686	-0.00343258		-0.186947	-0.268625
R_3a	-0.0886039	-0.200967		-0.032308	0.0229139		-0.0641874	-0.0608859
R_6d	-0.0320942	-0.00161737		-0.003496	0.226256		-0.0414438	-0.0761099
R_6mp	-0.0799334	-0.0567236		-0.0739427	0.0490654		-0.183772	-0.137212
R_6v	-0.0567493	-0.0806792		0.0340959	-0.0695445		-0.132435	-0.0324411
R_p24pr	-0.128863	-0.0833164		-0.212436	-0.218305		0.0971431	0.109233
R_33pr	-0.216924	-0.110954		-0.141464	-0.123705		-0.029695	-0.0881843
R_a24pr	-0.195897	-0.11516		-0.214434	-0.114962		0.00422874	-0.0476735
R_p32pr	-0.131228	-0.126393		-0.212104	-0.221502		-0.281196	-0.0719679
R_a24	0.116453	0.125949		0.0753652	0.0824583		-0.0385226	-0.127165
R_d32	0.0982333	0.0100394		0.102935	-0.00653336		0.0205619	0.0603198
R_8BM	-0.0690269	-0.119903		0.0927024	-0.0836966		-0.386835	-0.214856
R_p32	0.0336242	0.0501526		0.146925	0.0231966		-0.0665944	0.0824358
R_10r	0.00994032	0.0502602		0.0835823	0.043652		-0.11552	0.0475413
R_47m	-0.0257062	-0.03409		0.0933188	-0.0474644		-0.0450582	0.12131
R_8Av	-0.257573	-0.408042		-0.168631	-0.27735		-0.207747	-0.219559
R_8Ad	-0.249776	-0.123921		-0.161664	-0.113646		-0.222118	0.0389699
R_9m	-0.0280877	-0.0196981		0.159625	0.0389849		-0.312767	-0.274497
R_8BL	0.0432635	-0.195985		0.0056463	-0.0233512		-0.142617	-0.230135
R_9p	-0.110198	0.0558007		0.00537905	0.0527449		-0.207178	-0.00937075
R_10d	-0.17164	0.160731		0.048961	0.0937925		-0.378888	-0.182823
R_8C	-0.20414	-0.287242		-0.142211	-0.333181		-0.200958	0.0603316
R_44	-0.235218	-0.36775		-0.158258	-0.150072		-0.17315	-0.0827802
R_45	-0.0338967	-0.143724		0.0392243	0.0488784		-0.141338	-0.185317
R_47l	0.0861473	0.0303274		0.189338	0.108655		-0.282712	-0.092257
R_a47r	0.0311401	0.0894257		0.0961008	0.197721		-0.216672	-0.119055
R_6r	-0.0711854	-0.0513946		-0.00695389	-0.0539153		0.0720935	0.17878
R_IFJa	-0.0839476	-0.112148		-0.0974218	-0.171285		3.229e-05	0.0907265
R_IFJp	-0.245772	-0.200595		-0.215999	-0.211902		-0.182098	0.0426161
R_IFSp	0.145951	-0.0438465		0.0378921	-0.094959		0.0840625	0.158386
R_IFSa	0.115013	0.00741267		0.0133898	-0.0322662		-0.0226027	0.108175
R_p9-46v	0.0131176	-0.20857		0.0105202	-0.194018		-0.00378218	0.0371864
R_46	-0.0778115	-0.190422		-0.0321262	-0.18621		-0.276032	-0.0620472
R_a9-46v	-0.0565142	-0.0470708		0.0141815	-0.0516152		-0.119839	0.0666056
R_9-46d	0.0302093	0.0502256		0.062581	0.0332024		-0.014646	0.123141
R_9a	-0.00129419	0.152979		0.0450473	0.137324		-0.155698	-0.0915484
R_10v	-0.113794	0.0286202		-0.104557	0.0232654		-0.0851235	-0.082388
R_a10p	-0.0893759	0.171465		0.00376045	0.152867		0.0378345	0.171182
R_10pp	-0.251254	-0.0677202		-0.116213	0.0145031		-0.228121	-0.0286161
R_11l	-0.0905945	0.072113		0.00819371	-0.0401285		-0.208651	0.00276569
R_13l	-0.0734209	-0.104099		-0.067457	-0.230624		-0.107568	0.0691628
R_OFC	-0.211096	-0.0538429		-0.0579744	-0.125358		-0.418854	-0.00640155
R_47s	-0.0753293	-0.0809979		0.000503281	0.00907124		-0.161285	-0.119665
R_LIPd	-0.0142456	-0.0718174		-0.0590591	0.0167239		-0.0071814	-0.186049
R_6a	-0.247035	-0.109446		-0.233057	-0.0748721		-0.14802	-0.0306388
R_i6-8	-0.231793	-0.39738		-0.199626	-0.176067		-0.155302	-0.319972
R_s6-8	-0.109329	-0.167682		-0.106231	-0.0598242		-0.103762	-0.116619
R_43	0.0605762	0.0279351		0.153233	0.0959523		-0.138348	-0.0924745
R_OP4	0.0791009	0.0625567		0.0952261	0.143314		0.0184338	-0.0504526
R_OP1	-0.123635	-0.215211		-0.196562	-0.0710007		0.0526063	-0.131115
R_OP2-3	-0.0898278	-0.126963		-0.109921	-0.134303		0.236956	0.190307
R_52	-0.0931239	-0.152522		-0.00456019	-0.106705		0.11845	0.208884
R_RI	-0.131624	-0.0253877		-0.0650362	0.0451733		0.160963	0.0794073
R_PFcm	-0.108444	0.0729382		-0.0869881	0.16706		0.0779272	0.153918
R_PoI2	0.426232	0.156157		0.251813	0.125633		0.209002	0.00697528
R_TA2	-0.21552	-0.175861		-0.267781	-0.145904		0.250436	0.175004
R_FOP4	-0.0103942	-0.034778		0.155696	0.0139084		-0.0253012	0.131895
R_MI	-0.000889537	0.0108586		0.128179	0.135209		0.111539	0.120987
R_Pir	0.631135	0.524181		0.124561	0.0998863		0.714476	0.526066
R_AVI	0.151665	-0.00488882		0.217913	0.150205		-0.118797	-0.197914
R_AAIC	0.181661	0.239192		0.26648	0.208012		0.0869381	0.109272
R_FOP1	-0.0351579	-0.121218		0.0471211	-0.0414098		0.202909	0.0973775
R_FOP3	0.100179	0.120893		0.228912	0.0739297		0.100997	0.247404
R_FOP2	0.0218064	0.0210197		0.118927	0.0230367		0.11434	0.290388
R_PFt	-0.104695	-0.0171426		-0.103018	-0.0220527		-0.111511	-0.17836
R_AIP	-0.106099	-0.0424907		-0.0846533	0.0245354		-0.0940475	-0.194236
R_EC	0.382651	0.258129		0.265353	0.209327		0.343108	0.0320989
R_PreS	-0.0666425	0.0356636		-0.0630558	-0.127491		0.0842802	0.135467
R_H	0.181911	0.0394842		0.589731	0.382056		0.357789	0.0952122
R_ProS	0.0256112	0.0200009		-0.0771836	-0.172259		0.41424	0.574998
R_PeEc	0.0221132	0.0119426		0.166521	0.147941		-0.262389	-0.248833
R_STGa	-0.0911473	-0.0236492		-0.0629953	0.146019		-0.0227821	-0.0542322
R_PBelt	-0.0798468	-0.14944		-0.0345514	0.0217357		-0.0943177	-0.0866547
R_A5	-0.120781	-0.205014		-0.0392293	-0.0947944		-0.00327969	0.145911
R_PHA1	-0.118421	-0.242133		-0.0964373	-0.111267		-0.156742	-0.299233
R_PHA3	-0.0915649	0.0338539		0.0275007	0.118538		0.159156	0.1017
R_STSda	0.000349183	0.0196956		0.0129332	-0.063067		0.0191411	0.21798
R_STSdp	-0.134149	-0.338119		-0.0137279	-0.31133		0.117654	0.193941
R_STSvp	-0.101312	-0.18819		-0.0543607	-0.21125		0.102362	0.152341
R_TGd	-0.113553	-0.0629093		-0.0292335	0.0328944		-0.148403	-0.0761318
R_TE1a	-0.150837	-0.0944391		-0.172244	-0.103421		0.0239167	0.0919349
R_TE1p	0.0397589	0.142006		0.0839794	0.0546712		-0.113651	0.0302454
R_TE2a	-0.191824	-0.121128		-0.0640251	-0.173218		-0.121599	0.127639
R_TF	0.0913952	0.117243		0.148741	-0.0094536		-0.0760249	0.206158
R_TE2p	0.0305723	0.121638		0.183243	0.189303		0.0864371	0.0664737
R_PHT	0.0877468	0.149472		0.171334	0.0953521		0.0774546	0.145646
R_PH	0.105908	0.168137		0.154452	0.208705		0.196791	-0.0206429
R_TPOJ1	-0.0631807	-0.0481746		-0.0200412	-0.0638138		-0.0395047	0.0322061
R_TPOJ2	0.0895749	0.0609979		0.150431	0.0594023		0.055757	0.163506
R_TPOJ3	0.178786	0.0820731		0.170512	0.01855		0.201794	0.361283
R_DVT	-0.211502	-0.126741		-0.130095	-0.0947054		0.0323173	0.176474
R_PGp	0.071964	0.00290687		0.106334	0.0308848		-0.0797745	-0.191874
R_IP2	-0.0554992	0.0254232		-0.053137	0.0760428		-0.0384662	-0.168561
R_IP1	-0.0602547	-0.0341812		0.000796182	-0.018341		0.0647086	0.00909917
R_IP0	-0.128038	-0.0613198		-0.0866577	-0.0434675		0.135594	0.152909
R_PFop	-0.116401	0.0197616		-0.127543	-0.00283839		-0.130783	0.04258
R_PF	-0.116511	0.0364828		-0.0353321	0.116601		-0.0425676	0.024459
R_PFm	-0.0984304	-0.129953		-0.0178012	0.0372914		-0.169335	-0.254599
R_PGi	0.139735	-0.00475368		0.14462	0.0539621		0.159241	-0.0524305
R_PGs	0.0854251	-0.142368		0.212646	0.0859929		-0.0985016	-0.493458
R_V6A	-0.208702	-0.219439		-0.204727	-0.0690283		0.0379739	-0.16376
R_VMV1	-0.0714163	-0.120511		0.0263378	-0.00955571		-0.12642	0.0210648
R_VMV3	-0.0158929	-0.0220005		0.0640747	0.109948		-0.0313197	-0.00387826
R_PHA2	-0.168552	-0.172329		-0.0521673	0.0478384		0.0217214	-0.120075
R_V4t	0.0594344	-0.00367522		0.0916078	0.0511882		0.0184524	0.0515247
R_FST	0.0970628	0.163245		0.111373	0.0935988		0.0515375	0.193667
R_V3CD	0.100509	-0.0978201		0.118375	-0.131307		0.117177	0.104567
R_LO3	-0.00966527	-0.113781		0.110856	-0.0244014		-0.30721	-0.149219
R_VMV2	0.0324442	-0.028903		0.0949701	0.115665		0.0188377	-0.0603592
R_31pd	-0.0791698	0.0245352		-0.056671	0.0761588		0.0747045	-0.0374108
R_31a	-0.0407426	0.0909438		-0.0192764	0.127946		-0.0147796	-0.0658847
R_VVC	-0.0292084	0.264534		0.0701231	0.156103		0.189468	0.470605
R_25	0.220529	0.183529		0.108223	-0.0931496		0.154475	0.169289
R_s32	0.111244	0.130701		0.13686	0.0698764		-0.0785592	-0.123088
R_pOFC	0.0744841	0.156439		0.0449395	0.0344313		0.410531	0.290357
R_PoI1	0.243958	0.0422085		0.119479	0.00550967		0.472006	0.275519
R_Ig	0.0579679	-0.141071		0.0656855	-0.0318758		0.311668	0.164619
R_FOP5	0.158172	0.0533828		0.276678	0.11267		-0.263791	0.0125316
R_p10p	-0.0260839	0.212955		0.0692869	0.156054		0.123509	0.1834
R_p47r	0.0382994	0.188482		0.124734	0.134547		-0.0466083	0.106044
R_TGv	-0.0591224	0.0114217		-0.0330733	-0.0242126		-0.0778038	0.0910409
R_MBelt	-0.313796	-0.434168		-0.249095	-0.19416		-0.130806	-0.193825
R_LBelt	-0.181047	-0.211272		-0.0761151	0.0172763		-0.281639	-0.164906
R_A4	-0.18205	-0.268428		-0.0552809	0.041631		-0.112553	-0.104164
R_STSva	-0.0702526	-0.0913086		-0.00488873	-0.165949		0.132005	0.324381
R_TE1m	-0.101543	-0.00379526		-0.101489	-0.122232		0.00971913	0.158283
R_PI	-0.124794	-0.164364		0.0427046	-0.0696963		0.306465	0.171415
R_a32pr	-0.0805775	-0.00650525		-0.0706469	-0.12488		-0.224124	0.0339054
R_p24	-0.110149	-0.0143481		-0.153154	0.0261309		0.254729	0.0369299

## Sheet: FigS13
Correlation r values of split half tests of male- and female-specific BWAS in Fig. S13.
r values of 1000 split halves in male-specific BWAS									r values of 1000 split halves in male-specific BWAS
Split #	emotion	gambling	language	motor	relational	social	working memory		Split #	emotion	gambling	language	motor	relational	social	working memory
1	0.719267	0.730254	0.746864	0.657331	0.839008	0.709615	0.848222		1	0.742981	0.730379	0.824	0.715168	0.80348	0.71091	0.847172
2	0.737456	0.708178	0.737501	0.709243	0.823708	0.715678	0.851454		2	0.709495	0.725807	0.828971	0.734567	0.794552	0.74297	0.839911
3	0.706342	0.735956	0.740457	0.714638	0.771051	0.768385	0.860911		3	0.699599	0.703301	0.829776	0.693592	0.784181	0.750062	0.855528
4	0.765761	0.746781	0.768075	0.736698	0.820606	0.768552	0.863379		4	0.746087	0.685991	0.830472	0.690038	0.793597	0.697177	0.868696
5	0.779934	0.760264	0.754883	0.705124	0.81562	0.765396	0.844431		5	0.699668	0.710687	0.814664	0.685093	0.852169	0.690044	0.829279
6	0.766084	0.709156	0.720933	0.701884	0.816581	0.705079	0.85334		6	0.728026	0.709361	0.830504	0.738161	0.777841	0.703546	0.839052
7	0.71881	0.70919	0.750405	0.694351	0.840801	0.754825	0.847546		7	0.767007	0.722119	0.81818	0.701728	0.823421	0.725161	0.884671
8	0.769423	0.739862	0.766964	0.7392	0.855874	0.753491	0.863749		8	0.74728	0.742164	0.823185	0.729335	0.788124	0.71857	0.862505
9	0.767611	0.752907	0.777351	0.655206	0.73087	0.742235	0.867228		9	0.67151	0.72839	0.822785	0.710944	0.830894	0.658278	0.840361
10	0.758699	0.678686	0.724938	0.735361	0.770743	0.733695	0.874954		10	0.673882	0.751765	0.78622	0.677777	0.805207	0.721844	0.813533
11	0.709764	0.759534	0.763533	0.715162	0.829334	0.719459	0.843104		11	0.714915	0.729769	0.800407	0.601304	0.811687	0.703007	0.84937
12	0.720066	0.685548	0.758169	0.719919	0.814997	0.745604	0.850891		12	0.71776	0.691634	0.800002	0.722976	0.842373	0.734308	0.867962
13	0.670082	0.743995	0.751632	0.69852	0.746169	0.730174	0.845312		13	0.719031	0.706333	0.813349	0.652887	0.787686	0.6986	0.849726
14	0.738174	0.730799	0.781293	0.738949	0.801862	0.76055	0.840223		14	0.72049	0.732654	0.822635	0.718952	0.792883	0.706769	0.85156
15	0.660857	0.733957	0.769496	0.694053	0.797908	0.774403	0.846866		15	0.718259	0.750739	0.813843	0.716286	0.837915	0.690414	0.857019
16	0.771435	0.755024	0.772603	0.677272	0.814439	0.697713	0.862233		16	0.748499	0.718375	0.817037	0.658865	0.767697	0.691122	0.842122
17	0.751929	0.723392	0.758084	0.740918	0.761939	0.719945	0.859265		17	0.713359	0.708867	0.80354	0.743012	0.820059	0.678566	0.849947
18	0.695932	0.765262	0.721271	0.702107	0.801689	0.740355	0.841975		18	0.745345	0.693324	0.814214	0.726262	0.862404	0.693906	0.854602
19	0.763297	0.742948	0.781786	0.759896	0.760059	0.769457	0.847282		19	0.704789	0.767347	0.826271	0.757906	0.811616	0.737944	0.869101
20	0.709092	0.749335	0.737641	0.709998	0.800899	0.730829	0.862417		20	0.677349	0.703665	0.797103	0.698942	0.762151	0.72189	0.838892
21	0.744732	0.653506	0.743676	0.732725	0.806211	0.754944	0.834448		21	0.743321	0.723996	0.809299	0.722182	0.803522	0.690615	0.859296
22	0.698836	0.720948	0.763496	0.757563	0.80264	0.666877	0.837518		22	0.702436	0.757159	0.823696	0.706707	0.794178	0.712197	0.865246
23	0.699497	0.702012	0.708284	0.704339	0.771499	0.718693	0.839149		23	0.72	0.707228	0.840187	0.751686	0.811503	0.719084	0.850694
24	0.730831	0.724813	0.766908	0.745686	0.809103	0.740803	0.869062		24	0.742947	0.753039	0.811143	0.702338	0.794373	0.733134	0.859265
25	0.755883	0.705598	0.700225	0.682693	0.787448	0.669361	0.863243		25	0.682141	0.722332	0.825664	0.70629	0.8513	0.733136	0.854166
26	0.760232	0.721286	0.744011	0.700414	0.819848	0.745989	0.850294		26	0.721875	0.668995	0.807915	0.712069	0.729354	0.722873	0.84467
27	0.778407	0.736326	0.756777	0.720822	0.823365	0.720023	0.831044		27	0.713878	0.731482	0.826442	0.732515	0.832214	0.743055	0.8685
28	0.763782	0.723046	0.777459	0.738389	0.813231	0.728868	0.855641		28	0.735066	0.711368	0.814953	0.709433	0.806975	0.669084	0.871856
29	0.72233	0.695442	0.759667	0.689514	0.829263	0.759256	0.862082		29	0.707664	0.715626	0.816372	0.700866	0.815478	0.722351	0.844611
30	0.714635	0.738264	0.765816	0.705265	0.810548	0.746487	0.797688		30	0.715191	0.702833	0.827263	0.723144	0.818169	0.725964	0.836832
31	0.698006	0.723055	0.755751	0.720259	0.809049	0.740678	0.864694		31	0.746105	0.712385	0.802489	0.665764	0.835675	0.718861	0.858124
32	0.701944	0.680624	0.721863	0.69364	0.827958	0.749227	0.869223		32	0.727675	0.716289	0.814124	0.748612	0.749276	0.711674	0.861415
33	0.717229	0.726585	0.774155	0.696019	0.812823	0.736297	0.864175		33	0.700048	0.714742	0.794982	0.718587	0.799679	0.61208	0.853855
34	0.748433	0.698941	0.776167	0.722335	0.817046	0.756464	0.865151		34	0.67515	0.725277	0.838228	0.71048	0.807884	0.668207	0.859259
35	0.752496	0.750998	0.779791	0.731587	0.837043	0.753633	0.866563		35	0.708445	0.711715	0.829823	0.725346	0.842336	0.739507	0.852855
36	0.761651	0.705904	0.760613	0.720617	0.798182	0.74748	0.845844		36	0.755411	0.684056	0.824295	0.692241	0.78317	0.65142	0.862368
37	0.76805	0.716918	0.711321	0.741938	0.837473	0.735064	0.832953		37	0.67568	0.717534	0.811367	0.697613	0.760339	0.71711	0.817685
38	0.714412	0.725541	0.707902	0.730189	0.816419	0.742958	0.868946		38	0.724025	0.709417	0.834132	0.700092	0.840496	0.746676	0.860349
39	0.739144	0.743645	0.735246	0.737091	0.806832	0.734501	0.858424		39	0.727426	0.728363	0.776876	0.676076	0.792435	0.737187	0.844594
40	0.731343	0.747048	0.743801	0.629058	0.790835	0.708577	0.85563		40	0.706115	0.738795	0.826995	0.651066	0.787725	0.69893	0.872153
41	0.720856	0.718266	0.716607	0.689466	0.784554	0.768567	0.858362		41	0.740865	0.71943	0.817965	0.680145	0.807173	0.726223	0.863518
42	0.709991	0.71297	0.743933	0.696406	0.798869	0.725244	0.839335		42	0.71121	0.701092	0.818563	0.717741	0.81393	0.726564	0.851357
43	0.732784	0.743881	0.736735	0.701144	0.828082	0.769622	0.857438		43	0.740385	0.717959	0.831173	0.740189	0.835357	0.769976	0.848454
44	0.74342	0.666125	0.730401	0.685193	0.80128	0.667956	0.844317		44	0.703457	0.670204	0.795886	0.703095	0.790047	0.686038	0.856153
45	0.751612	0.713896	0.728735	0.725231	0.794018	0.683489	0.856744		45	0.675863	0.725499	0.813328	0.721234	0.821956	0.72882	0.849004
46	0.732416	0.700502	0.758226	0.748332	0.772218	0.733207	0.868035		46	0.739643	0.728958	0.81262	0.679991	0.761591	0.743556	0.8506
47	0.745802	0.690463	0.743484	0.663019	0.779659	0.714241	0.868355		47	0.689189	0.744022	0.820415	0.701962	0.813964	0.674829	0.845126
48	0.717037	0.711837	0.734469	0.713514	0.829968	0.665403	0.834066		48	0.695946	0.708669	0.83812	0.607971	0.821751	0.701818	0.857796
49	0.757057	0.692238	0.754678	0.692552	0.764793	0.713506	0.843259		49	0.741819	0.711099	0.814106	0.714308	0.801607	0.746362	0.845143
50	0.786317	0.72762	0.746288	0.726142	0.777524	0.745829	0.860009		50	0.732674	0.721545	0.803632	0.677123	0.79357	0.733045	0.856828
51	0.738059	0.718666	0.71111	0.718098	0.823483	0.774554	0.841281		51	0.72878	0.719547	0.818076	0.708596	0.800006	0.694153	0.873865
52	0.741188	0.672078	0.737052	0.687598	0.8299	0.777606	0.847422		52	0.742545	0.716277	0.80739	0.699333	0.797262	0.742893	0.865037
53	0.7185	0.749022	0.753269	0.736142	0.786593	0.729302	0.849004		53	0.731331	0.708752	0.801466	0.720171	0.808093	0.690738	0.851298
54	0.720012	0.727748	0.734976	0.718348	0.789144	0.758978	0.858746		54	0.684806	0.735408	0.800302	0.721932	0.812899	0.704216	0.856255
55	0.70724	0.72877	0.706346	0.722397	0.805706	0.733732	0.846637		55	0.763082	0.728947	0.812186	0.732959	0.834635	0.672979	0.855275
56	0.73869	0.739984	0.768718	0.739615	0.796533	0.689087	0.861879		56	0.7493	0.736687	0.805091	0.723309	0.7928	0.636043	0.835499
57	0.717417	0.763039	0.746518	0.72279	0.796113	0.770912	0.851227		57	0.726823	0.721978	0.784384	0.738473	0.812534	0.700972	0.861649
58	0.754181	0.740471	0.766072	0.72583	0.842567	0.726387	0.87259		58	0.745862	0.732594	0.824995	0.685542	0.853943	0.708384	0.85912
59	0.769172	0.74631	0.761787	0.73017	0.818917	0.780847	0.826617		59	0.679085	0.712458	0.805878	0.715678	0.835748	0.745034	0.846599
60	0.785489	0.715438	0.772492	0.697517	0.841577	0.687595	0.859268		60	0.722305	0.738554	0.811705	0.706746	0.829151	0.726816	0.86767
61	0.744035	0.712241	0.741632	0.721761	0.81392	0.756867	0.849336		61	0.684313	0.738128	0.809363	0.680124	0.83984	0.705094	0.843352
62	0.74362	0.706951	0.777385	0.743443	0.814594	0.738737	0.853152		62	0.714213	0.729989	0.817894	0.666135	0.82057	0.722337	0.846914
63	0.713822	0.707834	0.695008	0.740222	0.820715	0.627853	0.836041		63	0.721037	0.715423	0.824665	0.704613	0.756529	0.665807	0.853541
64	0.78226	0.725896	0.753284	0.700928	0.788469	0.700427	0.8536		64	0.67604	0.678742	0.811312	0.722292	0.827215	0.666984	0.867486
65	0.710053	0.735586	0.749106	0.682732	0.809076	0.72117	0.869056		65	0.706515	0.702927	0.83045	0.714698	0.830779	0.699781	0.84932
66	0.771209	0.727783	0.771172	0.701185	0.815874	0.724169	0.857257		66	0.704432	0.719808	0.814533	0.663638	0.773591	0.716992	0.843314
67	0.669376	0.721688	0.757551	0.675697	0.824209	0.727166	0.829729		67	0.689337	0.726758	0.840598	0.664034	0.786398	0.735087	0.858633
68	0.673091	0.708791	0.759927	0.705642	0.811293	0.738132	0.843832		68	0.732211	0.720944	0.823869	0.637585	0.794971	0.683977	0.846376
69	0.764326	0.734662	0.765083	0.754189	0.814901	0.77249	0.863898		69	0.7041	0.710082	0.794488	0.712167	0.839059	0.741141	0.848934
70	0.775618	0.750217	0.773852	0.685299	0.773989	0.775958	0.83832		70	0.720475	0.709931	0.784202	0.700133	0.818417	0.719629	0.865832
71	0.747176	0.703792	0.76151	0.719252	0.844355	0.751096	0.833523		71	0.73061	0.757768	0.831651	0.690468	0.835039	0.743135	0.869039
72	0.768582	0.743728	0.755026	0.702606	0.77228	0.763738	0.831026		72	0.704755	0.695708	0.81469	0.709857	0.776508	0.712428	0.851566
73	0.764803	0.731379	0.729924	0.67905	0.812811	0.769691	0.854436		73	0.771255	0.724267	0.802683	0.702503	0.831133	0.66672	0.850974
74	0.763924	0.738371	0.788382	0.752317	0.798149	0.74079	0.854672		74	0.674993	0.730385	0.811907	0.723922	0.806574	0.729489	0.83379
75	0.729489	0.72282	0.760234	0.728671	0.847502	0.70218	0.836116		75	0.648021	0.675371	0.831847	0.640824	0.783483	0.712605	0.845129
76	0.774043	0.721579	0.771841	0.719129	0.841462	0.748568	0.860401		76	0.739371	0.698513	0.805851	0.693879	0.825036	0.744272	0.85015
77	0.745478	0.725297	0.750554	0.724516	0.795246	0.742683	0.835595		77	0.715605	0.707173	0.816158	0.694066	0.839834	0.669161	0.843668
78	0.783824	0.720237	0.761354	0.703086	0.831372	0.764001	0.850306		78	0.727099	0.753641	0.829798	0.725486	0.794388	0.701815	0.852984
79	0.77529	0.702128	0.746602	0.698699	0.788324	0.717522	0.825877		79	0.700986	0.725181	0.775501	0.69331	0.817727	0.717091	0.85988
80	0.724131	0.689241	0.747537	0.689018	0.815926	0.773952	0.868272		80	0.723492	0.727916	0.82369	0.700526	0.795816	0.726632	0.835148
81	0.719415	0.712776	0.751817	0.722494	0.77878	0.752961	0.855986		81	0.725401	0.736192	0.801443	0.684159	0.784802	0.73793	0.842114
82	0.716387	0.68234	0.769803	0.748621	0.820223	0.751013	0.856806		82	0.720181	0.705764	0.802702	0.716252	0.808959	0.707742	0.836463
83	0.766626	0.724494	0.708419	0.679397	0.797197	0.725379	0.844912		83	0.688762	0.723972	0.804659	0.670716	0.832486	0.723012	0.839424
84	0.760606	0.733383	0.772437	0.634174	0.811411	0.740585	0.878533		84	0.739421	0.711201	0.811376	0.701402	0.79684	0.751398	0.855145
85	0.749654	0.700511	0.772539	0.743697	0.841038	0.750877	0.821356		85	0.736951	0.712637	0.808679	0.710577	0.838556	0.67165	0.826256
86	0.703842	0.704831	0.780603	0.73618	0.80629	0.751549	0.844514		86	0.742426	0.699595	0.805693	0.702071	0.793853	0.670523	0.801434
87	0.735639	0.753671	0.777456	0.682972	0.832656	0.714489	0.858894		87	0.714215	0.701544	0.833015	0.728564	0.833739	0.705321	0.883204
88	0.721972	0.703856	0.73936	0.676396	0.742014	0.724803	0.856888		88	0.713253	0.712364	0.824683	0.71323	0.811597	0.673193	0.83957
89	0.70452	0.724684	0.756649	0.710787	0.80835	0.678749	0.80948		89	0.760313	0.719811	0.80403	0.714694	0.799382	0.730072	0.864877
90	0.77982	0.716098	0.753375	0.726216	0.761508	0.73928	0.862677		90	0.700788	0.727278	0.821172	0.688885	0.783744	0.748566	0.860323
91	0.753531	0.683177	0.769655	0.698671	0.798279	0.712249	0.847011		91	0.693718	0.720157	0.804422	0.716205	0.792589	0.708815	0.848465
92	0.670826	0.718555	0.75618	0.700025	0.818438	0.659844	0.848382		92	0.754513	0.732147	0.821296	0.710455	0.791593	0.729261	0.852934
93	0.785269	0.661596	0.730293	0.693573	0.792252	0.721594	0.835401		93	0.747225	0.75059	0.826283	0.694848	0.836314	0.670648	0.856922
94	0.778744	0.723044	0.747118	0.712339	0.83601	0.756643	0.856802		94	0.744764	0.712779	0.81693	0.716899	0.790079	0.746649	0.866484
95	0.749828	0.723911	0.758852	0.736685	0.825446	0.671427	0.879314		95	0.728343	0.744669	0.821232	0.719209	0.826454	0.695649	0.865746
96	0.730535	0.714463	0.785302	0.686366	0.80529	0.723919	0.850464		96	0.732727	0.72224	0.804946	0.758646	0.803866	0.725753	0.854088
97	0.729009	0.726647	0.748301	0.710829	0.795352	0.694455	0.862168		97	0.740507	0.743069	0.813817	0.697556	0.812958	0.69646	0.847053
98	0.75236	0.719767	0.728359	0.724335	0.802234	0.757365	0.854553		98	0.692371	0.698596	0.800327	0.679319	0.815952	0.691808	0.849135
99	0.738766	0.728304	0.766592	0.741302	0.80393	0.731975	0.8511		99	0.704446	0.693292	0.815383	0.727714	0.793607	0.712746	0.82805
100	0.784923	0.687469	0.733992	0.707456	0.785632	0.741568	0.847324		100	0.735228	0.725139	0.802024	0.737859	0.79963	0.714098	0.855108
101	0.741284	0.733566	0.720008	0.692804	0.790771	0.729857	0.850769		101	0.707074	0.710782	0.802996	0.681741	0.826892	0.71945	0.85322
102	0.760115	0.712825	0.7317	0.687659	0.815147	0.764237	0.824294		102	0.724581	0.732244	0.811264	0.712584	0.802731	0.683286	0.85776
103	0.762805	0.707139	0.736528	0.711774	0.788337	0.699125	0.872193		103	0.719187	0.718742	0.772779	0.693213	0.76129	0.698933	0.861196
104	0.752055	0.721445	0.77911	0.722865	0.779413	0.752198	0.848557		104	0.747381	0.731955	0.788945	0.691581	0.809383	0.716831	0.825053
105	0.767993	0.733581	0.748144	0.65622	0.768809	0.756367	0.854451		105	0.746854	0.758083	0.824214	0.697821	0.813057	0.698594	0.864735
106	0.766291	0.711444	0.762089	0.704655	0.847243	0.7135	0.838956		106	0.703073	0.723763	0.827062	0.650217	0.780878	0.67734	0.830754
107	0.728279	0.734682	0.77808	0.737506	0.821449	0.766768	0.850086		107	0.70165	0.742559	0.801754	0.723371	0.812035	0.725759	0.858651
108	0.735631	0.747522	0.726988	0.681646	0.819292	0.731098	0.839912		108	0.719454	0.681713	0.787136	0.672852	0.799066	0.669738	0.844101
109	0.741857	0.718278	0.765113	0.689936	0.832069	0.752105	0.853772		109	0.710388	0.759491	0.828739	0.703991	0.819485	0.679734	0.848345
110	0.803416	0.705488	0.727362	0.727268	0.758073	0.766039	0.835545		110	0.73358	0.723388	0.807001	0.709404	0.828465	0.7434	0.878041
111	0.776148	0.738265	0.723523	0.719419	0.81764	0.685043	0.833764		111	0.726373	0.715828	0.814142	0.732315	0.785266	0.687439	0.828276
112	0.75864	0.729377	0.775284	0.727447	0.804876	0.728451	0.869896		112	0.758024	0.671506	0.799746	0.717222	0.822688	0.680572	0.855309
113	0.747565	0.735961	0.731171	0.679555	0.818974	0.765193	0.836975		113	0.708576	0.704892	0.824645	0.702188	0.798059	0.691828	0.84009
114	0.752824	0.694128	0.755463	0.711529	0.758317	0.722781	0.823751		114	0.676132	0.714612	0.782774	0.730001	0.824829	0.731567	0.838734
115	0.716285	0.714807	0.761785	0.735253	0.795531	0.750628	0.875181		115	0.689502	0.706345	0.82579	0.712684	0.821613	0.72379	0.857135
116	0.778431	0.716838	0.759653	0.722605	0.814156	0.747253	0.859625		116	0.689988	0.730259	0.809199	0.71169	0.842874	0.749535	0.84796
117	0.7313	0.739316	0.763209	0.722671	0.80948	0.733632	0.861438		117	0.710569	0.725701	0.825742	0.682872	0.736708	0.676919	0.808626
118	0.745672	0.743779	0.737527	0.702001	0.805543	0.758672	0.861389		118	0.73168	0.719433	0.804411	0.757616	0.812581	0.590325	0.855705
119	0.754939	0.741883	0.761668	0.720258	0.786921	0.753033	0.865639		119	0.759427	0.778676	0.783929	0.688729	0.827032	0.692648	0.853716
120	0.711737	0.717469	0.747433	0.743011	0.785669	0.749172	0.86178		120	0.773518	0.757033	0.79812	0.712516	0.828532	0.727164	0.871617
121	0.740824	0.722212	0.729178	0.72088	0.823952	0.732752	0.83948		121	0.72708	0.728581	0.809816	0.684025	0.841546	0.700586	0.867986
122	0.770716	0.731839	0.712109	0.735443	0.817757	0.771614	0.87194		122	0.692771	0.727648	0.81696	0.75961	0.795405	0.710073	0.844075
123	0.776778	0.731834	0.779938	0.709024	0.776617	0.777053	0.860967		123	0.716763	0.723662	0.827944	0.683123	0.828414	0.701174	0.855742
124	0.752107	0.694729	0.753821	0.692264	0.827939	0.750143	0.825854		124	0.740396	0.723142	0.800616	0.746262	0.778224	0.71699	0.861382
125	0.748716	0.754216	0.753511	0.691178	0.8446	0.709294	0.857329		125	0.761496	0.744908	0.842492	0.716239	0.804415	0.738734	0.842375
126	0.77639	0.692371	0.759617	0.709813	0.818399	0.682939	0.845392		126	0.693995	0.677627	0.829878	0.72425	0.782952	0.748612	0.86082
127	0.738935	0.733445	0.77004	0.725481	0.815343	0.737059	0.860438		127	0.714388	0.719524	0.818269	0.73432	0.828675	0.722491	0.869833
128	0.750225	0.721724	0.697895	0.666641	0.791618	0.772216	0.853756		128	0.711122	0.734986	0.775977	0.684645	0.784574	0.696775	0.851266
129	0.739757	0.748706	0.759223	0.7239	0.805835	0.716593	0.858805		129	0.722688	0.739375	0.837454	0.756834	0.781912	0.735427	0.877134
130	0.745211	0.706302	0.717707	0.72435	0.811653	0.708601	0.860093		130	0.748821	0.709995	0.834009	0.732759	0.817185	0.699591	0.871155
131	0.699142	0.757793	0.748735	0.703642	0.805336	0.749789	0.821461		131	0.691502	0.724591	0.810556	0.688824	0.787854	0.721692	0.838941
132	0.736179	0.725083	0.776742	0.66373	0.810067	0.752554	0.837667		132	0.678974	0.690667	0.824031	0.736445	0.845561	0.73255	0.855686
133	0.70901	0.764022	0.756857	0.693031	0.809829	0.760501	0.852953		133	0.753601	0.680833	0.797603	0.719522	0.842381	0.722347	0.878594
134	0.769305	0.745436	0.736741	0.734732	0.83169	0.686412	0.849666		134	0.752195	0.739199	0.825737	0.686725	0.769674	0.692162	0.833896
135	0.783028	0.720941	0.722208	0.707217	0.793374	0.728389	0.850989		135	0.713576	0.667263	0.817802	0.723652	0.831575	0.740759	0.862019
136	0.743935	0.72633	0.762519	0.734251	0.820418	0.759471	0.829827		136	0.712872	0.725946	0.82908	0.73012	0.810468	0.69961	0.828724
137	0.767279	0.71625	0.778173	0.749711	0.778091	0.766791	0.834622		137	0.748638	0.726079	0.797047	0.714146	0.805946	0.686072	0.840322
138	0.762776	0.705883	0.779798	0.710778	0.812435	0.729873	0.867939		138	0.715369	0.764215	0.787184	0.707766	0.822096	0.675125	0.8518
139	0.766098	0.740362	0.756485	0.740559	0.839717	0.785834	0.793733		139	0.735787	0.720938	0.83046	0.717765	0.731943	0.727175	0.847255
140	0.771157	0.740923	0.732621	0.75509	0.847137	0.758787	0.853304		140	0.730803	0.724348	0.799678	0.73381	0.819513	0.741372	0.850713
141	0.757221	0.716724	0.75463	0.707897	0.805969	0.757233	0.860211		141	0.711359	0.728047	0.816876	0.71796	0.847725	0.710615	0.875958
142	0.764993	0.729958	0.737956	0.700802	0.846111	0.723201	0.847405		142	0.704047	0.726141	0.817346	0.697474	0.81348	0.693055	0.842472
143	0.729409	0.668228	0.785304	0.744101	0.81683	0.751268	0.851248		143	0.743927	0.738687	0.819433	0.727374	0.84648	0.736635	0.839975
144	0.748243	0.704271	0.750919	0.708775	0.826274	0.73083	0.864365		144	0.750163	0.730129	0.821302	0.723069	0.769799	0.734381	0.84172
145	0.743197	0.721202	0.763179	0.694778	0.844704	0.77448	0.83673		145	0.746418	0.740208	0.814045	0.717277	0.837991	0.721667	0.832743
146	0.753127	0.729302	0.775043	0.718208	0.82977	0.771248	0.858323		146	0.706948	0.745799	0.818642	0.704728	0.791616	0.718782	0.855182
147	0.71512	0.691129	0.756097	0.681384	0.846196	0.755275	0.817265		147	0.626868	0.725866	0.8028	0.720691	0.835287	0.728166	0.854309
148	0.725026	0.715148	0.7544	0.723818	0.834124	0.704309	0.853165		148	0.692761	0.748052	0.824036	0.715009	0.770259	0.723079	0.829849
149	0.738876	0.714019	0.776754	0.728163	0.830459	0.735982	0.851967		149	0.750219	0.715262	0.793745	0.706038	0.752383	0.726507	0.871867
150	0.747729	0.725995	0.74343	0.719915	0.790619	0.735187	0.862106		150	0.733404	0.697809	0.819696	0.7044	0.794561	0.688256	0.837576
151	0.75519	0.755486	0.739254	0.736062	0.790518	0.771342	0.859626		151	0.73209	0.698645	0.810233	0.709726	0.77303	0.742962	0.872052
152	0.754859	0.734003	0.766973	0.71552	0.738606	0.749821	0.831337		152	0.701207	0.739831	0.817018	0.675221	0.782421	0.72086	0.836759
153	0.764351	0.692353	0.745308	0.708646	0.817664	0.717064	0.836555		153	0.761423	0.716959	0.82523	0.756081	0.810481	0.734656	0.853569
154	0.717136	0.720144	0.773284	0.713342	0.837058	0.756791	0.86318		154	0.7416	0.744009	0.808578	0.698754	0.815276	0.748606	0.852341
155	0.74862	0.741678	0.749878	0.746297	0.834928	0.722488	0.834473		155	0.743697	0.730001	0.830166	0.746327	0.813291	0.734777	0.859892
156	0.75092	0.685863	0.757878	0.685213	0.778668	0.745113	0.859067		156	0.712262	0.725274	0.808105	0.746021	0.783714	0.675149	0.835221
157	0.741606	0.709087	0.756284	0.724906	0.786921	0.757401	0.863918		157	0.717482	0.699302	0.820364	0.730377	0.78704	0.714702	0.863791
158	0.740719	0.74845	0.748582	0.704243	0.786805	0.703735	0.833653		158	0.760189	0.750194	0.804878	0.744088	0.803225	0.71378	0.860967
159	0.765819	0.74737	0.759806	0.74624	0.834713	0.757321	0.871634		159	0.66261	0.685373	0.81444	0.725445	0.815918	0.723236	0.854163
160	0.741978	0.734904	0.742607	0.704068	0.758055	0.800085	0.856822		160	0.766109	0.733934	0.832977	0.714192	0.776892	0.689836	0.864022
161	0.731457	0.726987	0.737313	0.714644	0.817213	0.713895	0.84293		161	0.700068	0.71215	0.832789	0.74672	0.82579	0.723087	0.859405
162	0.741401	0.758292	0.726612	0.732412	0.827798	0.736315	0.846699		162	0.703401	0.712971	0.827954	0.716595	0.800225	0.74853	0.840984
163	0.737923	0.720184	0.758339	0.622875	0.818106	0.755967	0.847135		163	0.734355	0.725094	0.807937	0.751848	0.830656	0.715499	0.861256
164	0.776172	0.748025	0.786184	0.672608	0.831135	0.722926	0.866502		164	0.690751	0.728982	0.819653	0.744408	0.826655	0.756935	0.826999
165	0.755932	0.739994	0.731865	0.698892	0.79465	0.740887	0.843582		165	0.730127	0.694276	0.833278	0.70372	0.766558	0.6714	0.867834
166	0.738295	0.70052	0.767988	0.723881	0.789761	0.715297	0.855389		166	0.729132	0.739081	0.799052	0.687771	0.772875	0.650008	0.851187
167	0.740561	0.746191	0.781515	0.728185	0.803858	0.758255	0.849168		167	0.770223	0.717725	0.802766	0.702309	0.783161	0.651811	0.849932
168	0.778292	0.753651	0.75555	0.701363	0.823479	0.754607	0.872191		168	0.744078	0.725689	0.82828	0.688667	0.800144	0.673469	0.861592
169	0.765369	0.716249	0.772663	0.699165	0.834632	0.749681	0.859137		169	0.732022	0.753117	0.828355	0.693257	0.823764	0.719155	0.861443
170	0.714526	0.71518	0.718221	0.656888	0.800249	0.748355	0.848675		170	0.699061	0.726847	0.810559	0.651077	0.835649	0.600946	0.820849
171	0.759269	0.739008	0.754625	0.725587	0.816103	0.716536	0.865466		171	0.715032	0.717427	0.84435	0.648937	0.816085	0.73821	0.876649
172	0.721095	0.721552	0.760882	0.726395	0.804769	0.697868	0.851482		172	0.72661	0.710635	0.831887	0.678136	0.813219	0.697642	0.827579
173	0.7807	0.684939	0.723373	0.674847	0.85747	0.735082	0.84664		173	0.721362	0.719508	0.832906	0.700767	0.84218	0.709996	0.837287
174	0.764004	0.720249	0.696959	0.702991	0.823476	0.741905	0.8423		174	0.727963	0.705121	0.801614	0.728835	0.86631	0.699698	0.864316
175	0.720085	0.676783	0.707349	0.694813	0.79566	0.729085	0.848786		175	0.764188	0.733224	0.77749	0.700857	0.798009	0.720254	0.846774
176	0.734208	0.727828	0.747731	0.746401	0.818909	0.744636	0.851103		176	0.746741	0.69203	0.806433	0.737517	0.800264	0.695497	0.858648
177	0.691177	0.681232	0.771058	0.74574	0.716053	0.742755	0.85447		177	0.74173	0.731193	0.822244	0.725445	0.790809	0.713305	0.873608
178	0.745742	0.71711	0.708558	0.713168	0.829633	0.730329	0.862337		178	0.719343	0.718232	0.838135	0.742331	0.792441	0.748556	0.846179
179	0.762087	0.694178	0.771974	0.727334	0.832568	0.73856	0.850158		179	0.728791	0.741662	0.807827	0.723435	0.829045	0.688776	0.852899
180	0.75394	0.697628	0.743819	0.682041	0.791826	0.735185	0.813439		180	0.688664	0.728599	0.825214	0.614638	0.812114	0.739067	0.837659
181	0.71048	0.739881	0.744735	0.695828	0.842484	0.760507	0.848253		181	0.687415	0.733595	0.797241	0.740553	0.843264	0.717599	0.847002
182	0.747112	0.727352	0.771207	0.754899	0.84472	0.781021	0.866583		182	0.735398	0.708895	0.784874	0.726908	0.795144	0.729266	0.846352
183	0.72575	0.733143	0.747325	0.709432	0.78174	0.72603	0.861815		183	0.741581	0.764439	0.83378	0.691092	0.842897	0.681033	0.85762
184	0.73894	0.718596	0.761237	0.693706	0.814809	0.758122	0.845447		184	0.718873	0.724382	0.806675	0.741252	0.790675	0.733615	0.821783
185	0.78088	0.741569	0.760786	0.723836	0.795648	0.700221	0.850776		185	0.734521	0.691447	0.822774	0.70655	0.796046	0.73901	0.848244
186	0.733822	0.730951	0.767761	0.70469	0.80726	0.771921	0.850797		186	0.71772	0.710045	0.809432	0.718486	0.840072	0.693402	0.847323
187	0.727453	0.738961	0.779448	0.697063	0.824068	0.736341	0.869427		187	0.740762	0.738211	0.840245	0.66033	0.794518	0.736821	0.857622
188	0.769363	0.718269	0.747922	0.695461	0.813773	0.739785	0.857198		188	0.713781	0.697682	0.791428	0.723861	0.784937	0.648948	0.815506
189	0.734449	0.697864	0.757284	0.729102	0.818921	0.748988	0.867765		189	0.71034	0.713955	0.793562	0.692999	0.786641	0.705814	0.851062
190	0.805404	0.686925	0.768548	0.720357	0.79849	0.735466	0.852089		190	0.729072	0.731724	0.807297	0.717452	0.742057	0.690051	0.861339
191	0.770127	0.758753	0.758393	0.674392	0.786194	0.73251	0.866923		191	0.716655	0.743399	0.823726	0.676733	0.828153	0.744981	0.849256
192	0.736409	0.671161	0.772409	0.681339	0.793298	0.750926	0.86694		192	0.697917	0.728106	0.835272	0.691203	0.801554	0.670411	0.857801
193	0.751433	0.738061	0.79676	0.712466	0.791986	0.745529	0.86753		193	0.741511	0.710781	0.837594	0.719185	0.782896	0.731101	0.828631
194	0.691021	0.700909	0.654447	0.728576	0.829418	0.717264	0.839248		194	0.69736	0.735029	0.811677	0.733181	0.827049	0.716185	0.859627
195	0.722006	0.754519	0.762703	0.669575	0.801961	0.762051	0.863908		195	0.724218	0.713853	0.802049	0.721539	0.819428	0.719073	0.853481
196	0.70401	0.72068	0.767929	0.731358	0.839698	0.767154	0.813117		196	0.660446	0.740271	0.82371	0.702882	0.802856	0.728371	0.864789
197	0.740408	0.71036	0.747711	0.691451	0.779698	0.732626	0.849273		197	0.752813	0.727659	0.801185	0.736024	0.799567	0.748058	0.850676
198	0.727939	0.686075	0.699072	0.66477	0.767176	0.745637	0.853283		198	0.721123	0.683722	0.822912	0.708619	0.824345	0.636305	0.869168
199	0.70922	0.675751	0.765304	0.693678	0.834328	0.786858	0.832908		199	0.745409	0.706048	0.816441	0.632357	0.828003	0.712237	0.84866
200	0.767112	0.733761	0.751049	0.682372	0.816509	0.708875	0.849568		200	0.735419	0.726897	0.817283	0.713008	0.817879	0.70565	0.865899
201	0.732854	0.745908	0.73359	0.720577	0.803177	0.768519	0.844132		201	0.706392	0.74803	0.776967	0.695752	0.815638	0.691371	0.869457
202	0.778424	0.738057	0.755446	0.739036	0.792322	0.767679	0.853764		202	0.724014	0.712793	0.818527	0.718548	0.803233	0.66099	0.852156
203	0.760484	0.712994	0.79519	0.689688	0.795068	0.771597	0.842783		203	0.694926	0.695742	0.81117	0.73385	0.830228	0.729144	0.85129
204	0.718397	0.687376	0.764872	0.690598	0.80899	0.785625	0.86709		204	0.73094	0.725252	0.829461	0.670397	0.782945	0.760954	0.85694
205	0.754896	0.727931	0.740361	0.695196	0.842247	0.744496	0.862383		205	0.719407	0.729197	0.813189	0.673127	0.787778	0.681802	0.84919
206	0.72282	0.752918	0.758356	0.690256	0.822896	0.755327	0.849498		206	0.731678	0.750215	0.815458	0.70091	0.80024	0.650584	0.861104
207	0.715548	0.695278	0.737528	0.700138	0.662213	0.668458	0.848991		207	0.735286	0.724852	0.823492	0.703472	0.852005	0.755646	0.822324
208	0.701182	0.733679	0.764339	0.687971	0.822019	0.768382	0.867909		208	0.738153	0.745782	0.837904	0.756116	0.84832	0.726372	0.82803
209	0.735529	0.724511	0.724352	0.737049	0.836872	0.72431	0.84878		209	0.739912	0.696955	0.819234	0.686494	0.8014	0.708023	0.868138
210	0.748933	0.722125	0.756214	0.717958	0.799822	0.721199	0.84314		210	0.725586	0.702714	0.817473	0.673191	0.807352	0.674942	0.863503
211	0.716441	0.728304	0.759055	0.678588	0.839917	0.695347	0.853463		211	0.732122	0.736204	0.83769	0.723757	0.814412	0.708082	0.852457
212	0.723193	0.718662	0.767866	0.722312	0.851907	0.723539	0.8424		212	0.728614	0.750945	0.82757	0.718651	0.813198	0.714679	0.874672
213	0.695799	0.732119	0.779949	0.723359	0.776716	0.760486	0.835878		213	0.715682	0.752173	0.832628	0.716115	0.812868	0.713094	0.853366
214	0.712687	0.719182	0.782543	0.678629	0.843987	0.751926	0.846966		214	0.707553	0.682379	0.774122	0.741761	0.799858	0.681331	0.845181
215	0.775001	0.718269	0.78265	0.723654	0.849486	0.746699	0.855264		215	0.702145	0.742613	0.826322	0.708423	0.813754	0.687149	0.852972
216	0.745554	0.751049	0.740619	0.682777	0.843882	0.763584	0.863181		216	0.676831	0.70567	0.79784	0.676736	0.80377	0.703199	0.858499
217	0.723834	0.714748	0.716157	0.696908	0.801116	0.74928	0.840026		217	0.735563	0.710983	0.809854	0.733104	0.80949	0.707491	0.84892
218	0.734669	0.688861	0.719974	0.703716	0.784896	0.753771	0.843851		218	0.725244	0.759814	0.834783	0.705663	0.798187	0.741014	0.863075
219	0.739996	0.733192	0.743403	0.596893	0.808494	0.673304	0.851593		219	0.722808	0.743171	0.825559	0.706631	0.834867	0.74283	0.872391
220	0.749159	0.744418	0.785946	0.76954	0.814871	0.726174	0.836755		220	0.691989	0.716256	0.823451	0.726176	0.806552	0.710367	0.831239
221	0.763307	0.694137	0.780948	0.692497	0.821153	0.716547	0.83064		221	0.68271	0.724235	0.819279	0.703937	0.814615	0.72217	0.853773
222	0.738259	0.730551	0.784092	0.717456	0.805246	0.727115	0.854267		222	0.721655	0.698768	0.820749	0.720431	0.796193	0.724237	0.857422
223	0.775697	0.681222	0.77935	0.733502	0.780575	0.693951	0.847449		223	0.722061	0.732405	0.817106	0.732603	0.771531	0.651268	0.86545
224	0.742095	0.738728	0.779973	0.749962	0.829934	0.734099	0.856857		224	0.747455	0.726218	0.802892	0.705215	0.784801	0.74477	0.863966
225	0.748925	0.715703	0.743762	0.709827	0.789727	0.766577	0.857808		225	0.728099	0.704994	0.817791	0.705724	0.805245	0.718079	0.850377
226	0.77426	0.709701	0.797805	0.725739	0.839999	0.700529	0.837576		226	0.721267	0.726375	0.797111	0.730488	0.787857	0.730342	0.854938
227	0.758665	0.737907	0.764639	0.673846	0.799675	0.766217	0.860353		227	0.716358	0.712865	0.794443	0.717578	0.81412	0.714149	0.858961
228	0.741255	0.739095	0.731555	0.730828	0.800257	0.739082	0.841846		228	0.734227	0.700863	0.816776	0.704953	0.809263	0.742341	0.862066
229	0.716646	0.742034	0.78188	0.727559	0.788153	0.760256	0.86061		229	0.728425	0.717456	0.799686	0.747824	0.813058	0.69966	0.840462
230	0.715322	0.755365	0.766415	0.694839	0.767812	0.727431	0.850902		230	0.710275	0.71661	0.795576	0.673653	0.764274	0.749553	0.831469
231	0.759899	0.752071	0.742877	0.679802	0.781076	0.744541	0.859902		231	0.72325	0.703194	0.815684	0.684451	0.816642	0.684236	0.861102
232	0.735302	0.735925	0.762259	0.642692	0.820327	0.737392	0.806994		232	0.740439	0.724065	0.82719	0.694681	0.83284	0.7295	0.86738
233	0.73433	0.758165	0.786333	0.705821	0.797638	0.754023	0.873936		233	0.747121	0.742632	0.840503	0.757492	0.780845	0.728906	0.854798
234	0.724645	0.737494	0.707658	0.687303	0.798392	0.723033	0.86269		234	0.732005	0.687767	0.841468	0.720845	0.807309	0.681181	0.840455
235	0.740016	0.679323	0.729214	0.722861	0.741123	0.693438	0.852056		235	0.666488	0.690819	0.822768	0.714242	0.812787	0.72998	0.834931
236	0.759298	0.689835	0.69427	0.694229	0.795442	0.72473	0.844814		236	0.718674	0.72277	0.807194	0.72377	0.770322	0.674801	0.849391
237	0.747603	0.710864	0.755252	0.657932	0.810852	0.725576	0.862341		237	0.754815	0.711546	0.835539	0.695187	0.810863	0.713801	0.845411
238	0.764306	0.731171	0.761781	0.668173	0.80844	0.75584	0.861013		238	0.732919	0.734669	0.802451	0.728114	0.802798	0.701063	0.86683
239	0.760703	0.722182	0.751245	0.659736	0.79284	0.749039	0.829252		239	0.659473	0.742598	0.826596	0.74704	0.824644	0.674369	0.85789
240	0.740757	0.743172	0.772391	0.735825	0.811401	0.678589	0.862342		240	0.752365	0.721701	0.757919	0.727398	0.82386	0.683291	0.849998
241	0.782341	0.742341	0.755635	0.728525	0.815015	0.740885	0.850855		241	0.744746	0.73885	0.800752	0.690838	0.807774	0.72376	0.866035
242	0.767901	0.742443	0.713829	0.729616	0.818061	0.761297	0.835047		242	0.759457	0.724631	0.823741	0.721903	0.812995	0.70634	0.844018
243	0.751582	0.746517	0.737631	0.707866	0.818585	0.702534	0.851167		243	0.724927	0.678712	0.832027	0.68215	0.831598	0.723362	0.850718
244	0.738949	0.734994	0.769475	0.702552	0.76687	0.792288	0.855477		244	0.723015	0.753269	0.814292	0.686799	0.810701	0.685525	0.848361
245	0.733965	0.710195	0.770944	0.707417	0.808842	0.672601	0.836198		245	0.721094	0.729949	0.821527	0.736495	0.796666	0.694028	0.811831
246	0.743611	0.715809	0.764022	0.732289	0.822957	0.71318	0.865416		246	0.724609	0.712801	0.81566	0.703636	0.787521	0.700596	0.846027
247	0.697525	0.713667	0.742478	0.744442	0.790665	0.650534	0.84533		247	0.718837	0.702155	0.816073	0.709532	0.831697	0.717507	0.847681
248	0.71395	0.681036	0.766843	0.726936	0.831264	0.718492	0.869718		248	0.727473	0.754086	0.757442	0.720339	0.813537	0.667224	0.835177
249	0.728154	0.709019	0.77244	0.709473	0.814881	0.748203	0.845524		249	0.711164	0.70597	0.819785	0.649312	0.819178	0.670066	0.816543
250	0.694692	0.716589	0.735258	0.701137	0.796524	0.779694	0.835481		250	0.720063	0.69773	0.812493	0.717181	0.805073	0.753111	0.84276
251	0.728789	0.75309	0.738464	0.749563	0.771414	0.712109	0.844729		251	0.706559	0.719034	0.826027	0.739275	0.829026	0.722834	0.859573
252	0.721602	0.71782	0.736381	0.693366	0.815165	0.714624	0.86024		252	0.729512	0.712344	0.792868	0.678835	0.823666	0.757445	0.836804
253	0.715743	0.752061	0.770181	0.699782	0.812682	0.75834	0.84044		253	0.697938	0.702823	0.7834	0.736511	0.805827	0.724015	0.851785
254	0.742974	0.747353	0.776965	0.72096	0.7959	0.737364	0.848506		254	0.695663	0.725497	0.807639	0.705781	0.811111	0.682685	0.845316
255	0.732702	0.741844	0.763149	0.70326	0.786075	0.770835	0.817568		255	0.72522	0.717077	0.806347	0.688018	0.746775	0.69804	0.862299
256	0.753375	0.711025	0.698835	0.728262	0.825758	0.722595	0.840505		256	0.746354	0.746706	0.82267	0.69783	0.784116	0.730239	0.860754
257	0.725546	0.75146	0.717241	0.713935	0.820263	0.744258	0.857116		257	0.72071	0.740053	0.829208	0.724855	0.804874	0.663427	0.86663
258	0.748363	0.721861	0.723801	0.72288	0.77477	0.707007	0.821269		258	0.699926	0.755658	0.821206	0.735118	0.808413	0.725942	0.852338
259	0.743053	0.688331	0.776037	0.674166	0.797577	0.781675	0.864111		259	0.763994	0.706466	0.792512	0.727066	0.758448	0.712188	0.860331
260	0.752533	0.758844	0.751623	0.669103	0.825468	0.711559	0.862976		260	0.709286	0.6799	0.813534	0.71933	0.762026	0.708698	0.8686
261	0.760035	0.744989	0.784837	0.715408	0.788787	0.774265	0.863959		261	0.746054	0.754858	0.828418	0.705708	0.788048	0.69783	0.844027
262	0.683164	0.711407	0.75305	0.690851	0.808568	0.769596	0.855458		262	0.771968	0.746521	0.815226	0.717999	0.841597	0.661506	0.869493
263	0.713003	0.680097	0.708994	0.714431	0.807059	0.75819	0.861116		263	0.72803	0.729015	0.781127	0.702092	0.799046	0.743614	0.790337
264	0.751589	0.734288	0.76152	0.727141	0.786405	0.773922	0.812376		264	0.716453	0.730697	0.822937	0.674592	0.803506	0.704984	0.865935
265	0.74762	0.737925	0.702864	0.762361	0.7945	0.768468	0.864018		265	0.704614	0.706031	0.805623	0.731103	0.838075	0.666743	0.842389
266	0.760825	0.733347	0.758805	0.706554	0.778133	0.747497	0.830885		266	0.692391	0.724189	0.815376	0.712827	0.797371	0.720756	0.862673
267	0.723127	0.711039	0.786529	0.745101	0.807725	0.672391	0.864986		267	0.70817	0.720273	0.806058	0.659863	0.784268	0.73666	0.854503
268	0.752417	0.717629	0.748531	0.697834	0.815349	0.765233	0.84908		268	0.730587	0.693692	0.817681	0.684127	0.829212	0.724338	0.841512
269	0.766483	0.721286	0.745791	0.736989	0.815866	0.766933	0.850768		269	0.715224	0.772672	0.82244	0.68906	0.802483	0.754507	0.835599
270	0.743379	0.698591	0.738653	0.77091	0.812831	0.743307	0.867267		270	0.700264	0.700228	0.806577	0.666511	0.825447	0.731929	0.870113
271	0.728746	0.72502	0.752896	0.703253	0.835421	0.731305	0.8263		271	0.644136	0.753421	0.81195	0.681847	0.806427	0.651709	0.826533
272	0.727523	0.714994	0.759019	0.727618	0.800954	0.713237	0.848838		272	0.73652	0.70829	0.815838	0.719758	0.811276	0.681372	0.848405
273	0.761252	0.748105	0.755688	0.729787	0.829029	0.779673	0.855644		273	0.741485	0.721391	0.792067	0.704487	0.771639	0.734998	0.835539
274	0.748545	0.701816	0.767293	0.743125	0.758211	0.760206	0.837887		274	0.72868	0.750913	0.804797	0.665971	0.801793	0.704248	0.863676
275	0.701972	0.728222	0.749958	0.736293	0.808565	0.754721	0.854071		275	0.701375	0.686175	0.765796	0.711339	0.78314	0.735731	0.86077
276	0.703617	0.685863	0.792906	0.721057	0.783319	0.707001	0.853603		276	0.723997	0.707739	0.820824	0.675894	0.822797	0.707307	0.858618
277	0.743761	0.740835	0.713811	0.686798	0.815798	0.751006	0.832755		277	0.747034	0.683309	0.813536	0.705584	0.795379	0.694383	0.825439
278	0.711538	0.69802	0.75138	0.707172	0.7783	0.740181	0.864764		278	0.716958	0.724505	0.813426	0.695125	0.835411	0.717618	0.835726
279	0.735336	0.66879	0.713095	0.718657	0.83806	0.760647	0.839993		279	0.711997	0.726005	0.793919	0.694188	0.830471	0.703114	0.846806
280	0.734275	0.722512	0.765416	0.683754	0.797877	0.76127	0.8427		280	0.732485	0.69367	0.821813	0.664849	0.800823	0.73459	0.832733
281	0.701928	0.7257	0.777717	0.717277	0.767446	0.758932	0.856519		281	0.744496	0.686391	0.815081	0.731599	0.828006	0.67444	0.872374
282	0.75385	0.727329	0.738047	0.679238	0.830083	0.777239	0.847386		282	0.705671	0.763106	0.821824	0.705647	0.787429	0.737083	0.862802
283	0.761401	0.740262	0.763072	0.744854	0.786166	0.746998	0.846947		283	0.734379	0.729407	0.789666	0.704779	0.79379	0.736419	0.842925
284	0.763611	0.717629	0.750487	0.738215	0.796195	0.747929	0.837863		284	0.728366	0.681869	0.80976	0.710982	0.811897	0.729561	0.853577
285	0.744526	0.71918	0.758802	0.715234	0.817071	0.778989	0.841817		285	0.698824	0.737949	0.799762	0.739919	0.814895	0.696506	0.760658
286	0.754487	0.734546	0.746339	0.720754	0.803375	0.733782	0.836123		286	0.714304	0.703325	0.804946	0.714954	0.796862	0.706368	0.853557
287	0.703978	0.73747	0.752818	0.737878	0.850735	0.763298	0.860275		287	0.751072	0.729086	0.796299	0.687229	0.823709	0.736539	0.873764
288	0.75389	0.733391	0.765907	0.714765	0.819152	0.713368	0.845875		288	0.701536	0.719301	0.793019	0.726123	0.824514	0.694123	0.844711
289	0.703255	0.732986	0.717961	0.727428	0.796054	0.722727	0.819741		289	0.707246	0.715125	0.819326	0.70089	0.784918	0.723709	0.869419
290	0.747397	0.704701	0.729325	0.731435	0.832331	0.733367	0.852558		290	0.752205	0.725768	0.814602	0.696409	0.843772	0.747157	0.855206
291	0.771192	0.736365	0.751718	0.67175	0.825441	0.768883	0.853365		291	0.725623	0.702024	0.812429	0.701988	0.816575	0.742596	0.867646
292	0.746495	0.691496	0.772457	0.737939	0.838065	0.810024	0.849484		292	0.701332	0.71078	0.821459	0.701326	0.781665	0.718609	0.853817
293	0.682447	0.726115	0.68796	0.705224	0.814929	0.725863	0.828051		293	0.709424	0.742547	0.825502	0.743177	0.816992	0.724543	0.865558
294	0.766241	0.736665	0.784006	0.726522	0.818082	0.742537	0.853576		294	0.707666	0.732323	0.810396	0.67751	0.800142	0.692351	0.854197
295	0.713996	0.70987	0.726308	0.685253	0.77755	0.718606	0.822334		295	0.715092	0.700206	0.807357	0.708068	0.807584	0.727695	0.840463
296	0.694597	0.714793	0.782506	0.741296	0.843191	0.780944	0.872242		296	0.740664	0.739635	0.824035	0.701042	0.850608	0.753737	0.853334
297	0.74754	0.721579	0.751505	0.724571	0.792479	0.732265	0.859799		297	0.712338	0.747067	0.813273	0.707339	0.785506	0.734845	0.839382
298	0.781374	0.750171	0.730874	0.721557	0.834222	0.69964	0.826047		298	0.711129	0.718984	0.80675	0.731728	0.841378	0.704637	0.859802
299	0.771774	0.708813	0.769102	0.715726	0.791237	0.786028	0.844471		299	0.742455	0.737306	0.795606	0.669178	0.790257	0.692838	0.849058
300	0.705343	0.750165	0.712399	0.674647	0.81396	0.771355	0.855538		300	0.714302	0.716369	0.824183	0.714086	0.837472	0.697936	0.86759
301	0.751181	0.730916	0.765889	0.707924	0.800327	0.767568	0.860003		301	0.728727	0.733371	0.820741	0.681698	0.760449	0.683171	0.843824
302	0.744522	0.748311	0.75229	0.694529	0.812827	0.663671	0.853624		302	0.722556	0.706496	0.805603	0.709887	0.800373	0.699992	0.844819
303	0.760421	0.725747	0.717316	0.666092	0.853322	0.782636	0.851707		303	0.734359	0.707062	0.836104	0.704001	0.809535	0.749418	0.861428
304	0.705462	0.723208	0.7655	0.690043	0.781442	0.767329	0.850675		304	0.749369	0.760809	0.80615	0.723445	0.811067	0.690082	0.84728
305	0.779443	0.70714	0.754695	0.738414	0.789844	0.775373	0.84265		305	0.720922	0.720361	0.832946	0.682435	0.812329	0.714172	0.854862
306	0.733978	0.688615	0.728269	0.672079	0.801158	0.690483	0.813423		306	0.729513	0.727429	0.825646	0.706748	0.836353	0.695817	0.841381
307	0.778244	0.737324	0.751106	0.74443	0.826707	0.74319	0.855446		307	0.726349	0.699431	0.819541	0.710194	0.812729	0.734803	0.838689
308	0.720095	0.699075	0.767743	0.720114	0.822441	0.688965	0.815884		308	0.716943	0.729828	0.809674	0.700744	0.789324	0.68422	0.840545
309	0.738221	0.688671	0.766241	0.720612	0.82238	0.742018	0.83986		309	0.76134	0.706099	0.810965	0.663132	0.807368	0.704594	0.860226
310	0.740763	0.709769	0.792096	0.698624	0.821918	0.733823	0.85113		310	0.751745	0.714204	0.798906	0.713123	0.809572	0.698786	0.857187
311	0.694528	0.747253	0.778527	0.712016	0.825996	0.739604	0.834705		311	0.680599	0.747083	0.811016	0.722362	0.785981	0.714889	0.87979
312	0.778196	0.755006	0.764771	0.741769	0.811123	0.744862	0.830852		312	0.711787	0.711142	0.782933	0.718406	0.812742	0.67766	0.858654
313	0.73088	0.665429	0.73198	0.762867	0.816023	0.70611	0.863739		313	0.707759	0.719644	0.825701	0.720133	0.774055	0.667905	0.832354
314	0.731336	0.734337	0.74895	0.701852	0.838134	0.771073	0.849586		314	0.720451	0.741476	0.814733	0.656384	0.768647	0.708956	0.828616
315	0.742052	0.737296	0.738066	0.694698	0.78703	0.725994	0.858554		315	0.712034	0.732186	0.838276	0.758312	0.805999	0.73946	0.846384
316	0.720968	0.722336	0.757502	0.642195	0.834611	0.728386	0.843043		316	0.710323	0.732836	0.841341	0.666123	0.804384	0.746907	0.817506
317	0.772028	0.729976	0.760149	0.717021	0.829882	0.775525	0.844064		317	0.731841	0.749714	0.80402	0.716992	0.780119	0.670281	0.829247
318	0.755819	0.72509	0.7813	0.719327	0.715178	0.756718	0.829773		318	0.712689	0.72309	0.80371	0.694324	0.801312	0.748657	0.846334
319	0.707955	0.713591	0.754515	0.650892	0.780613	0.749404	0.873469		319	0.724991	0.733652	0.795557	0.705668	0.792245	0.687394	0.831928
320	0.696012	0.739946	0.730831	0.685536	0.806012	0.691619	0.857223		320	0.71153	0.723761	0.822262	0.701255	0.736766	0.67978	0.855737
321	0.743396	0.70857	0.755706	0.703206	0.78997	0.727804	0.855908		321	0.732566	0.727246	0.826724	0.733562	0.801646	0.705503	0.854211
322	0.764573	0.688902	0.794672	0.726281	0.806746	0.720783	0.858092		322	0.751578	0.700898	0.806536	0.712419	0.794098	0.706989	0.853935
323	0.774022	0.711116	0.739049	0.759377	0.833681	0.759153	0.855706		323	0.737852	0.7017	0.812754	0.729381	0.819563	0.723062	0.874966
324	0.757154	0.655928	0.737198	0.710661	0.805932	0.75981	0.860476		324	0.743838	0.728591	0.7921	0.707251	0.819986	0.730572	0.858513
325	0.702385	0.714416	0.742274	0.706245	0.804505	0.781075	0.847447		325	0.723713	0.729185	0.804984	0.681442	0.826258	0.692394	0.868737
326	0.736166	0.738897	0.722474	0.717619	0.814788	0.694564	0.836117		326	0.723504	0.755795	0.824487	0.748293	0.836168	0.728558	0.830606
327	0.725793	0.687469	0.73767	0.695371	0.785247	0.738727	0.831961		327	0.741013	0.73347	0.838956	0.660298	0.823785	0.699531	0.845057
328	0.762682	0.720422	0.750485	0.720001	0.757313	0.710002	0.83618		328	0.727611	0.705987	0.821914	0.702844	0.834485	0.74759	0.835841
329	0.7372	0.743674	0.746823	0.689551	0.850809	0.706629	0.844817		329	0.738298	0.723084	0.802941	0.697267	0.812296	0.714709	0.85829
330	0.748317	0.737057	0.768304	0.669019	0.835701	0.690759	0.841806		330	0.766665	0.716232	0.780423	0.673823	0.816423	0.737652	0.855133
331	0.771775	0.741615	0.752673	0.744389	0.839246	0.635053	0.8602		331	0.75584	0.70846	0.828082	0.717768	0.835907	0.686794	0.849594
332	0.708175	0.747768	0.735804	0.726539	0.805038	0.757506	0.839815		332	0.710588	0.731954	0.826499	0.717744	0.760846	0.733801	0.878759
333	0.733229	0.735215	0.757109	0.707934	0.807054	0.693934	0.852748		333	0.682844	0.739257	0.820855	0.704875	0.797389	0.704334	0.859136
334	0.727587	0.739839	0.700742	0.707333	0.789452	0.750933	0.85164		334	0.745098	0.731114	0.823403	0.683042	0.79631	0.730569	0.852633
335	0.745058	0.741109	0.747467	0.75414	0.774099	0.709616	0.849587		335	0.698558	0.751503	0.814279	0.746129	0.830229	0.731895	0.862026
336	0.738687	0.766847	0.759262	0.731999	0.816365	0.711508	0.851515		336	0.699515	0.710114	0.796756	0.70079	0.831158	0.710798	0.832322
337	0.776404	0.716909	0.752356	0.71061	0.824019	0.757726	0.864898		337	0.72795	0.747966	0.815059	0.723909	0.804964	0.732551	0.843245
338	0.755515	0.732012	0.767792	0.751708	0.804099	0.73764	0.852424		338	0.76165	0.731985	0.811678	0.724928	0.809553	0.687998	0.853578
339	0.759591	0.725711	0.756656	0.70955	0.806569	0.733461	0.840271		339	0.705605	0.69429	0.812017	0.689847	0.819598	0.764471	0.867614
340	0.67916	0.707792	0.754544	0.656388	0.77212	0.755296	0.853813		340	0.767591	0.723112	0.805022	0.704373	0.818945	0.700875	0.85496
341	0.739686	0.757931	0.7649	0.71723	0.821756	0.775291	0.848261		341	0.719822	0.72728	0.827615	0.727039	0.828988	0.725401	0.878296
342	0.751499	0.739294	0.777677	0.685399	0.813284	0.760475	0.821334		342	0.74156	0.736897	0.826837	0.680857	0.820689	0.72162	0.855376
343	0.776789	0.729842	0.7913	0.741645	0.826442	0.782176	0.867527		343	0.760127	0.715283	0.807019	0.690281	0.772064	0.702999	0.837821
344	0.745443	0.6993	0.722998	0.669633	0.833677	0.732531	0.866775		344	0.711508	0.724075	0.78611	0.746673	0.735527	0.684406	0.844069
345	0.751252	0.721653	0.778111	0.738676	0.833147	0.741264	0.861188		345	0.697374	0.732282	0.824323	0.701852	0.836919	0.635296	0.864811
346	0.719373	0.722385	0.762713	0.698437	0.803435	0.719954	0.860083		346	0.717075	0.701384	0.79968	0.686433	0.792705	0.69129	0.836527
347	0.759657	0.70822	0.73752	0.722102	0.855587	0.747964	0.864033		347	0.728346	0.732798	0.82616	0.728499	0.810686	0.682845	0.85265
348	0.749026	0.769616	0.734955	0.751747	0.778576	0.766336	0.867154		348	0.721846	0.716075	0.810021	0.720422	0.807741	0.721096	0.881551
349	0.719878	0.723343	0.730623	0.717798	0.841099	0.699657	0.844605		349	0.71212	0.700617	0.81701	0.763008	0.804606	0.715948	0.859214
350	0.721431	0.728324	0.764285	0.711338	0.769937	0.751618	0.843049		350	0.715697	0.740821	0.805618	0.703893	0.794219	0.710084	0.8617
351	0.729072	0.750547	0.744592	0.720364	0.746279	0.742511	0.85601		351	0.748798	0.677207	0.829464	0.643753	0.81759	0.768047	0.861966
352	0.77495	0.687488	0.752906	0.695779	0.826154	0.7306	0.845544		352	0.716292	0.724941	0.806067	0.713394	0.783366	0.722666	0.835133
353	0.749743	0.709658	0.737946	0.737216	0.825351	0.704475	0.8029		353	0.688217	0.707924	0.805498	0.712114	0.838065	0.72872	0.849531
354	0.725739	0.698679	0.706298	0.737494	0.771654	0.758817	0.850764		354	0.710192	0.722832	0.796558	0.679644	0.766067	0.678585	0.844118
355	0.730834	0.716486	0.739571	0.713848	0.824914	0.779896	0.850847		355	0.701749	0.712092	0.805781	0.72314	0.776201	0.706106	0.840123
356	0.76307	0.752699	0.775795	0.740644	0.762396	0.765336	0.861847		356	0.709816	0.708481	0.821075	0.704938	0.781827	0.710342	0.866523
357	0.71577	0.703238	0.727367	0.731809	0.767482	0.672827	0.856395		357	0.745867	0.736165	0.795854	0.713815	0.78797	0.664182	0.869422
358	0.738639	0.739586	0.750246	0.739815	0.754175	0.728974	0.864949		358	0.679369	0.745922	0.815658	0.71781	0.783282	0.72868	0.867254
359	0.739157	0.756756	0.758885	0.746068	0.786902	0.787459	0.875616		359	0.727058	0.721934	0.813355	0.697996	0.821287	0.711236	0.824613
360	0.756073	0.687746	0.717469	0.683931	0.793762	0.75414	0.86752		360	0.743566	0.723037	0.800245	0.702915	0.801674	0.690116	0.856022
361	0.69012	0.741111	0.748151	0.753527	0.768367	0.718837	0.849871		361	0.737875	0.734496	0.809034	0.718557	0.818041	0.685534	0.860761
362	0.780458	0.735832	0.731618	0.736973	0.810688	0.744084	0.865364		362	0.724578	0.687908	0.812129	0.691002	0.82518	0.668199	0.85696
363	0.783395	0.678072	0.737122	0.707718	0.786716	0.723796	0.849809		363	0.701742	0.722448	0.803162	0.725011	0.798459	0.644529	0.870053
364	0.751974	0.719536	0.718231	0.6748	0.807691	0.743515	0.8615		364	0.72401	0.686666	0.831164	0.725337	0.809755	0.712908	0.856373
365	0.720219	0.72186	0.768373	0.705972	0.779414	0.709748	0.864497		365	0.717023	0.68787	0.824933	0.714271	0.818879	0.69667	0.847215
366	0.754627	0.693183	0.77882	0.709849	0.808565	0.800287	0.851187		366	0.718831	0.744661	0.83033	0.738745	0.796712	0.690755	0.858006
367	0.760302	0.737052	0.730321	0.7364	0.80145	0.733125	0.80255		367	0.744428	0.726494	0.822979	0.693971	0.79218	0.679414	0.852083
368	0.743611	0.732866	0.757895	0.728784	0.817778	0.729454	0.852189		368	0.772366	0.7164	0.821619	0.748429	0.827147	0.694955	0.837753
369	0.773083	0.685737	0.777061	0.726043	0.831329	0.783403	0.853278		369	0.723245	0.739023	0.79898	0.669295	0.793853	0.740703	0.853613
370	0.743786	0.730648	0.767082	0.756572	0.738974	0.705838	0.864138		370	0.6884	0.715726	0.834878	0.733334	0.853516	0.63769	0.844356
371	0.772581	0.716562	0.732873	0.672579	0.832717	0.775532	0.838243		371	0.714563	0.761908	0.815505	0.671285	0.810536	0.738194	0.868566
372	0.763735	0.695041	0.726782	0.755655	0.792277	0.746785	0.849753		372	0.73655	0.724373	0.81803	0.721476	0.797559	0.756841	0.857178
373	0.727131	0.713456	0.755865	0.716486	0.816725	0.803196	0.848386		373	0.72309	0.692177	0.846923	0.700485	0.811781	0.728264	0.836163
374	0.705058	0.701284	0.750722	0.662877	0.795432	0.726406	0.865311		374	0.72223	0.718004	0.812866	0.728881	0.831329	0.735646	0.86755
375	0.777563	0.722689	0.722325	0.733296	0.827439	0.680537	0.846006		375	0.712858	0.709879	0.813518	0.726136	0.831334	0.732825	0.856163
376	0.756408	0.758297	0.682965	0.743768	0.822313	0.749247	0.833524		376	0.717316	0.743206	0.816755	0.718768	0.830675	0.685629	0.875181
377	0.770112	0.72998	0.750397	0.728713	0.818923	0.750176	0.867218		377	0.75194	0.730216	0.817721	0.703853	0.827333	0.706628	0.857235
378	0.742297	0.707914	0.73396	0.710145	0.806087	0.727821	0.860996		378	0.727057	0.710098	0.805906	0.719407	0.809615	0.701622	0.846473
379	0.725404	0.713458	0.762218	0.697301	0.861128	0.75014	0.832096		379	0.750586	0.7107	0.816863	0.656903	0.834263	0.698516	0.827978
380	0.739156	0.695227	0.739851	0.720329	0.773467	0.700952	0.840455		380	0.719462	0.685757	0.823274	0.693627	0.83248	0.743037	0.844904
381	0.739252	0.737237	0.769629	0.724355	0.783019	0.735295	0.860785		381	0.735312	0.707614	0.793384	0.722461	0.80947	0.746515	0.861104
382	0.75058	0.708918	0.722613	0.714904	0.807368	0.746324	0.847887		382	0.717596	0.75041	0.80347	0.670716	0.793803	0.69247	0.855547
383	0.78211	0.704356	0.725931	0.686941	0.752159	0.755935	0.87582		383	0.72347	0.736478	0.83531	0.710717	0.800527	0.709824	0.839667
384	0.72299	0.696458	0.755577	0.639831	0.806097	0.702982	0.839572		384	0.720429	0.708042	0.817338	0.695826	0.809565	0.742145	0.858146
385	0.728565	0.733212	0.75219	0.738926	0.780669	0.753973	0.870268		385	0.732117	0.712299	0.82477	0.683642	0.813006	0.698805	0.86524
386	0.773623	0.703396	0.761756	0.663145	0.845258	0.759241	0.853381		386	0.744764	0.696672	0.813555	0.712809	0.769528	0.749299	0.854426
387	0.780871	0.74587	0.724704	0.714742	0.840367	0.748933	0.855441		387	0.674103	0.736282	0.807925	0.716262	0.825073	0.700535	0.845995
388	0.748907	0.752156	0.766274	0.714217	0.840825	0.783276	0.848876		388	0.716908	0.694736	0.808831	0.742732	0.781395	0.707911	0.852221
389	0.757845	0.732694	0.779875	0.70642	0.790644	0.73292	0.851952		389	0.725706	0.713593	0.81691	0.715472	0.838985	0.679495	0.872683
390	0.754274	0.6948	0.781824	0.70785	0.831991	0.772365	0.853197		390	0.713614	0.754542	0.804914	0.661165	0.840884	0.728746	0.820238
391	0.684605	0.68436	0.733719	0.695383	0.828158	0.715008	0.853318		391	0.71814	0.710101	0.832564	0.73971	0.829897	0.647899	0.862542
392	0.770687	0.725327	0.759267	0.738433	0.794217	0.764209	0.859931		392	0.748594	0.738195	0.843323	0.724865	0.809702	0.728819	0.876
393	0.749172	0.689211	0.747345	0.700011	0.814535	0.765189	0.862099		393	0.697153	0.731887	0.79536	0.716423	0.803364	0.71572	0.860629
394	0.746864	0.645737	0.661226	0.726395	0.812756	0.69554	0.866751		394	0.708655	0.719335	0.809026	0.73833	0.811467	0.705382	0.877832
395	0.750342	0.755711	0.769637	0.742493	0.826466	0.717689	0.859247		395	0.706841	0.75065	0.802843	0.674184	0.827487	0.757617	0.856707
396	0.76463	0.722947	0.780457	0.733521	0.821625	0.695924	0.842676		396	0.724053	0.754707	0.821528	0.706763	0.780698	0.699536	0.843144
397	0.744848	0.711826	0.73971	0.70132	0.794208	0.785109	0.838113		397	0.741838	0.708966	0.800583	0.694061	0.777684	0.736416	0.859057
398	0.776167	0.710621	0.760922	0.672861	0.81394	0.716086	0.850771		398	0.718997	0.721558	0.807	0.68902	0.803425	0.670409	0.817879
399	0.774595	0.712228	0.758011	0.703834	0.768203	0.725747	0.857538		399	0.738874	0.699621	0.818685	0.67895	0.827371	0.667706	0.855093
400	0.710419	0.756162	0.774172	0.704003	0.796161	0.747471	0.82166		400	0.692886	0.725794	0.812572	0.752566	0.831637	0.708451	0.852025
401	0.747945	0.716627	0.771033	0.723134	0.839543	0.7434	0.865724		401	0.712226	0.737925	0.791501	0.696655	0.783565	0.724535	0.842955
402	0.745985	0.731097	0.745056	0.74578	0.807996	0.762489	0.854456		402	0.735949	0.738532	0.811752	0.705828	0.814627	0.739433	0.842544
403	0.691296	0.722644	0.774865	0.690139	0.770732	0.723889	0.861985		403	0.684309	0.719634	0.817953	0.706825	0.825962	0.74192	0.851648
404	0.718483	0.727506	0.757073	0.742671	0.782134	0.728108	0.867944		404	0.745687	0.733729	0.800331	0.719146	0.737151	0.737826	0.853051
405	0.735106	0.723056	0.77742	0.671549	0.806269	0.742766	0.851621		405	0.712027	0.733755	0.810998	0.740772	0.830704	0.706459	0.851972
406	0.699516	0.743701	0.722028	0.69622	0.779574	0.701055	0.844149		406	0.721733	0.655041	0.801583	0.714769	0.743419	0.706235	0.855791
407	0.705349	0.740186	0.75755	0.713553	0.788965	0.751277	0.834016		407	0.730995	0.699334	0.808918	0.705365	0.81865	0.707726	0.853139
408	0.719495	0.758217	0.749749	0.659307	0.795859	0.775234	0.849693		408	0.688534	0.712874	0.825827	0.685233	0.802847	0.673507	0.854986
409	0.752711	0.732886	0.771688	0.690491	0.787629	0.713509	0.870827		409	0.729563	0.754411	0.799665	0.70373	0.781813	0.72035	0.836542
410	0.727257	0.718571	0.757338	0.634661	0.814226	0.725894	0.867907		410	0.732846	0.744999	0.797933	0.676014	0.793748	0.740368	0.847383
411	0.760745	0.736533	0.724556	0.733768	0.791071	0.753859	0.852076		411	0.734547	0.717056	0.824139	0.654157	0.804071	0.718651	0.865025
412	0.750957	0.720182	0.791226	0.737477	0.796208	0.765556	0.854006		412	0.738943	0.711424	0.793518	0.740156	0.813673	0.721864	0.851206
413	0.747611	0.723289	0.7738	0.683219	0.804734	0.729174	0.807594		413	0.693301	0.707053	0.803025	0.734012	0.793501	0.730719	0.865068
414	0.738084	0.744007	0.756477	0.7218	0.801512	0.771189	0.864268		414	0.723292	0.722895	0.786542	0.72875	0.793308	0.686804	0.864521
415	0.693815	0.694865	0.749601	0.732333	0.794764	0.739029	0.868684		415	0.719898	0.755442	0.827701	0.692505	0.787976	0.754408	0.851242
416	0.724194	0.680033	0.770227	0.744591	0.837471	0.74477	0.837986		416	0.663952	0.736798	0.79328	0.665844	0.772537	0.714419	0.847984
417	0.789757	0.724063	0.770875	0.699774	0.799115	0.735055	0.85795		417	0.7006	0.710878	0.799483	0.670734	0.823519	0.740389	0.844944
418	0.730357	0.747627	0.733014	0.735547	0.83675	0.755852	0.869096		418	0.724342	0.700773	0.81944	0.718276	0.8111	0.718165	0.832568
419	0.749703	0.722056	0.742385	0.69799	0.821518	0.729675	0.836866		419	0.681222	0.70436	0.815302	0.665917	0.810682	0.72461	0.817789
420	0.781683	0.7553	0.770771	0.714726	0.796126	0.787447	0.85328		420	0.732892	0.727091	0.791649	0.605225	0.793377	0.7381	0.869427
421	0.755324	0.729519	0.751597	0.659847	0.829374	0.716426	0.865024		421	0.74605	0.72817	0.810783	0.723248	0.820909	0.709406	0.85094
422	0.750084	0.699386	0.741011	0.672739	0.837098	0.801624	0.856812		422	0.742842	0.702173	0.800588	0.742626	0.814738	0.726608	0.855992
423	0.740645	0.731934	0.78573	0.64983	0.82685	0.766741	0.850591		423	0.715524	0.719216	0.823373	0.730892	0.762183	0.719816	0.860554
424	0.760184	0.724044	0.760018	0.736341	0.790809	0.788133	0.845701		424	0.731957	0.705049	0.827985	0.726596	0.805854	0.702991	0.873316
425	0.728065	0.744129	0.752058	0.747845	0.753468	0.753984	0.866804		425	0.711885	0.70786	0.813668	0.707168	0.851632	0.716398	0.863843
426	0.745003	0.745006	0.746485	0.686137	0.784961	0.733188	0.856317		426	0.741665	0.704296	0.822357	0.754815	0.811323	0.757989	0.836476
427	0.722945	0.697908	0.711183	0.746712	0.794908	0.705359	0.845904		427	0.734058	0.716284	0.823787	0.697388	0.765702	0.710172	0.859037
428	0.713654	0.731541	0.784572	0.673929	0.75191	0.743161	0.848494		428	0.69809	0.741363	0.825687	0.70623	0.804122	0.716218	0.836882
429	0.742065	0.726893	0.75361	0.727437	0.82345	0.736505	0.858551		429	0.702119	0.669745	0.785324	0.69028	0.782937	0.736726	0.816571
430	0.750462	0.684941	0.700013	0.699192	0.752057	0.715382	0.855618		430	0.717444	0.700958	0.837065	0.646286	0.76849	0.70612	0.843437
431	0.761471	0.724748	0.736221	0.693954	0.851119	0.683673	0.829872		431	0.719423	0.702796	0.808144	0.693069	0.759569	0.709879	0.855499
432	0.741391	0.735984	0.742839	0.664364	0.809965	0.74999	0.831852		432	0.751998	0.732831	0.818972	0.694427	0.765028	0.712237	0.842896
433	0.726579	0.705872	0.691328	0.750867	0.816656	0.725646	0.852202		433	0.739636	0.692517	0.817778	0.698435	0.824233	0.679738	0.854947
434	0.758622	0.739329	0.751278	0.670782	0.859153	0.751214	0.839313		434	0.718159	0.738654	0.783546	0.676374	0.830117	0.690743	0.857293
435	0.75649	0.703489	0.744561	0.749336	0.811783	0.70601	0.857867		435	0.742728	0.754407	0.824097	0.69202	0.808877	0.672185	0.851612
436	0.737411	0.713135	0.757386	0.654771	0.787961	0.747555	0.83264		436	0.731022	0.738365	0.793619	0.679217	0.789669	0.720483	0.857786
437	0.781825	0.72532	0.737424	0.72195	0.835568	0.772573	0.836456		437	0.71216	0.729516	0.821898	0.634234	0.838474	0.69034	0.855137
438	0.760768	0.715169	0.760667	0.734522	0.750794	0.771811	0.848094		438	0.71102	0.748079	0.808176	0.711038	0.807738	0.703169	0.807865
439	0.749201	0.69234	0.710814	0.680707	0.787079	0.719294	0.83408		439	0.723694	0.714345	0.792355	0.617612	0.773912	0.673526	0.84682
440	0.750316	0.757296	0.757763	0.711447	0.81	0.750897	0.859809		440	0.697399	0.690997	0.804059	0.722281	0.839273	0.724901	0.826303
441	0.769891	0.702577	0.756152	0.723355	0.780079	0.733183	0.857285		441	0.72288	0.702071	0.805811	0.571878	0.798176	0.726576	0.87697
442	0.723395	0.709939	0.710795	0.734712	0.82964	0.769244	0.859061		442	0.700238	0.741977	0.812795	0.732568	0.782167	0.729796	0.859915
443	0.705015	0.737171	0.748286	0.696402	0.812263	0.727523	0.850029		443	0.737321	0.740185	0.820884	0.739264	0.833373	0.688991	0.864398
444	0.749271	0.717226	0.748752	0.718604	0.807194	0.730112	0.843371		444	0.719354	0.732724	0.828528	0.743349	0.811831	0.696147	0.84414
445	0.759462	0.712172	0.765299	0.754673	0.829159	0.755668	0.853178		445	0.729878	0.702022	0.821649	0.741572	0.801965	0.751635	0.856429
446	0.737555	0.7469	0.726276	0.732509	0.812383	0.736955	0.866026		446	0.701648	0.688424	0.814984	0.710188	0.841642	0.68327	0.846013
447	0.720427	0.745096	0.753713	0.73725	0.798064	0.732928	0.833347		447	0.722637	0.713518	0.831066	0.672153	0.757917	0.679207	0.832202
448	0.729967	0.701455	0.728537	0.719463	0.797925	0.696183	0.838206		448	0.685682	0.740259	0.794173	0.726793	0.844792	0.730218	0.859209
449	0.758949	0.687618	0.77482	0.578104	0.731469	0.763173	0.853259		449	0.756912	0.729849	0.77794	0.689159	0.855306	0.7008	0.870058
450	0.731099	0.747118	0.761175	0.726234	0.825502	0.655829	0.862627		450	0.730066	0.725039	0.820785	0.670789	0.827113	0.748902	0.850082
451	0.740177	0.730655	0.735447	0.709859	0.823073	0.746057	0.854579		451	0.718939	0.728014	0.814657	0.736722	0.824386	0.73952	0.848996
452	0.763488	0.7022	0.770273	0.704081	0.83282	0.663753	0.863234		452	0.756051	0.718369	0.796758	0.714937	0.743629	0.722262	0.816517
453	0.742432	0.757063	0.750707	0.706856	0.819764	0.72077	0.855824		453	0.741481	0.729394	0.810225	0.70325	0.819995	0.684202	0.841717
454	0.74659	0.703979	0.778635	0.72043	0.821234	0.74371	0.851609		454	0.718934	0.717012	0.804817	0.694381	0.805377	0.722977	0.878439
455	0.76795	0.724973	0.74437	0.712047	0.798194	0.714987	0.863203		455	0.707848	0.740203	0.834711	0.712966	0.770871	0.699584	0.834587
456	0.736751	0.713155	0.739165	0.720892	0.829452	0.747055	0.851998		456	0.712342	0.703011	0.820021	0.707313	0.828517	0.677844	0.861742
457	0.720511	0.717115	0.772421	0.710527	0.810317	0.773554	0.86761		457	0.703964	0.732645	0.820242	0.739735	0.82649	0.682726	0.824939
458	0.737142	0.701967	0.762323	0.674851	0.813527	0.733503	0.850841		458	0.713426	0.694971	0.805618	0.71147	0.817729	0.749183	0.835879
459	0.756853	0.692103	0.706471	0.727076	0.760887	0.732742	0.832555		459	0.714995	0.746501	0.82371	0.724669	0.784346	0.704053	0.861327
460	0.747808	0.741174	0.773242	0.726255	0.800203	0.76304	0.843636		460	0.717133	0.758178	0.805804	0.746883	0.824534	0.741985	0.84488
461	0.712015	0.765525	0.775384	0.711784	0.790376	0.75474	0.872132		461	0.754448	0.741221	0.823937	0.725714	0.825533	0.747294	0.837994
462	0.749128	0.740243	0.749086	0.673508	0.848808	0.726882	0.852522		462	0.739163	0.727203	0.788622	0.701127	0.821111	0.722002	0.850294
463	0.774429	0.72686	0.729616	0.67202	0.821816	0.746377	0.815179		463	0.732703	0.734991	0.805409	0.655032	0.831063	0.71482	0.86241
464	0.766596	0.733779	0.764425	0.714798	0.787061	0.655306	0.856163		464	0.727462	0.658703	0.793879	0.691273	0.811308	0.698051	0.833799
465	0.751774	0.736396	0.746507	0.719202	0.805052	0.732363	0.857285		465	0.745744	0.748276	0.827106	0.719787	0.83552	0.729021	0.838663
466	0.755115	0.73122	0.761675	0.751949	0.853957	0.773531	0.867786		466	0.743229	0.753689	0.799483	0.696376	0.800834	0.721118	0.850844
467	0.750746	0.72499	0.758315	0.69637	0.780264	0.781634	0.847924		467	0.726214	0.733656	0.823142	0.73312	0.84119	0.734201	0.868908
468	0.727654	0.74881	0.784912	0.734694	0.78864	0.698804	0.855275		468	0.728617	0.720499	0.833095	0.69591	0.801929	0.717846	0.858801
469	0.746028	0.722792	0.759114	0.655504	0.814134	0.773502	0.846763		469	0.75583	0.697927	0.815903	0.698178	0.830737	0.728857	0.865298
470	0.775211	0.701622	0.733945	0.715131	0.826003	0.778868	0.854761		470	0.707376	0.721918	0.822042	0.712268	0.763935	0.686106	0.858618
471	0.770928	0.731124	0.772299	0.692081	0.824532	0.740998	0.846641		471	0.725429	0.750999	0.81398	0.717813	0.835568	0.6642	0.859229
472	0.796787	0.73896	0.771419	0.708285	0.825106	0.778708	0.833491		472	0.736262	0.681346	0.828693	0.678046	0.811497	0.698598	0.850418
473	0.764046	0.695623	0.736864	0.724472	0.808626	0.763407	0.845773		473	0.751843	0.753264	0.841382	0.72585	0.798748	0.709529	0.848579
474	0.74581	0.733101	0.761535	0.728394	0.801441	0.73498	0.846934		474	0.719651	0.74361	0.828582	0.726683	0.837619	0.765451	0.860865
475	0.749424	0.722718	0.745117	0.728203	0.838279	0.74782	0.848848		475	0.701327	0.709878	0.801937	0.642291	0.771683	0.722554	0.857392
476	0.776921	0.717667	0.75867	0.697819	0.800851	0.77774	0.847602		476	0.741311	0.697967	0.817317	0.718495	0.81229	0.721108	0.853736
477	0.742322	0.731779	0.725951	0.726847	0.766399	0.734826	0.837023		477	0.705856	0.751247	0.776216	0.677994	0.804001	0.729778	0.846345
478	0.745972	0.753297	0.754031	0.677482	0.812518	0.728307	0.854582		478	0.717141	0.732772	0.81968	0.688599	0.806394	0.703027	0.842657
479	0.776256	0.689773	0.78157	0.720557	0.839733	0.781464	0.861654		479	0.679467	0.746274	0.777945	0.700643	0.805258	0.756568	0.855514
480	0.737926	0.745998	0.720896	0.711049	0.792267	0.7504	0.847826		480	0.713477	0.743789	0.809205	0.72217	0.802784	0.661354	0.849209
481	0.761739	0.69972	0.756587	0.66614	0.798112	0.752195	0.818731		481	0.768011	0.754568	0.809783	0.729619	0.824282	0.720963	0.861237
482	0.728829	0.721027	0.696584	0.719373	0.741702	0.714242	0.845967		482	0.765611	0.71094	0.80218	0.731359	0.782488	0.719691	0.851152
483	0.776747	0.711715	0.768687	0.676874	0.820267	0.770652	0.851568		483	0.713223	0.724301	0.825498	0.735143	0.793633	0.738061	0.851704
484	0.733404	0.699463	0.781074	0.721027	0.797871	0.797188	0.83918		484	0.687446	0.722453	0.819449	0.736673	0.805957	0.702178	0.85114
485	0.76635	0.705152	0.76976	0.707461	0.829028	0.7889	0.818791		485	0.727287	0.748623	0.822072	0.709684	0.843642	0.72037	0.866922
486	0.739982	0.71841	0.776139	0.729107	0.805472	0.716867	0.845605		486	0.717606	0.714633	0.808572	0.724074	0.826639	0.710776	0.85869
487	0.741394	0.751224	0.773177	0.709054	0.775865	0.744628	0.863287		487	0.722427	0.733088	0.791544	0.702525	0.796853	0.749685	0.840727
488	0.746529	0.717139	0.773934	0.709823	0.817501	0.785621	0.844318		488	0.751798	0.71964	0.828394	0.708493	0.803069	0.711217	0.853826
489	0.735504	0.754046	0.769926	0.751144	0.797664	0.665213	0.866019		489	0.71652	0.720078	0.798172	0.74842	0.779344	0.685849	0.854063
490	0.752577	0.702797	0.774913	0.71579	0.816767	0.744137	0.851019		490	0.714538	0.735059	0.810072	0.737248	0.825003	0.733556	0.841308
491	0.748082	0.690134	0.760283	0.704465	0.848737	0.787123	0.84632		491	0.729715	0.720337	0.814933	0.691977	0.793411	0.725968	0.847811
492	0.725769	0.714786	0.761224	0.671149	0.827921	0.755526	0.865018		492	0.70985	0.750838	0.820169	0.734803	0.846944	0.708651	0.869373
493	0.736942	0.700118	0.716244	0.730606	0.820392	0.761435	0.86837		493	0.745469	0.730786	0.816766	0.748252	0.830018	0.698901	0.853441
494	0.791301	0.737893	0.749811	0.714648	0.795276	0.714033	0.842835		494	0.71813	0.720314	0.813184	0.68826	0.839561	0.683007	0.864218
495	0.733422	0.741795	0.771541	0.665359	0.810118	0.745905	0.831994		495	0.708561	0.746915	0.779468	0.723039	0.821221	0.70797	0.839428
496	0.734867	0.734902	0.758933	0.70815	0.839072	0.72226	0.848001		496	0.715892	0.762181	0.829557	0.711367	0.812964	0.676499	0.834503
497	0.765155	0.721426	0.748592	0.750357	0.81277	0.752879	0.865681		497	0.75442	0.724607	0.827755	0.678285	0.809639	0.734957	0.858842
498	0.74665	0.718993	0.744	0.704997	0.800914	0.740224	0.84113		498	0.691732	0.656993	0.803578	0.724504	0.82911	0.752804	0.854256
499	0.76857	0.731798	0.739794	0.716513	0.782228	0.754179	0.826504		499	0.748088	0.732013	0.811059	0.688183	0.814133	0.748626	0.859586
500	0.654977	0.726762	0.688423	0.700784	0.821716	0.695979	0.848029		500	0.692271	0.69133	0.797425	0.72439	0.736109	0.70885	0.816231
501	0.717682	0.739036	0.723083	0.710178	0.863117	0.726111	0.862794		501	0.721399	0.728847	0.828125	0.745724	0.816479	0.728666	0.863896
502	0.777516	0.743335	0.747028	0.722833	0.791823	0.722207	0.851448		502	0.727877	0.729658	0.825099	0.692209	0.826779	0.716643	0.859254
503	0.738373	0.727453	0.743627	0.708348	0.818947	0.757529	0.84295		503	0.685886	0.707198	0.795656	0.719245	0.822124	0.710922	0.866678
504	0.736399	0.713708	0.737275	0.656445	0.806182	0.742377	0.822275		504	0.731377	0.721583	0.810784	0.730294	0.801562	0.65849	0.85809
505	0.740228	0.710434	0.751415	0.722515	0.797678	0.762091	0.849085		505	0.720952	0.723258	0.823906	0.682974	0.798861	0.701745	0.854028
506	0.737972	0.735733	0.784479	0.703995	0.822665	0.745617	0.836857		506	0.651501	0.739105	0.798069	0.722769	0.761422	0.757815	0.870533
507	0.753815	0.701544	0.784681	0.723786	0.810144	0.771099	0.829294		507	0.70407	0.726293	0.819217	0.685515	0.813608	0.732507	0.835994
508	0.722675	0.700459	0.730764	0.703407	0.808743	0.719871	0.861642		508	0.718876	0.695783	0.819413	0.696046	0.717742	0.712779	0.846786
509	0.757251	0.716658	0.777242	0.666549	0.837727	0.721057	0.851015		509	0.747359	0.715528	0.822724	0.706819	0.796649	0.757241	0.858822
510	0.739265	0.722377	0.695393	0.706995	0.79454	0.732151	0.839295		510	0.716578	0.706183	0.819483	0.679114	0.7521	0.716767	0.85796
511	0.769362	0.693586	0.727664	0.693603	0.760501	0.719333	0.868578		511	0.73519	0.737937	0.81972	0.698145	0.834639	0.690303	0.847421
512	0.710561	0.718354	0.774113	0.71099	0.831396	0.73658	0.863139		512	0.694854	0.751605	0.827687	0.725279	0.797771	0.707776	0.863011
513	0.742594	0.621864	0.768332	0.717651	0.847842	0.716332	0.844272		513	0.74161	0.710355	0.808144	0.746132	0.8251	0.742193	0.87712
514	0.742541	0.741281	0.755662	0.734436	0.795335	0.702981	0.861644		514	0.690455	0.677289	0.822189	0.680776	0.833731	0.653726	0.843418
515	0.779319	0.742756	0.707554	0.731449	0.813244	0.728865	0.831489		515	0.738326	0.715545	0.800565	0.747799	0.799743	0.741379	0.866418
516	0.726228	0.753438	0.793053	0.67822	0.785522	0.775062	0.839837		516	0.756665	0.721765	0.805748	0.743231	0.810178	0.702357	0.848293
517	0.743347	0.752203	0.747833	0.708547	0.838795	0.711966	0.843547		517	0.691545	0.708995	0.823307	0.707442	0.845014	0.718703	0.852168
518	0.762312	0.681008	0.770133	0.701553	0.815355	0.759713	0.843303		518	0.738945	0.706144	0.833471	0.686856	0.763984	0.614339	0.849826
519	0.705472	0.719522	0.773067	0.749038	0.836674	0.739863	0.855183		519	0.752397	0.747428	0.805469	0.702875	0.767969	0.675767	0.850469
520	0.747938	0.747929	0.709268	0.717905	0.792403	0.684648	0.843483		520	0.703613	0.646842	0.839765	0.652447	0.840741	0.755294	0.85602
521	0.741455	0.717182	0.745665	0.70949	0.829979	0.730275	0.841123		521	0.702003	0.729916	0.817259	0.716507	0.84318	0.724005	0.865112
522	0.694608	0.712976	0.716626	0.715687	0.787852	0.73008	0.862259		522	0.728902	0.730967	0.788362	0.729184	0.815566	0.636827	0.80362
523	0.758756	0.684665	0.764355	0.728402	0.780573	0.754317	0.861549		523	0.750784	0.756056	0.816856	0.726524	0.805235	0.731082	0.859227
524	0.767357	0.693678	0.749347	0.684313	0.811862	0.734125	0.854906		524	0.717069	0.709943	0.830625	0.76532	0.764176	0.720134	0.847534
525	0.695741	0.723522	0.708588	0.669303	0.792861	0.732931	0.838709		525	0.719993	0.731477	0.825855	0.702558	0.750842	0.696869	0.841479
526	0.725213	0.681041	0.735504	0.738894	0.813753	0.723249	0.851588		526	0.698708	0.669991	0.807404	0.718871	0.836757	0.699216	0.844742
527	0.729754	0.72151	0.768138	0.721683	0.796138	0.731632	0.852132		527	0.71617	0.704053	0.817398	0.736353	0.778548	0.710119	0.864982
528	0.718529	0.724213	0.735749	0.733177	0.814581	0.732885	0.859536		528	0.709952	0.724666	0.809622	0.725104	0.779632	0.703054	0.840215
529	0.738963	0.732113	0.768375	0.739276	0.827882	0.791725	0.85402		529	0.744519	0.717014	0.808465	0.719389	0.791931	0.693697	0.836772
530	0.737632	0.718363	0.754189	0.700529	0.799655	0.728938	0.856356		530	0.743068	0.749746	0.826185	0.746163	0.776385	0.745814	0.861536
531	0.732728	0.720767	0.770154	0.716199	0.820807	0.717225	0.852015		531	0.740098	0.670907	0.827632	0.713848	0.816149	0.725327	0.8382
532	0.756153	0.740445	0.730312	0.721264	0.733536	0.768979	0.824505		532	0.720528	0.701673	0.830529	0.695222	0.803217	0.708374	0.851649
533	0.714246	0.714786	0.753182	0.721974	0.781346	0.717452	0.865948		533	0.691352	0.711145	0.820829	0.731832	0.727176	0.742019	0.862405
534	0.734691	0.739623	0.728395	0.677884	0.80701	0.773639	0.828877		534	0.721034	0.685259	0.823382	0.732919	0.833271	0.741517	0.834399
535	0.745726	0.71391	0.729035	0.709241	0.791129	0.729493	0.81639		535	0.739667	0.66567	0.834016	0.712154	0.838286	0.664349	0.838148
536	0.778701	0.683198	0.777854	0.717405	0.848369	0.767387	0.849618		536	0.694565	0.739014	0.82879	0.708162	0.854643	0.712712	0.855104
537	0.747144	0.734859	0.757836	0.69904	0.796696	0.753202	0.838064		537	0.733177	0.748262	0.818997	0.688552	0.795811	0.730819	0.855748
538	0.713796	0.735778	0.766423	0.676219	0.798485	0.674308	0.852987		538	0.694063	0.713301	0.826966	0.653966	0.771922	0.717884	0.867552
539	0.773451	0.743216	0.776959	0.733264	0.845231	0.754263	0.878313		539	0.684992	0.670211	0.80279	0.695141	0.781135	0.743911	0.862987
540	0.746764	0.740343	0.777426	0.730924	0.815402	0.706502	0.821343		540	0.680099	0.703517	0.820676	0.693521	0.819712	0.709537	0.837811
541	0.794316	0.721125	0.747036	0.694699	0.764234	0.68204	0.860957		541	0.703933	0.718104	0.798283	0.723162	0.795446	0.690258	0.854344
542	0.743139	0.66223	0.726617	0.733359	0.824425	0.77819	0.857762		542	0.689551	0.704239	0.797262	0.720381	0.818746	0.656261	0.870402
543	0.762099	0.689412	0.760307	0.707369	0.827009	0.728958	0.83757		543	0.675021	0.696255	0.828798	0.700714	0.756515	0.739335	0.853104
544	0.729532	0.715067	0.743098	0.67537	0.790487	0.745589	0.867715		544	0.707291	0.702571	0.831732	0.709012	0.754159	0.755364	0.843064
545	0.739428	0.675166	0.755453	0.711863	0.797333	0.735279	0.869489		545	0.748669	0.755477	0.76845	0.661201	0.758435	0.690922	0.846696
546	0.776243	0.726007	0.7603	0.716285	0.806612	0.703744	0.850077		546	0.721812	0.706016	0.802684	0.711145	0.757723	0.706269	0.829534
547	0.692434	0.697265	0.763508	0.723071	0.809305	0.751689	0.859818		547	0.724562	0.709458	0.815416	0.717306	0.816383	0.706285	0.859466
548	0.697409	0.717607	0.716163	0.721015	0.794518	0.707628	0.858801		548	0.709084	0.736695	0.813317	0.691885	0.83356	0.728851	0.856381
549	0.733605	0.691443	0.75891	0.74927	0.77362	0.675141	0.842165		549	0.740433	0.757633	0.833652	0.732065	0.818935	0.7025	0.856333
550	0.723926	0.75774	0.787489	0.733991	0.802391	0.756323	0.829954		550	0.741703	0.734623	0.80848	0.748517	0.799153	0.736465	0.839099
551	0.758534	0.698956	0.738426	0.709353	0.74958	0.756948	0.845632		551	0.721568	0.737862	0.821557	0.690268	0.826513	0.716163	0.86449
552	0.688256	0.705865	0.767838	0.689502	0.843613	0.73339	0.864115		552	0.668781	0.744479	0.816637	0.663366	0.803416	0.703017	0.834475
553	0.756206	0.735939	0.751863	0.709854	0.774073	0.703172	0.869436		553	0.770211	0.703843	0.821892	0.75022	0.849212	0.702327	0.841478
554	0.70476	0.705267	0.763558	0.671031	0.828674	0.766841	0.859703		554	0.70927	0.744153	0.825243	0.669636	0.838994	0.617645	0.806192
555	0.759942	0.721629	0.780197	0.678408	0.796546	0.74312	0.861981		555	0.711059	0.675077	0.813318	0.671415	0.802308	0.74592	0.86498
556	0.692277	0.745538	0.668427	0.716864	0.822792	0.739184	0.85415		556	0.719994	0.697962	0.789326	0.704897	0.830369	0.731718	0.847422
557	0.675425	0.682825	0.786696	0.72816	0.826797	0.746947	0.850717		557	0.744495	0.744632	0.816486	0.674134	0.82519	0.723804	0.857585
558	0.752482	0.721514	0.741182	0.728331	0.81832	0.707349	0.859287		558	0.722088	0.695294	0.811034	0.614705	0.797399	0.653905	0.855724
559	0.744886	0.722899	0.74543	0.699002	0.807462	0.755768	0.855685		559	0.723144	0.705107	0.828312	0.666576	0.812249	0.734863	0.832478
560	0.731184	0.721492	0.766146	0.708434	0.838532	0.700029	0.86577		560	0.727516	0.682395	0.764498	0.715223	0.794818	0.70796	0.84821
561	0.740302	0.718349	0.721832	0.740764	0.814187	0.738519	0.859565		561	0.727618	0.735509	0.815132	0.695652	0.841221	0.690798	0.851785
562	0.749057	0.687074	0.804294	0.73134	0.805306	0.771891	0.852533		562	0.730797	0.741302	0.840399	0.700433	0.814785	0.672069	0.838615
563	0.778747	0.734842	0.768974	0.726327	0.804513	0.723338	0.864935		563	0.719932	0.686866	0.831881	0.712845	0.794202	0.726813	0.842613
564	0.713806	0.725876	0.767651	0.722678	0.800998	0.765269	0.852166		564	0.714551	0.693686	0.808966	0.616779	0.833787	0.610345	0.85831
565	0.709517	0.723119	0.765484	0.705943	0.839851	0.732314	0.854595		565	0.715222	0.702916	0.804359	0.712971	0.823741	0.711259	0.875955
566	0.750369	0.731805	0.773329	0.705851	0.794831	0.770054	0.827628		566	0.717334	0.726512	0.823361	0.745887	0.838284	0.725476	0.844842
567	0.760591	0.72991	0.780438	0.71849	0.772406	0.762798	0.848858		567	0.718832	0.631299	0.833832	0.71279	0.817516	0.718511	0.834639
568	0.726522	0.729787	0.705781	0.685482	0.818723	0.692347	0.849897		568	0.683041	0.70918	0.811926	0.701087	0.782129	0.679365	0.868023
569	0.76264	0.724537	0.752126	0.66282	0.742462	0.676596	0.865429		569	0.727549	0.741592	0.818508	0.706814	0.807487	0.766212	0.839562
570	0.753736	0.759352	0.748905	0.730715	0.806481	0.743603	0.840878		570	0.737631	0.758133	0.822198	0.723972	0.805846	0.731659	0.852666
571	0.76753	0.740234	0.76616	0.724061	0.784447	0.69435	0.841894		571	0.750613	0.752328	0.815287	0.739914	0.762053	0.692802	0.86854
572	0.715161	0.722148	0.731042	0.68252	0.811058	0.752391	0.861527		572	0.751567	0.73182	0.803264	0.683066	0.803523	0.695225	0.83949
573	0.759053	0.720781	0.773934	0.675599	0.826335	0.74194	0.875737		573	0.714855	0.724281	0.812669	0.742164	0.829431	0.748519	0.858603
574	0.684265	0.734442	0.745004	0.717427	0.76849	0.686064	0.849563		574	0.724775	0.751135	0.814511	0.700931	0.845725	0.746698	0.865941
575	0.749577	0.734249	0.690008	0.706422	0.797555	0.724264	0.837299		575	0.715174	0.736486	0.824455	0.710182	0.8411	0.761476	0.861035
576	0.734628	0.745781	0.69443	0.669007	0.794894	0.735289	0.860506		576	0.718164	0.728319	0.813649	0.732573	0.838651	0.709747	0.87482
577	0.799815	0.713392	0.775971	0.735027	0.82831	0.731333	0.84663		577	0.709744	0.721052	0.830184	0.684197	0.793726	0.667901	0.836839
578	0.771675	0.686606	0.733758	0.701342	0.761562	0.719303	0.848006		578	0.756555	0.703237	0.807454	0.710091	0.759163	0.728373	0.848836
579	0.718096	0.691264	0.740586	0.697584	0.766235	0.657787	0.833362		579	0.763565	0.776673	0.83228	0.702362	0.800816	0.749344	0.835624
580	0.749567	0.695026	0.744955	0.696642	0.740868	0.719364	0.858317		580	0.728367	0.703328	0.821794	0.707794	0.834006	0.719134	0.867619
581	0.783433	0.686946	0.763196	0.675337	0.758624	0.773074	0.832622		581	0.684236	0.723589	0.80826	0.728134	0.84873	0.717524	0.870554
582	0.728242	0.759359	0.786418	0.728251	0.81121	0.716681	0.852297		582	0.74949	0.737907	0.808036	0.714024	0.815814	0.696197	0.867471
583	0.768923	0.730021	0.744818	0.712666	0.797033	0.688989	0.854283		583	0.704425	0.707265	0.818311	0.724632	0.804876	0.743086	0.887117
584	0.756588	0.725525	0.763129	0.689174	0.829234	0.785711	0.844804		584	0.7375	0.69671	0.81536	0.689152	0.792026	0.721644	0.841768
585	0.756929	0.723629	0.775177	0.713374	0.797081	0.719423	0.866278		585	0.738001	0.708828	0.794413	0.709348	0.802712	0.693923	0.830333
586	0.733568	0.713437	0.785859	0.722942	0.828306	0.713611	0.86461		586	0.696002	0.709522	0.784451	0.711131	0.786827	0.74636	0.871087
587	0.756934	0.726681	0.686861	0.677035	0.771726	0.753301	0.852971		587	0.7809	0.703243	0.818497	0.691795	0.795657	0.673137	0.83637
588	0.706246	0.71282	0.740319	0.72875	0.840442	0.785892	0.873064		588	0.745019	0.697321	0.819969	0.735041	0.760072	0.727809	0.855146
589	0.693751	0.730456	0.743193	0.706631	0.778746	0.744028	0.855376		589	0.724649	0.751335	0.829555	0.707739	0.835245	0.738727	0.850378
590	0.729969	0.711057	0.753319	0.709663	0.807917	0.770201	0.840945		590	0.727192	0.732178	0.777371	0.727147	0.80494	0.667429	0.839351
591	0.752766	0.728522	0.762699	0.690124	0.805416	0.746892	0.846233		591	0.722698	0.648628	0.823861	0.683877	0.805114	0.711283	0.859848
592	0.773639	0.730254	0.771681	0.726526	0.81484	0.762787	0.866191		592	0.742339	0.710138	0.833272	0.738381	0.832941	0.716642	0.864052
593	0.759144	0.714563	0.7628	0.693141	0.834731	0.736681	0.84785		593	0.738988	0.715434	0.792391	0.701369	0.845264	0.706206	0.862755
594	0.768849	0.739058	0.76673	0.726642	0.794806	0.780914	0.852159		594	0.725225	0.707661	0.826936	0.73147	0.794232	0.657011	0.841784
595	0.754443	0.74514	0.769147	0.70974	0.823243	0.698968	0.842351		595	0.714096	0.698427	0.808424	0.684117	0.817629	0.720679	0.848317
596	0.761271	0.706136	0.727472	0.699156	0.844498	0.659078	0.85163		596	0.74275	0.730704	0.810505	0.69655	0.831867	0.700347	0.869682
597	0.747704	0.747059	0.730778	0.698576	0.800545	0.768119	0.848864		597	0.674067	0.698489	0.814559	0.761518	0.831618	0.688403	0.842084
598	0.756624	0.678003	0.774145	0.686673	0.785828	0.742883	0.852626		598	0.738061	0.766249	0.792018	0.721326	0.798614	0.713087	0.87059
599	0.757873	0.729158	0.758191	0.701943	0.778146	0.69175	0.85923		599	0.722494	0.700266	0.842862	0.749478	0.837699	0.678096	0.874979
600	0.735293	0.72246	0.789057	0.716833	0.782264	0.709841	0.855943		600	0.725808	0.711561	0.826737	0.760088	0.821502	0.723157	0.840245
601	0.703519	0.720405	0.75937	0.732348	0.806863	0.729185	0.843244		601	0.732777	0.722608	0.808533	0.668862	0.801397	0.706967	0.859376
602	0.735858	0.725167	0.73122	0.734759	0.796275	0.688986	0.858191		602	0.686314	0.722448	0.799341	0.717714	0.814291	0.746966	0.852813
603	0.756829	0.737863	0.746608	0.698244	0.811793	0.720215	0.849762		603	0.695243	0.738598	0.808051	0.721259	0.827622	0.727162	0.845186
604	0.788366	0.713164	0.755995	0.730797	0.812159	0.697151	0.837362		604	0.752301	0.74077	0.826543	0.699181	0.832785	0.679292	0.85899
605	0.701981	0.71814	0.763739	0.721355	0.812583	0.710454	0.834097		605	0.746288	0.71055	0.822128	0.733589	0.836264	0.734915	0.884918
606	0.742562	0.740919	0.761711	0.711098	0.815464	0.664965	0.854424		606	0.70738	0.736001	0.818894	0.68938	0.821962	0.699983	0.86479
607	0.764822	0.729428	0.777112	0.721082	0.829106	0.779179	0.859128		607	0.672103	0.729298	0.834248	0.729747	0.798475	0.692533	0.844084
608	0.761429	0.757913	0.776848	0.713404	0.839805	0.675538	0.860325		608	0.700531	0.702034	0.796961	0.743501	0.811166	0.672576	0.85206
609	0.767668	0.720891	0.728652	0.709535	0.813922	0.731886	0.870826		609	0.722564	0.676466	0.821351	0.678	0.830569	0.687601	0.810696
610	0.676284	0.718722	0.78693	0.702266	0.762706	0.703706	0.833463		610	0.744183	0.730792	0.83136	0.705741	0.802331	0.717762	0.831853
611	0.764331	0.733869	0.728837	0.711286	0.81098	0.757475	0.8589		611	0.70372	0.737448	0.819272	0.68424	0.814422	0.708664	0.834769
612	0.725233	0.701283	0.773803	0.720808	0.827039	0.686474	0.844269		612	0.748212	0.75109	0.810216	0.682801	0.804735	0.603041	0.847952
613	0.727152	0.727901	0.726315	0.733817	0.765694	0.72323	0.833431		613	0.730735	0.734734	0.847547	0.710161	0.80904	0.753841	0.863557
614	0.733	0.736639	0.789107	0.724089	0.780583	0.736368	0.837902		614	0.736133	0.715386	0.811705	0.691001	0.818229	0.753647	0.841228
615	0.773711	0.753197	0.772004	0.736005	0.834708	0.701202	0.832908		615	0.707054	0.753074	0.819289	0.714996	0.834575	0.732982	0.860085
616	0.767423	0.661178	0.793155	0.735348	0.824609	0.74772	0.854068		616	0.724248	0.668579	0.762522	0.659298	0.792741	0.678571	0.847324
617	0.750599	0.728552	0.734843	0.694148	0.793688	0.778051	0.858078		617	0.677208	0.726831	0.812092	0.675127	0.80582	0.734544	0.849173
618	0.72225	0.715744	0.743118	0.732237	0.820417	0.720199	0.87406		618	0.742565	0.735573	0.819021	0.695098	0.798227	0.706997	0.856557
619	0.758242	0.685855	0.667768	0.678908	0.763297	0.721077	0.824268		619	0.709306	0.73167	0.81119	0.740143	0.791712	0.70983	0.827821
620	0.744451	0.717195	0.754054	0.720343	0.819934	0.742397	0.858751		620	0.732272	0.724421	0.81402	0.708913	0.76376	0.692943	0.851452
621	0.740824	0.724908	0.756117	0.697295	0.787318	0.719824	0.826067		621	0.731052	0.731916	0.822294	0.698365	0.763205	0.689342	0.831543
622	0.784551	0.73253	0.739401	0.699754	0.730514	0.682426	0.847311		622	0.749991	0.727593	0.835165	0.742164	0.815459	0.66209	0.864403
623	0.73862	0.735285	0.715052	0.726723	0.786288	0.735548	0.857596		623	0.766171	0.69531	0.82362	0.712075	0.806865	0.749729	0.882957
624	0.734027	0.695543	0.773845	0.709556	0.76027	0.724431	0.863159		624	0.69921	0.727452	0.802427	0.689684	0.810748	0.648323	0.8469
625	0.720874	0.704682	0.719647	0.737098	0.832372	0.722597	0.826211		625	0.742221	0.734935	0.816294	0.726415	0.829944	0.743107	0.854385
626	0.725899	0.712355	0.753738	0.729288	0.812157	0.706341	0.830487		626	0.734528	0.702827	0.809473	0.742785	0.809828	0.722638	0.822603
627	0.66785	0.726629	0.730093	0.724087	0.794328	0.701816	0.875031		627	0.702783	0.754755	0.83562	0.74352	0.777925	0.722111	0.850422
628	0.766794	0.702757	0.736328	0.717291	0.805236	0.718923	0.86211		628	0.768824	0.713842	0.785442	0.705163	0.766641	0.720345	0.841966
629	0.721267	0.700688	0.750986	0.734941	0.793174	0.741615	0.839969		629	0.729813	0.750271	0.783899	0.715702	0.793777	0.667827	0.812697
630	0.751065	0.748364	0.746053	0.660702	0.751886	0.745642	0.858704		630	0.714399	0.716511	0.818312	0.696294	0.813183	0.744222	0.877302
631	0.765531	0.72332	0.752213	0.733424	0.806379	0.753471	0.866409		631	0.727078	0.717803	0.801733	0.657399	0.827586	0.711525	0.841333
632	0.736175	0.713729	0.751192	0.649026	0.809418	0.695206	0.843805		632	0.674652	0.719333	0.806316	0.711634	0.80908	0.722175	0.845752
633	0.689726	0.693821	0.755359	0.715565	0.79658	0.681495	0.865557		633	0.782674	0.701706	0.817346	0.698508	0.854099	0.7019	0.851123
634	0.760785	0.739012	0.801647	0.72724	0.840284	0.733023	0.838088		634	0.735783	0.736438	0.827427	0.72352	0.783962	0.746051	0.835022
635	0.714157	0.738498	0.778451	0.700649	0.827427	0.740993	0.884131		635	0.656447	0.719404	0.772695	0.701261	0.851923	0.732885	0.862079
636	0.758609	0.731762	0.731635	0.744521	0.802454	0.739028	0.84755		636	0.738413	0.730554	0.824694	0.709286	0.828989	0.731948	0.855029
637	0.760926	0.699777	0.741145	0.723898	0.79613	0.735	0.8491		637	0.703313	0.729351	0.815181	0.695227	0.80274	0.701555	0.843552
638	0.744599	0.719268	0.768191	0.69339	0.795091	0.765656	0.837418		638	0.693321	0.753952	0.833917	0.712631	0.810541	0.750652	0.877582
639	0.752294	0.741412	0.771996	0.726354	0.799074	0.733588	0.856954		639	0.724382	0.726634	0.798966	0.693806	0.827756	0.711472	0.826013
640	0.726509	0.719164	0.761753	0.733485	0.819123	0.744818	0.87068		640	0.704606	0.734027	0.804012	0.701981	0.82075	0.72107	0.843164
641	0.69022	0.727849	0.734682	0.690244	0.785303	0.699869	0.829805		641	0.713096	0.723751	0.827259	0.728679	0.799539	0.769209	0.86175
642	0.768104	0.722175	0.794976	0.720114	0.793689	0.757524	0.843806		642	0.685908	0.726058	0.836653	0.685508	0.769241	0.735336	0.862272
643	0.732421	0.732299	0.776247	0.72909	0.821254	0.714252	0.830395		643	0.733301	0.709354	0.817679	0.72223	0.80101	0.668813	0.851308
644	0.723638	0.756904	0.775735	0.634203	0.827709	0.749225	0.862303		644	0.746516	0.714798	0.836845	0.658493	0.818093	0.707729	0.846903
645	0.794056	0.736606	0.773043	0.72821	0.785377	0.745927	0.858415		645	0.73043	0.715033	0.80799	0.65883	0.777761	0.671928	0.863906
646	0.743758	0.738068	0.765906	0.659951	0.822023	0.783006	0.859359		646	0.695047	0.759509	0.80994	0.727808	0.742305	0.718408	0.855627
647	0.738851	0.712725	0.743782	0.549943	0.831074	0.749558	0.871201		647	0.692628	0.738553	0.795933	0.66703	0.829802	0.740465	0.81797
648	0.708789	0.724559	0.728231	0.720073	0.765459	0.740622	0.845068		648	0.729585	0.749703	0.804197	0.712227	0.796285	0.676844	0.870333
649	0.752241	0.748444	0.759009	0.718442	0.790069	0.770091	0.859899		649	0.719441	0.673776	0.793061	0.682286	0.852985	0.691475	0.855906
650	0.739915	0.716797	0.77618	0.684383	0.801373	0.710444	0.827111		650	0.686276	0.702797	0.793878	0.698972	0.81584	0.763413	0.862149
651	0.754101	0.709783	0.751841	0.70376	0.807232	0.704146	0.840692		651	0.729263	0.727904	0.810576	0.696901	0.779146	0.734588	0.86317
652	0.68195	0.733679	0.751808	0.69482	0.792936	0.711977	0.848218		652	0.742562	0.745191	0.794883	0.692579	0.768682	0.619589	0.86077
653	0.770964	0.721049	0.761878	0.667171	0.832789	0.770009	0.830996		653	0.75573	0.714396	0.819024	0.715687	0.841917	0.657534	0.840206
654	0.759454	0.708319	0.746941	0.704563	0.779221	0.665981	0.838735		654	0.716117	0.750964	0.833685	0.670246	0.848663	0.734448	0.858461
655	0.757983	0.74668	0.777071	0.662754	0.83478	0.73972	0.854892		655	0.714091	0.70712	0.800177	0.701386	0.748012	0.700907	0.834458
656	0.729911	0.646696	0.738576	0.64892	0.808717	0.714193	0.850137		656	0.679894	0.70902	0.816922	0.714029	0.829021	0.667456	0.845125
657	0.780101	0.731206	0.756138	0.727102	0.794448	0.758322	0.828255		657	0.695703	0.727306	0.819054	0.73442	0.778737	0.694461	0.862174
658	0.74487	0.726945	0.718135	0.716972	0.811269	0.747824	0.838959		658	0.694632	0.718954	0.746607	0.676365	0.821066	0.768055	0.850595
659	0.802702	0.7217	0.742227	0.711624	0.815667	0.767652	0.869094		659	0.731596	0.704675	0.814109	0.693311	0.843368	0.659303	0.847832
660	0.691522	0.690049	0.763262	0.634712	0.822947	0.71965	0.843259		660	0.738759	0.713882	0.826425	0.696836	0.845767	0.712173	0.846885
661	0.774923	0.71705	0.740542	0.719241	0.821269	0.759423	0.834049		661	0.700193	0.700733	0.813035	0.694601	0.773824	0.705749	0.840589
662	0.747078	0.732054	0.749032	0.69714	0.842134	0.737258	0.852942		662	0.675535	0.713496	0.807872	0.724136	0.811014	0.739614	0.843541
663	0.738669	0.704386	0.678879	0.698285	0.803476	0.747408	0.853183		663	0.768716	0.738813	0.796387	0.714697	0.8064	0.710097	0.853654
664	0.720784	0.740612	0.7767	0.689471	0.847309	0.736686	0.845361		664	0.680217	0.693168	0.82111	0.670685	0.768431	0.748181	0.853022
665	0.75828	0.723487	0.766225	0.714798	0.820256	0.723971	0.873833		665	0.747314	0.714066	0.820179	0.680136	0.822614	0.703192	0.857527
666	0.70725	0.732021	0.766183	0.75123	0.786627	0.781776	0.859722		666	0.711878	0.716194	0.829419	0.728008	0.823324	0.72147	0.839383
667	0.741569	0.7065	0.726812	0.731905	0.833001	0.699936	0.864218		667	0.723245	0.689539	0.813636	0.67557	0.800271	0.685722	0.844036
668	0.726414	0.759067	0.770639	0.682494	0.822208	0.694171	0.861467		668	0.740553	0.699691	0.806347	0.729938	0.80881	0.738867	0.843606
669	0.714864	0.728248	0.770899	0.705085	0.826932	0.759488	0.847295		669	0.737078	0.728795	0.832285	0.694404	0.835969	0.688202	0.83734
670	0.777922	0.723857	0.760024	0.715393	0.810355	0.777768	0.847586		670	0.717799	0.73287	0.829309	0.647956	0.749314	0.727095	0.842376
671	0.757106	0.719538	0.76272	0.661341	0.782553	0.646811	0.859377		671	0.691	0.707866	0.796987	0.722508	0.810725	0.649313	0.853545
672	0.736403	0.732634	0.738037	0.692256	0.812053	0.754126	0.866071		672	0.75504	0.723623	0.82021	0.73202	0.825411	0.74718	0.835118
673	0.777632	0.735862	0.767046	0.719346	0.82331	0.767789	0.859138		673	0.746015	0.735537	0.82867	0.724625	0.803423	0.721759	0.858033
674	0.711995	0.735802	0.760977	0.740728	0.804066	0.737252	0.866846		674	0.708663	0.729702	0.834606	0.704204	0.820858	0.725276	0.848003
675	0.755303	0.690268	0.753827	0.742555	0.801356	0.721769	0.855335		675	0.701957	0.725029	0.82211	0.748258	0.809439	0.700166	0.861614
676	0.783874	0.693375	0.717966	0.699407	0.822456	0.747836	0.854113		676	0.721689	0.708572	0.822572	0.672392	0.814105	0.716337	0.868243
677	0.725336	0.703492	0.774535	0.705841	0.828639	0.763529	0.85437		677	0.759294	0.709901	0.798817	0.633332	0.802785	0.693665	0.859916
678	0.7271	0.700982	0.721689	0.701176	0.853052	0.683277	0.854158		678	0.720766	0.723635	0.825308	0.732119	0.758439	0.748941	0.860902
679	0.788007	0.72672	0.763395	0.697733	0.76722	0.725596	0.857113		679	0.72533	0.744509	0.807124	0.69555	0.844877	0.726171	0.821197
680	0.756719	0.727415	0.776721	0.723325	0.827105	0.742666	0.864933		680	0.736888	0.690949	0.796548	0.723485	0.774692	0.683924	0.857114
681	0.747864	0.748279	0.769395	0.680755	0.786951	0.715096	0.859701		681	0.738164	0.73109	0.821631	0.700784	0.803566	0.697399	0.847504
682	0.730639	0.710091	0.706195	0.70035	0.851779	0.762605	0.877598		682	0.725883	0.737177	0.815175	0.686608	0.840129	0.690611	0.846227
683	0.743769	0.698817	0.788189	0.722544	0.800105	0.748343	0.827485		683	0.744091	0.695752	0.797398	0.688129	0.81109	0.738519	0.848412
684	0.747465	0.72518	0.77906	0.683538	0.781868	0.764102	0.86599		684	0.721952	0.732185	0.819591	0.689537	0.837396	0.724887	0.859152
685	0.721193	0.682308	0.773921	0.677855	0.837248	0.695922	0.865915		685	0.739006	0.723835	0.810583	0.732498	0.819604	0.741554	0.861768
686	0.785495	0.745456	0.778861	0.718006	0.79044	0.759457	0.847111		686	0.690561	0.727636	0.801273	0.678428	0.797136	0.709201	0.81931
687	0.794558	0.734216	0.751392	0.646455	0.778234	0.764768	0.855975		687	0.693944	0.715849	0.826601	0.69997	0.790048	0.755253	0.863318
688	0.778923	0.727468	0.738871	0.71146	0.797953	0.759347	0.826171		688	0.705028	0.687935	0.836769	0.705952	0.791816	0.739409	0.85112
689	0.72718	0.739763	0.735381	0.710438	0.825024	0.691185	0.852503		689	0.744084	0.711308	0.815683	0.746	0.784103	0.727767	0.839683
690	0.748075	0.708587	0.788652	0.73077	0.799526	0.777059	0.862787		690	0.725164	0.690007	0.817605	0.745572	0.83578	0.731462	0.855338
691	0.759266	0.752341	0.757469	0.683112	0.81189	0.706119	0.846515		691	0.706863	0.708595	0.824389	0.699208	0.818371	0.704574	0.855949
692	0.700364	0.731407	0.75387	0.716322	0.838895	0.715279	0.875307		692	0.72207	0.738568	0.817508	0.709795	0.842842	0.712327	0.860003
693	0.690748	0.698233	0.735452	0.696407	0.822198	0.758813	0.854582		693	0.69349	0.686427	0.81267	0.702349	0.775961	0.701177	0.817839
694	0.752603	0.729434	0.72849	0.721116	0.725923	0.707426	0.81248		694	0.731611	0.727776	0.825407	0.726712	0.840024	0.719323	0.845913
695	0.741192	0.727145	0.744952	0.715693	0.801127	0.767731	0.855356		695	0.753604	0.738917	0.803748	0.721066	0.831767	0.684455	0.846589
696	0.770081	0.718547	0.77446	0.677059	0.803851	0.699832	0.859427		696	0.720384	0.739288	0.802723	0.697395	0.802135	0.72029	0.825752
697	0.756873	0.736151	0.749652	0.718909	0.802598	0.761724	0.842158		697	0.758946	0.724001	0.83012	0.699324	0.832705	0.74163	0.805115
698	0.738069	0.704135	0.74537	0.701907	0.815142	0.709173	0.857323		698	0.717974	0.709459	0.81939	0.703411	0.835966	0.719512	0.849292
699	0.756995	0.696486	0.750366	0.712267	0.822616	0.744722	0.848672		699	0.736755	0.729632	0.837583	0.691117	0.836008	0.731554	0.828905
700	0.696923	0.718532	0.699324	0.706818	0.748173	0.713882	0.853179		700	0.691276	0.712894	0.818691	0.731833	0.842251	0.677727	0.834004
701	0.748523	0.730212	0.700516	0.709203	0.800348	0.706049	0.848645		701	0.744393	0.702798	0.809201	0.699108	0.805208	0.728096	0.864601
702	0.692886	0.740424	0.770004	0.699523	0.786167	0.746161	0.846597		702	0.766142	0.707404	0.779828	0.684055	0.825558	0.743099	0.865026
703	0.733264	0.739404	0.765307	0.702838	0.800178	0.764292	0.849263		703	0.725297	0.732888	0.811464	0.670591	0.814993	0.689795	0.857403
704	0.700222	0.728119	0.771474	0.693103	0.793789	0.776865	0.841119		704	0.753493	0.740118	0.824275	0.699715	0.841681	0.747781	0.852369
705	0.742849	0.71325	0.739976	0.703598	0.788962	0.733891	0.850836		705	0.691932	0.740846	0.811912	0.731344	0.779747	0.651103	0.85034
706	0.695658	0.707178	0.750223	0.667449	0.833792	0.712529	0.870829		706	0.754863	0.74589	0.818979	0.718301	0.854888	0.731117	0.848644
707	0.740006	0.731886	0.72399	0.72537	0.818069	0.671765	0.864537		707	0.731781	0.715426	0.799956	0.704763	0.78463	0.694758	0.850494
708	0.783559	0.725392	0.776398	0.73071	0.753119	0.704338	0.862825		708	0.694238	0.720911	0.794812	0.697421	0.807693	0.722112	0.867322
709	0.761913	0.688532	0.741511	0.742978	0.745384	0.743701	0.854542		709	0.757097	0.751728	0.780725	0.70203	0.794002	0.703784	0.813106
710	0.778616	0.710064	0.709559	0.705813	0.800261	0.693197	0.865055		710	0.73143	0.716553	0.814277	0.704769	0.822528	0.707835	0.861371
711	0.766747	0.726109	0.765234	0.708031	0.747728	0.76596	0.864801		711	0.703674	0.714192	0.811117	0.724209	0.830643	0.710422	0.852643
712	0.68784	0.717198	0.74983	0.686305	0.776695	0.746781	0.871418		712	0.736072	0.726647	0.80784	0.711302	0.822202	0.721374	0.866304
713	0.754106	0.752245	0.751617	0.677961	0.736808	0.738464	0.847609		713	0.741557	0.716606	0.820264	0.683127	0.804444	0.767139	0.856779
714	0.72641	0.715596	0.759483	0.652163	0.851722	0.727113	0.809751		714	0.697367	0.732387	0.816853	0.686456	0.79962	0.70913	0.863322
715	0.76371	0.667666	0.785246	0.733781	0.813541	0.714022	0.85964		715	0.759697	0.709303	0.795219	0.707175	0.808751	0.714924	0.859154
716	0.773509	0.738048	0.759675	0.713251	0.827356	0.783315	0.856246		716	0.719019	0.739629	0.813592	0.726252	0.808246	0.720567	0.864841
717	0.748634	0.751014	0.77399	0.727937	0.831362	0.726132	0.85224		717	0.72192	0.702247	0.798286	0.729216	0.791	0.743301	0.867359
718	0.750505	0.679362	0.741054	0.734266	0.809706	0.730403	0.845867		718	0.716377	0.743508	0.819979	0.705247	0.80687	0.733719	0.835793
719	0.744318	0.747521	0.697992	0.705066	0.832997	0.753712	0.855966		719	0.731806	0.715053	0.830958	0.710905	0.804935	0.727061	0.869572
720	0.771434	0.742338	0.785858	0.710244	0.798408	0.752393	0.870951		720	0.754701	0.718799	0.798889	0.713009	0.837554	0.706251	0.837492
721	0.738425	0.739396	0.748991	0.715354	0.845249	0.754845	0.864329		721	0.692113	0.718159	0.812512	0.672515	0.802685	0.742254	0.840973
722	0.765542	0.719357	0.776239	0.715846	0.822694	0.757975	0.863684		722	0.706402	0.709404	0.824665	0.722899	0.808876	0.676479	0.853111
723	0.757198	0.733483	0.744499	0.719441	0.779919	0.696146	0.83889		723	0.74266	0.719723	0.820056	0.728173	0.837987	0.719541	0.859314
724	0.736083	0.724531	0.743623	0.716025	0.83131	0.703568	0.86173		724	0.712122	0.710947	0.80008	0.708689	0.762	0.696832	0.854182
725	0.734503	0.704181	0.707466	0.677594	0.788964	0.75222	0.84666		725	0.726161	0.726173	0.826071	0.724128	0.819006	0.711737	0.830079
726	0.73858	0.707166	0.753202	0.737645	0.834272	0.738874	0.859793		726	0.718841	0.745941	0.799711	0.715741	0.809848	0.734925	0.841694
727	0.787114	0.723241	0.748173	0.715601	0.811868	0.754427	0.844595		727	0.690476	0.73077	0.830767	0.755477	0.836643	0.742992	0.854448
728	0.739287	0.7267	0.755323	0.691616	0.775578	0.7698	0.846456		728	0.670787	0.732191	0.808438	0.708497	0.82475	0.658988	0.841425
729	0.752094	0.690858	0.766717	0.688905	0.803758	0.773728	0.856963		729	0.760409	0.757789	0.807598	0.656434	0.815182	0.638095	0.856534
730	0.743391	0.709131	0.643803	0.716646	0.796582	0.76123	0.868889		730	0.740122	0.734307	0.823118	0.70782	0.782245	0.69708	0.851832
731	0.742468	0.715464	0.77744	0.71165	0.801255	0.77998	0.860876		731	0.738311	0.718007	0.805525	0.696676	0.816836	0.673733	0.835526
732	0.756692	0.745123	0.712988	0.696345	0.809575	0.781198	0.826593		732	0.71337	0.689294	0.824395	0.701245	0.80692	0.712578	0.877942
733	0.744783	0.712926	0.709539	0.700064	0.839591	0.710144	0.848283		733	0.742809	0.760972	0.833003	0.744087	0.800739	0.706812	0.866384
734	0.706113	0.729473	0.74983	0.651747	0.824031	0.664146	0.868273		734	0.736508	0.735722	0.786017	0.64834	0.814521	0.737817	0.823664
735	0.726518	0.735429	0.729954	0.708612	0.82205	0.711953	0.869769		735	0.722843	0.726398	0.802747	0.700133	0.841681	0.730948	0.849713
736	0.769918	0.729415	0.768785	0.730146	0.765373	0.784623	0.832329		736	0.73625	0.722115	0.80158	0.703674	0.815626	0.75968	0.865635
737	0.715155	0.683166	0.727339	0.697876	0.77212	0.717257	0.826269		737	0.728775	0.737456	0.830165	0.737002	0.777206	0.63196	0.847639
738	0.761738	0.73312	0.75032	0.719535	0.782088	0.667125	0.853435		738	0.716615	0.728678	0.83469	0.715494	0.817373	0.656862	0.863177
739	0.736422	0.72907	0.766964	0.760907	0.792014	0.73361	0.845895		739	0.746255	0.743723	0.827115	0.704938	0.78111	0.663091	0.845989
740	0.720232	0.72509	0.758376	0.688429	0.802839	0.761841	0.859981		740	0.706858	0.729028	0.810529	0.674752	0.841187	0.710923	0.852437
741	0.72938	0.714172	0.718371	0.650288	0.824767	0.749863	0.87115		741	0.721039	0.693119	0.816042	0.680094	0.837384	0.712381	0.852209
742	0.737576	0.697546	0.749423	0.707274	0.791013	0.737659	0.84963		742	0.721245	0.694389	0.820637	0.682435	0.795066	0.735782	0.844964
743	0.746228	0.704714	0.72412	0.739939	0.805528	0.74676	0.873158		743	0.722863	0.712352	0.792813	0.69654	0.811638	0.703824	0.860732
744	0.727067	0.718319	0.775335	0.664334	0.830974	0.733306	0.865524		744	0.748089	0.710016	0.837401	0.731975	0.822875	0.700347	0.846592
745	0.76554	0.689356	0.73077	0.726773	0.787068	0.697315	0.844539		745	0.715692	0.735667	0.827217	0.756379	0.79554	0.740931	0.850805
746	0.715248	0.746362	0.70611	0.728218	0.772652	0.662198	0.845093		746	0.719305	0.715266	0.835782	0.714964	0.797279	0.710769	0.856992
747	0.753584	0.725378	0.706996	0.709579	0.828535	0.729473	0.867481		747	0.727592	0.736645	0.796849	0.689748	0.833256	0.693888	0.856329
748	0.708115	0.737926	0.775389	0.731585	0.834928	0.789387	0.857195		748	0.737584	0.727695	0.806274	0.655646	0.82277	0.742705	0.857628
749	0.736114	0.739204	0.750441	0.718693	0.769999	0.760653	0.858297		749	0.690808	0.700798	0.820768	0.719038	0.824168	0.722237	0.848304
750	0.78677	0.711965	0.74659	0.728848	0.84344	0.712256	0.854389		750	0.726019	0.723379	0.833252	0.728513	0.817811	0.700406	0.865886
751	0.69929	0.718812	0.762951	0.72712	0.777367	0.758365	0.866049		751	0.762381	0.703748	0.829618	0.675923	0.811121	0.722307	0.872457
752	0.775638	0.719089	0.744489	0.708706	0.809201	0.740327	0.860716		752	0.749103	0.766588	0.824648	0.735798	0.834531	0.735767	0.860118
753	0.720896	0.704362	0.735467	0.664677	0.811746	0.781794	0.852686		753	0.739904	0.742419	0.818821	0.727699	0.837019	0.715156	0.812677
754	0.734602	0.693639	0.740738	0.734624	0.830358	0.736141	0.83482		754	0.704134	0.695127	0.801957	0.683229	0.789126	0.743386	0.841581
755	0.770521	0.763427	0.755049	0.682519	0.768714	0.789954	0.873156		755	0.724686	0.733401	0.830871	0.674851	0.744262	0.670862	0.832398
756	0.759584	0.71499	0.710979	0.717142	0.793421	0.779878	0.83923		756	0.711939	0.712095	0.811371	0.748788	0.846309	0.716433	0.867991
757	0.764617	0.677657	0.72701	0.744409	0.802932	0.720588	0.860273		757	0.727341	0.72595	0.819031	0.741231	0.827161	0.666659	0.829087
758	0.751802	0.727131	0.776705	0.733562	0.816467	0.748754	0.846003		758	0.698911	0.701805	0.832011	0.65042	0.803768	0.723871	0.84936
759	0.777573	0.725119	0.768802	0.701338	0.81025	0.742334	0.821762		759	0.73325	0.703591	0.803592	0.714188	0.802946	0.728598	0.805475
760	0.756681	0.747686	0.752794	0.69406	0.806015	0.757072	0.849566		760	0.742431	0.720966	0.826446	0.745705	0.808816	0.689531	0.815834
761	0.708303	0.725162	0.769965	0.714276	0.806242	0.780892	0.864395		761	0.69552	0.710115	0.823997	0.679405	0.791498	0.689546	0.865574
762	0.748324	0.719279	0.806168	0.716799	0.801179	0.761935	0.857392		762	0.722081	0.724957	0.811485	0.699726	0.769155	0.702557	0.861285
763	0.779589	0.747647	0.749993	0.673792	0.764315	0.735912	0.84654		763	0.723343	0.71319	0.803564	0.709733	0.74182	0.726534	0.8212
764	0.762502	0.711293	0.737375	0.698802	0.824364	0.773117	0.863832		764	0.715119	0.715629	0.835011	0.749741	0.783926	0.675005	0.873833
765	0.729316	0.69646	0.733077	0.697589	0.824271	0.779351	0.842522		765	0.706275	0.725141	0.818834	0.68791	0.834226	0.724937	0.839187
766	0.732404	0.707469	0.74909	0.724721	0.780965	0.735609	0.813331		766	0.724466	0.731739	0.832917	0.694005	0.822104	0.745565	0.851079
767	0.723724	0.723105	0.729953	0.698007	0.789659	0.756589	0.85822		767	0.72243	0.708114	0.784958	0.707704	0.791056	0.707708	0.829325
768	0.710074	0.71526	0.745721	0.678957	0.780625	0.781045	0.875616		768	0.732107	0.725861	0.812969	0.739822	0.846702	0.715758	0.851194
769	0.742386	0.727865	0.724649	0.732978	0.799225	0.701974	0.841952		769	0.729611	0.694231	0.806494	0.729607	0.824798	0.699703	0.857609
770	0.75372	0.725625	0.700427	0.690965	0.771624	0.725162	0.83261		770	0.70507	0.70656	0.811745	0.719813	0.769117	0.679136	0.870958
771	0.751636	0.68964	0.753246	0.740372	0.794575	0.758042	0.85583		771	0.694298	0.691529	0.828395	0.691247	0.815354	0.735202	0.779471
772	0.741713	0.743569	0.721654	0.75571	0.833017	0.771944	0.847518		772	0.706732	0.697587	0.814761	0.721434	0.79537	0.710178	0.866648
773	0.738817	0.707855	0.751294	0.711399	0.800924	0.725476	0.840884		773	0.73244	0.686038	0.844628	0.685787	0.798139	0.734872	0.835703
774	0.767868	0.729947	0.755622	0.634558	0.847643	0.727991	0.866388		774	0.721131	0.734385	0.810492	0.728932	0.82482	0.741862	0.86249
775	0.722293	0.723517	0.772213	0.712002	0.819637	0.768905	0.872214		775	0.703337	0.714604	0.806113	0.728685	0.819517	0.638974	0.852998
776	0.776656	0.736176	0.757282	0.726736	0.851852	0.754262	0.865281		776	0.701873	0.716071	0.82713	0.666798	0.761249	0.718976	0.86343
777	0.739472	0.757672	0.731995	0.72403	0.749623	0.752527	0.83073		777	0.71657	0.733382	0.846137	0.73611	0.83731	0.728507	0.856427
778	0.783084	0.747839	0.756593	0.712335	0.843364	0.670453	0.846948		778	0.742306	0.688727	0.825206	0.709527	0.792815	0.734282	0.835601
779	0.736531	0.736114	0.763574	0.703323	0.843315	0.761692	0.851953		779	0.74583	0.709853	0.820977	0.647019	0.83176	0.748837	0.848107
780	0.73309	0.718651	0.773267	0.738509	0.834678	0.727609	0.863521		780	0.724642	0.758287	0.814519	0.755609	0.809545	0.724536	0.854108
781	0.754465	0.674115	0.754637	0.709286	0.810951	0.772745	0.86099		781	0.713387	0.736998	0.825933	0.722928	0.798233	0.723606	0.844319
782	0.740676	0.699655	0.757653	0.736943	0.834785	0.726024	0.85626		782	0.721511	0.737212	0.830921	0.70572	0.832133	0.686367	0.843777
783	0.772529	0.704632	0.730054	0.746628	0.792132	0.732458	0.832528		783	0.763285	0.706251	0.826018	0.70049	0.802047	0.707176	0.835636
784	0.739027	0.712335	0.75782	0.762026	0.762163	0.78407	0.870072		784	0.685954	0.713725	0.84026	0.715702	0.816972	0.728359	0.838098
785	0.7475	0.727876	0.733329	0.695345	0.73963	0.763908	0.842876		785	0.672235	0.748441	0.80544	0.679731	0.777807	0.745148	0.8699
786	0.720544	0.656263	0.77788	0.696525	0.791855	0.762608	0.864449		786	0.699082	0.743197	0.824179	0.648059	0.781284	0.754739	0.842747
787	0.73783	0.71095	0.739254	0.737985	0.809961	0.703257	0.848676		787	0.745489	0.692319	0.792897	0.685787	0.79152	0.707016	0.862999
788	0.731916	0.682875	0.724203	0.69891	0.795046	0.723671	0.849666		788	0.734958	0.738271	0.824529	0.704941	0.776654	0.719719	0.863567
789	0.739895	0.724468	0.780766	0.732271	0.804019	0.77463	0.85035		789	0.680531	0.712658	0.821314	0.715297	0.773358	0.735505	0.866207
790	0.740079	0.735285	0.7517	0.725114	0.821735	0.771208	0.869464		790	0.706594	0.693553	0.824668	0.706505	0.822368	0.687987	0.860901
791	0.7635	0.765226	0.767317	0.679453	0.82762	0.747375	0.857532		791	0.683338	0.716196	0.804877	0.709934	0.794461	0.71134	0.824327
792	0.760409	0.73407	0.775804	0.67544	0.808751	0.691598	0.851144		792	0.722727	0.729598	0.789529	0.718364	0.838069	0.697185	0.83891
793	0.730396	0.713648	0.762073	0.731199	0.800842	0.78111	0.841917		793	0.722816	0.736853	0.819858	0.727557	0.81493	0.730106	0.87007
794	0.744277	0.659098	0.784619	0.705593	0.81929	0.781598	0.857362		794	0.747731	0.735275	0.828858	0.707802	0.821118	0.723864	0.849904
795	0.753988	0.717992	0.744309	0.70228	0.789229	0.762129	0.836238		795	0.726885	0.719169	0.832328	0.697576	0.7899	0.69802	0.852224
796	0.698113	0.682669	0.707418	0.680189	0.799877	0.745654	0.834137		796	0.709313	0.733305	0.809342	0.725829	0.805189	0.734016	0.831023
797	0.690139	0.694414	0.757605	0.664382	0.833577	0.767532	0.83467		797	0.716696	0.743197	0.810769	0.696864	0.820427	0.710189	0.849223
798	0.757888	0.722219	0.761766	0.713048	0.83033	0.75389	0.861617		798	0.725604	0.761969	0.781512	0.695874	0.808506	0.719156	0.85613
799	0.770658	0.756649	0.76498	0.747593	0.824948	0.770395	0.856123		799	0.653163	0.665722	0.793612	0.739556	0.749639	0.733438	0.856541
800	0.755033	0.726907	0.773239	0.73726	0.761244	0.713815	0.857164		800	0.704886	0.736847	0.830048	0.662932	0.812219	0.751844	0.843922
801	0.714626	0.730103	0.737647	0.689808	0.788685	0.717302	0.864167		801	0.737395	0.731798	0.837259	0.657886	0.829262	0.743561	0.840707
802	0.777489	0.720796	0.760824	0.724717	0.815817	0.7737	0.845623		802	0.682602	0.720427	0.830095	0.738395	0.81744	0.686014	0.8716
803	0.768017	0.717094	0.752777	0.663417	0.801049	0.690338	0.853573		803	0.726634	0.748323	0.845378	0.704747	0.775725	0.686863	0.85151
804	0.77143	0.658362	0.759349	0.70676	0.790133	0.742379	0.85069		804	0.690773	0.71926	0.827437	0.73908	0.821894	0.732892	0.849573
805	0.770155	0.734768	0.751954	0.728169	0.810206	0.771172	0.862824		805	0.676646	0.704121	0.792297	0.709563	0.786928	0.72345	0.859185
806	0.774302	0.685737	0.747321	0.711285	0.784078	0.713045	0.835237		806	0.724725	0.75184	0.827694	0.743889	0.824071	0.736895	0.838486
807	0.724518	0.655055	0.765988	0.744926	0.832551	0.736163	0.85838		807	0.748758	0.68815	0.818186	0.701167	0.829902	0.719136	0.851778
808	0.715732	0.746759	0.745063	0.69898	0.815872	0.718756	0.850047		808	0.674197	0.751891	0.816309	0.730456	0.818694	0.693639	0.838411
809	0.725358	0.721103	0.772286	0.722728	0.830412	0.778527	0.868097		809	0.754832	0.726537	0.82468	0.709035	0.844684	0.73019	0.841638
810	0.765579	0.712575	0.703307	0.744598	0.765123	0.727588	0.861201		810	0.727721	0.755678	0.8191	0.715424	0.79988	0.656986	0.84445
811	0.734798	0.736142	0.7581	0.746981	0.833764	0.790154	0.863746		811	0.748867	0.746077	0.831299	0.720347	0.781341	0.738743	0.85204
812	0.735151	0.696804	0.772434	0.656655	0.802228	0.737118	0.825935		812	0.740656	0.762048	0.826614	0.649254	0.803579	0.694979	0.867083
813	0.753144	0.731967	0.717445	0.67465	0.792261	0.758367	0.863908		813	0.726796	0.705998	0.824878	0.683159	0.820618	0.726541	0.827547
814	0.728242	0.703131	0.751811	0.733432	0.793472	0.702664	0.832047		814	0.743091	0.759257	0.826035	0.708436	0.821647	0.599503	0.84542
815	0.779516	0.744918	0.743259	0.709651	0.80942	0.758461	0.851755		815	0.733707	0.716007	0.830121	0.715136	0.815745	0.713648	0.835993
816	0.766075	0.721447	0.729713	0.696701	0.81253	0.701472	0.807285		816	0.746724	0.739389	0.80224	0.705049	0.8053	0.687727	0.82657
817	0.736612	0.755133	0.735706	0.676886	0.795373	0.738479	0.82161		817	0.740066	0.750717	0.831535	0.674301	0.808878	0.690617	0.867908
818	0.651879	0.695174	0.73444	0.730922	0.772027	0.764134	0.858349		818	0.730907	0.71221	0.808333	0.697929	0.835102	0.701649	0.87896
819	0.747371	0.744706	0.770161	0.751601	0.818424	0.732566	0.860133		819	0.712821	0.738611	0.813195	0.675014	0.812294	0.767663	0.835403
820	0.725368	0.678489	0.726718	0.744023	0.744743	0.724257	0.810887		820	0.752363	0.744253	0.800855	0.703082	0.820138	0.742322	0.874505
821	0.753511	0.778516	0.776947	0.717232	0.80715	0.718033	0.841201		821	0.703284	0.66827	0.804044	0.714012	0.803721	0.742842	0.858212
822	0.743199	0.717915	0.773326	0.649257	0.80289	0.729949	0.852316		822	0.752051	0.735855	0.801959	0.66345	0.829901	0.697994	0.863594
823	0.710979	0.707656	0.715045	0.702907	0.686963	0.747385	0.861941		823	0.77526	0.737837	0.795695	0.731194	0.768413	0.703551	0.845549
824	0.755877	0.693879	0.724891	0.697099	0.788465	0.691124	0.861006		824	0.73283	0.700105	0.828348	0.705291	0.815842	0.71018	0.852753
825	0.710274	0.71681	0.760401	0.710987	0.815116	0.775935	0.856193		825	0.74978	0.706996	0.825958	0.681743	0.820583	0.733653	0.872308
826	0.696623	0.727594	0.757918	0.669932	0.812336	0.717691	0.846747		826	0.721967	0.714854	0.831549	0.655877	0.809352	0.663658	0.847825
827	0.759338	0.703418	0.699792	0.695823	0.779661	0.747538	0.848182		827	0.664581	0.703943	0.817571	0.706496	0.82989	0.653799	0.824537
828	0.754387	0.724221	0.72179	0.716843	0.834984	0.745852	0.859681		828	0.738052	0.713491	0.819497	0.726461	0.809108	0.734421	0.850419
829	0.680785	0.73843	0.768696	0.697541	0.757949	0.76274	0.84731		829	0.680134	0.733639	0.833474	0.732823	0.798136	0.70338	0.85484
830	0.727686	0.740543	0.77041	0.7129	0.799565	0.722855	0.853848		830	0.721608	0.755012	0.829526	0.669624	0.835162	0.746945	0.845776
831	0.731828	0.692033	0.725843	0.702747	0.785964	0.712555	0.86637		831	0.752855	0.730899	0.814734	0.725538	0.81224	0.68585	0.871772
832	0.721117	0.750682	0.791464	0.696286	0.825654	0.722423	0.849819		832	0.710555	0.736502	0.832861	0.721252	0.806517	0.696025	0.857063
833	0.793914	0.693488	0.756177	0.725736	0.776048	0.743695	0.848148		833	0.735555	0.744014	0.825758	0.707788	0.81188	0.728355	0.85678
834	0.741598	0.721794	0.730176	0.67145	0.830775	0.776959	0.84593		834	0.698638	0.725418	0.801034	0.72584	0.813565	0.70026	0.867484
835	0.756632	0.71219	0.758873	0.670322	0.820733	0.794659	0.868203		835	0.708653	0.713644	0.812699	0.682187	0.808862	0.744378	0.860359
836	0.722616	0.685	0.727139	0.68541	0.785481	0.75187	0.852909		836	0.726408	0.707693	0.829974	0.70993	0.758962	0.735441	0.848464
837	0.737042	0.721422	0.772679	0.710937	0.80849	0.745417	0.821253		837	0.769586	0.708741	0.821564	0.738261	0.815961	0.729991	0.861168
838	0.728447	0.753904	0.787575	0.728689	0.825822	0.799149	0.859308		838	0.728893	0.72874	0.819594	0.739875	0.788179	0.749346	0.792265
839	0.708182	0.714371	0.773012	0.727766	0.850616	0.756015	0.851618		839	0.726257	0.721784	0.812837	0.671552	0.812612	0.705683	0.84501
840	0.736806	0.699994	0.774699	0.698179	0.80597	0.72909	0.872754		840	0.712714	0.711997	0.812311	0.669165	0.827321	0.725993	0.828777
841	0.715527	0.745138	0.75538	0.679634	0.815361	0.756525	0.870109		841	0.744236	0.72192	0.838683	0.724456	0.842286	0.716556	0.853888
842	0.642091	0.699265	0.783457	0.7007	0.807192	0.734625	0.858186		842	0.724114	0.723279	0.847681	0.72888	0.82598	0.756234	0.84971
843	0.7366	0.704709	0.712176	0.729326	0.793524	0.692054	0.851143		843	0.723399	0.709554	0.749191	0.73189	0.827756	0.726013	0.854963
844	0.750851	0.703853	0.73224	0.724381	0.804811	0.711474	0.849491		844	0.707297	0.70087	0.818053	0.685381	0.781045	0.644536	0.858494
845	0.751516	0.687316	0.763956	0.654469	0.838841	0.766103	0.856484		845	0.738004	0.710655	0.793244	0.749359	0.7981	0.740106	0.824334
846	0.720104	0.719553	0.732932	0.733845	0.785601	0.729305	0.847926		846	0.730487	0.708849	0.835521	0.708541	0.836018	0.749902	0.844425
847	0.767041	0.707493	0.7861	0.758106	0.807308	0.734958	0.82589		847	0.740491	0.690274	0.811233	0.740916	0.824027	0.711596	0.849702
848	0.74554	0.692342	0.756471	0.70983	0.798505	0.72989	0.846637		848	0.708078	0.718762	0.763936	0.691214	0.836935	0.723642	0.850404
849	0.761287	0.712932	0.752429	0.716771	0.803716	0.769602	0.865255		849	0.721192	0.684575	0.834957	0.711314	0.83606	0.718539	0.857617
850	0.785258	0.721601	0.748024	0.737427	0.789487	0.761633	0.838784		850	0.733608	0.718928	0.824829	0.679243	0.798295	0.740997	0.849949
851	0.74804	0.706971	0.731763	0.665461	0.812431	0.744027	0.841498		851	0.743408	0.750752	0.832532	0.707092	0.791341	0.687247	0.819812
852	0.749077	0.675711	0.753561	0.675699	0.830735	0.774533	0.839423		852	0.675151	0.725796	0.80473	0.663609	0.805127	0.676353	0.853949
853	0.73748	0.756646	0.744888	0.622802	0.77716	0.719664	0.830477		853	0.738863	0.693139	0.814678	0.710908	0.839718	0.726432	0.843413
854	0.786177	0.707454	0.728362	0.71772	0.816381	0.721252	0.84335		854	0.707437	0.711635	0.814977	0.743808	0.789346	0.725455	0.845121
855	0.752657	0.747047	0.770882	0.700928	0.797035	0.696435	0.841817		855	0.714068	0.709405	0.807114	0.716394	0.833185	0.721702	0.839162
856	0.726349	0.735984	0.746725	0.705793	0.815424	0.722051	0.815406		856	0.734575	0.724943	0.807913	0.696234	0.821072	0.70976	0.871663
857	0.746992	0.72613	0.736057	0.67778	0.766315	0.761488	0.834867		857	0.729019	0.708149	0.81301	0.716642	0.783669	0.687393	0.828006
858	0.705988	0.731766	0.769086	0.749498	0.750867	0.775442	0.861022		858	0.740821	0.726397	0.796509	0.716545	0.843724	0.69072	0.860176
859	0.738234	0.739375	0.740801	0.70498	0.819026	0.701655	0.873855		859	0.744866	0.717354	0.816928	0.640968	0.770155	0.706586	0.845636
860	0.707532	0.714418	0.763756	0.690675	0.804881	0.737002	0.861401		860	0.730643	0.681202	0.812845	0.674918	0.8074	0.720602	0.849215
861	0.743975	0.707586	0.732415	0.711288	0.737875	0.75688	0.838079		861	0.717226	0.74038	0.802111	0.710062	0.81543	0.733763	0.855335
862	0.726368	0.711667	0.732911	0.700471	0.828637	0.708648	0.828013		862	0.730337	0.680698	0.810594	0.671131	0.814208	0.740255	0.856149
863	0.763413	0.742036	0.768346	0.700104	0.803878	0.741155	0.85398		863	0.714615	0.709912	0.790149	0.694582	0.814999	0.730124	0.856592
864	0.778772	0.718699	0.712969	0.630335	0.802058	0.775822	0.834689		864	0.7401	0.721723	0.803187	0.706381	0.812087	0.731995	0.861584
865	0.735559	0.705091	0.745666	0.70864	0.79036	0.748411	0.85549		865	0.724771	0.735092	0.828331	0.740239	0.802272	0.74221	0.840342
866	0.651209	0.728447	0.750212	0.723197	0.812393	0.720458	0.864301		866	0.74746	0.725157	0.828525	0.743362	0.801256	0.699432	0.848394
867	0.75272	0.739815	0.747126	0.692717	0.74209	0.711766	0.83263		867	0.71379	0.760836	0.813645	0.723523	0.805538	0.677316	0.862462
868	0.750985	0.729537	0.74998	0.732215	0.774736	0.760033	0.841924		868	0.698047	0.725203	0.812483	0.697143	0.758732	0.700176	0.857658
869	0.776989	0.693459	0.795346	0.720134	0.828467	0.766074	0.835228		869	0.713303	0.686728	0.840667	0.684809	0.824212	0.772524	0.842848
870	0.751742	0.695	0.780849	0.680982	0.795075	0.779496	0.852862		870	0.706938	0.724399	0.807172	0.691331	0.811784	0.673867	0.821418
871	0.7324	0.673313	0.775924	0.724238	0.832559	0.722672	0.834918		871	0.736742	0.69257	0.828435	0.715433	0.794611	0.710457	0.874872
872	0.759578	0.733123	0.745151	0.623428	0.819049	0.742158	0.854209		872	0.752536	0.725908	0.835839	0.688105	0.813989	0.691733	0.840675
873	0.749196	0.69816	0.773053	0.71159	0.805249	0.758589	0.870192		873	0.704679	0.734412	0.825688	0.73142	0.790968	0.734018	0.855736
874	0.753136	0.746244	0.756523	0.724158	0.825666	0.722781	0.868765		874	0.723046	0.676082	0.801788	0.698591	0.784988	0.705092	0.875813
875	0.66591	0.77107	0.763022	0.719317	0.750783	0.718788	0.798448		875	0.733508	0.684912	0.793428	0.664627	0.757001	0.713042	0.852966
876	0.705908	0.71389	0.710261	0.697307	0.79969	0.708493	0.862133		876	0.724232	0.70852	0.82121	0.698106	0.817747	0.714697	0.856116
[truncated: 124 more rows]

[truncated: 1 more sheets: FigS14]
